# Supplementary material for: A chromosome-level genome assembly of Plantago ovata
Source: Sci Rep. 2023 Jan 27;13:1528. doi: 10.1038/s41598-022-25078-5 (PMC9883528; doi:10.1038/s41598-022-25078-5)
Supplement: Supplementary file 1 — Supplementary Information 1. [file 41598_2022_25078_MOESM1_ESM.xlsx]

## Sheet: Table S1
A chromosome-level genome assembly of Plantago ovata
Lina Herliana1,6, Julian G. Schwerdt1, Tycho R. Neumann1,4, Anita Severn-Ellis5, Jana L. Phan1, James M. Cowley1, Neil J. Shirley1, Matthew R. Tucker1, Tina Bianco-Miotto1, Jacqueline Batley5, Nathan S. Watson-Haigh2,3* and Rachel A. Burton1*
Table S1: Summary of RNA-seq and genomic data on P. ovata.
Submitted year	Institution	Cultivar	Platform	Source	Paired/	Accession number	Link
					Single
2010	DOE JOINT GENOME INSTITUTE (JGI)	Indian, Plantago ovata, Sand Mountain Herbs, AL, USA	1 LS454 (454 GS FLX)	Transcriptomic	Single	SRR066373	https://trace.ncbi.nlm.nih.gov/Traces/sra/?run=SRR066373
						SRR066374	https://trace.ncbi.nlm.nih.gov/Traces/sra/?run=SRR066374
						SRR066375	https://trace.ncbi.nlm.nih.gov/Traces/sra/?run=SRR066375
						SRR066376	https://trace.ncbi.nlm.nih.gov/Traces/sra/?run=SRR066376
2011	Research Technology Support Facility at Michigan State University (MSU-RTSF)	Indian, Plantago ovata, Sand Mountain Herbs, AL, USA	1 LS454 (454 GS FLX)	Transcriptomic	Single	SRR342350	https://trace.ncbi.nlm.nih.gov/Traces/sra/?run=SRR342350
						SRR342351	https://trace.ncbi.nlm.nih.gov/Traces/sra/?run=SRR342351
2012	University of Jammu	JUSBT-1	Illumina Genome Analyzer II	Transcriptomic	Paired	SRR629688	https://trace.ncbi.nlm.nih.gov/Traces/sra/?run=SRR62968
2013	Anand Agricultural University	EC-124345, Niharika	1 LS454 (454 GS FLX Titanium)	Transcriptomic	Single	SRR1311174	https://trace.ncbi.nlm.nih.gov/Traces/sra/?run=SRR1311174
						SRR1311175	https://trace.ncbi.nlm.nih.gov/Traces/sra/?run=SRR1311175
						SRR1311176	https://trace.ncbi.nlm.nih.gov/Traces/sra/?run=SRR1311176
						SRR1311177	https://trace.ncbi.nlm.nih.gov/Traces/sra/?run=SRR1311177
2016	The University of Adelaide	Queensland isolate	1 ILLUMINA (Illumina HiSeq 2000)	Transcriptomic	Single	SRR3883622	https://trace.ncbi.nlm.nih.gov/Traces/sra/?run=SRR3883618
						SRR3883620	https://trace.ncbi.nlm.nih.gov/Traces/sra/?run=SRR3883619
						SRR3883621	https://trace.ncbi.nlm.nih.gov/Traces/sra/?run=SRR3883620
						SRR3883618	https://trace.ncbi.nlm.nih.gov/Traces/sra/?run=SRR3883621
						SRR3883619	https://trace.ncbi.nlm.nih.gov/Traces/sra/?run=SRR3883622
						SRR3885726	https://trace.ncbi.nlm.nih.gov/Traces/sra/?run=SRR3885726
						SRR3885727	https://trace.ncbi.nlm.nih.gov/Traces/sra/?run=SRR3885727
						SRR3885728	https://trace.ncbi.nlm.nih.gov/Traces/sra/?run=SRR3885728
2019	ICAR-Directorate of Medicinal and Aromatic Plants Research	DPO-185, DPO-14	1 ILLUMINA (NextSeq 500)	Transcriptomic	Paired	SRR5434206	https://trace.ncbi.nlm.nih.gov/Traces/sra/?run=SRR5434206
						SRR5434207	https://trace.ncbi.nlm.nih.gov/Traces/sra/?run=SRR5434207
						SRR5434208	https://trace.ncbi.nlm.nih.gov/Traces/sra/?run=SRR5434208
						SRR5434209	https://trace.ncbi.nlm.nih.gov/Traces/sra/?run=SRR5434209
						SRR5434211	https://trace.ncbi.nlm.nih.gov/Traces/sra/?run=SRR5434210
						SRR5434210	https://trace.ncbi.nlm.nih.gov/Traces/sra/?run=SRR5434211
						SRR5434213	https://trace.ncbi.nlm.nih.gov/Traces/sra/?run=SRR5434212
						SRR5434212	https://trace.ncbi.nlm.nih.gov/Traces/sra/?run=SRR5434213
2019	CSIR-Central Salt and Marine Chemicals Research Institute	GI-20	HiSeq X Ten	Genomic	Paired	SRR10076762	https://trace.ncbi.nlm.nih.gov/Traces/sra/?run=SRR10076762

## Sheet: Table S2
Table S2: Assembly statistics at different stages.
Stage of assembly	Seqs	Cumulative size (Mb)	N50	Min	Max (Mb)	LAI	GC content
Draft contig	6992	610.6	184.58 Kb	1.83 Kb	9.04	-	-
Polished contig	6992	611.02	184.10 Kb	1.84 Kb	9.04
Polished contig without buble and circular	5591	577,67	203.30 Kb	1.83 Kb	9.04	-	-
Purged contig	4235	536,57	235.20 Kb	2.53 Kb	9.04	-	-
Clipped contig	3919	500.6	260.25 Kb	2 bp	9.04	-	-
Draft scaffold (SALSA)	2047	501.54	1.77 Mb	2 bp	53.6	-	-
Draft scaffold (3D-DNA)	900	502,30	129.19 Mb	2 bp	221.38	-	-
Curated scaffold (JBAT)	894	502.3	129.19 Mb	2 bp	138.1	-	-
NCBI criteria	876	500.94	128.87 Mb	328 bp	137.73	10.27	0.384
Final assembly	4	487.38	128.87 Mb	106.35 Mb	137.73	-	-
	872	13.55	20.50 Kb	328 bp	0.23
Seqs: Number of sequences; LAI: LTR Assembly Index
About 14.15% (0.85 M) unwanted reads containing chloroplast and mitochondria reads were removed from PacBio raw reads, leaving 5.14 M (33.97 Gb) clean reads suitable for assembly. Canu generated 5,591 contigs (577.27 Mb) including 711 repeats (17.51 Mb), 1,401 bubbles (33.32 Mb) and 828,398 unassembled sequences (4.15 Gb) (Table 1). In total, the initial contig number was 6,992 (610.60 Mb, N50=18…

## Sheet: Table S3
Table S3: Summary of repeat content.
Repeat types	Number of elements	Length	Percentage
Retroelements	109391	209,201,223 bp	0.4176
LINEs	16218	8,608,936 bp	0.0172
CRE/SLACS	2116	1,726,768 bp	0.0034
L2/CR1/Rex	1818	186,338 bp	0.0004
L1/CIN4	12051	6,607,560 bp	0.0132
LTR elements	93173	200,592,287 bp	0.4004
BEL/Pao	12	1,946 bp	0
Ty1/Copia	41829	98,644,380 bp	0.1969
Gypsy	50802	101,643,016 bp	0.2029
DNA transposons	17524	9,038,595 bp	0.018
Hobo-Activator	2162	559,504 bp	0.0011
Tc1-IS630-Pogo	697	165,153 bp	0.0003
Tourist/Harbinger	3269	2,160,345 bp	0.0043
Rolling circles	2994	1,357,620 bp	0.0027
Unclassified	259941	85,448,836 bp	0.1706
Total interspersed repeats		303,688,654 bp	0.6062
Small RNA	2373	854,404 bp	0.0017
Satellites	366	98,902 bp	0.0002
Simple repeats	78701	3,488,223 bp	0.007
Low complexity	13014	613,727 bp	0.0012
Total all repeats		310,101,530 bp	0.619
LINEs: long interspersed nuclear elements; LTR: long terminal repeat

## Sheet: Table S4
Table S4: Summary of coding and non-coding genes on each chromosome.
Chromosome	Total chromosome length (bp)	Coding genes number	Total gene length (bp)	Percentage	tRNA	rRNA	lncRNA
Chromosome 1	137725283	12886	47910779	0.347872	415	64	97
Chromosome 2	128867510	10211	38670823	0.300082	286	6	76
Chromosome 3	114444890	9701	39156383	0.342142	301	2	86
Chromosome 4	106346329	8471	32979224	0.310112	255	8	56
Unplaced	13555347	551	1902127	0.140323	38	28	13
Total	500939359	41820	160619336	0.320636	1295	108	328

## Sheet: Table S5
Table S5: Statistics of genome annotation.
Metric	Coding	tRNA	rRNA	lncRNA
Number of genes	41820	1295	108	213
Number of transcripts	74740	1295	108	328
Number of CDSs	74740
Mean transcripts per gene	1.8	1	1	1
Total gene length	160619336	94317	51752	633634
Total transcript length	302176272	94317	51752	890463
Total CDS length	71232108
Total exon length	146239438
Mean gene length	3840	72	479	2974
Mean transcript length	4043	72	479	2714
Mean CDS length	953
Mean exon length	393
Longest gene	492444	100	6820	19444
Longest transcript	492444	100	6820	14891
Longest CDS	10905
Longest exon	39474
Shortest gene	21	56	101	359
Shortest transcript	21	56	101	359
Shortest CDS	21
Shortest exon	2			11
CDS: Coding sequence

## Sheet: Table S6
Table S6: Statistic of contamination and mapping rates of RNA-seq data.
No	Accession number	Tissues	Group	Contamination rate	Mapping rate	Note
1	SRR5434207 + SRR5434206	Leaves	1	0.355	0.889	I
2	SRR5434209 + SRR5434208	Leaves	1	0.945	0.678	E
3	SRR5434211 + SRR5434210	Leaves	1	0.83	0.89	I
4	SRR5434213 + SRR5434212	Leaves	1	0.419	0.815	E
5	SRR14643432	Capsules	1	0.272	0.917	I
6	SRR14643431	Capsules	1	0.293	0.927	I
7	SRR14643430	Capsules	1	0.331	0.922	I
8	SRR14643429	Capsules	1	0.268	0.923	I
9	SRR14643428	Capsules	1	0.966	0.926	E
10	SRR14643427	Capsules	1	0.3	0.921	I
11	SRR14643426	Capsules	1	0.323	0.92	I
12	SRR14643425	Capsules	1	0.256	0.919	I
13	SRR14643423	Capsules	1	0.317	0.905	I
14	SRR14643422	Capsules	1	0.267	0.918	I
15	SRR14643421	Capsules	1	0.258	0.925	I
16	SRR14643420	Capsules	1	0.295	0.921	I
17	SRR14643419	Capsules	1	0.271	0.918	I
18	SRR14643418	Capsules	1	0.262	0.912	I
19	SRR14643417	Capsules	1	0.955	0.918	E
20	SRR14643416	Capsules	1	0.255	0.902	I
21	SRR14643415	Capsules	1	0.278	0.909	I
22	SRR14643414	Capsules	1	0.254	0.906	I
23	SRR14643412	Capsules	1	0.261	0.913	I
24	SRR14643411	Capsules	1	0.343	0.919	I
25	SRR14643410	Capsules	1	0.26	0.919	I
26	SRR14643409	Capsules	1	0.275	0.918	I
27	SRR14643408	Capsules	1	0.247	0.922	I
28	SRR14643407	Capsules	1	0.295	0.925	I
29	SRR629688	Ovaries	2	0.09	0.924	I
30	SRR14643436	Integument	3	0.03	0.955	I
31	SRR14643424	Integument	3	0.027	0.955	I
32	SRR14643404	Integument	3	0.019	0.96	I
33	SRR14643402	Integument	3	0.027	0.96	I
34	SRR14643435	Integument	3	0.03	0.955	I
35	SRR14643413	Integument	3	0.027	0.955	I
36	SRR14643403	Integument	3	0.019	0.96	I
37	SRR14643401	Integument	3	0.027	0.961	I
38	SRR3883618	Integument	4	0.015	0.945	I
39	SRR3883619	Leaves	4	0.813	0.934	I
40	SRR3883620	Leaves	4	0.855	0.908	I
41	SRR3883621	Bractea	4	0.831	0.917	I
42	SRR3883622	Leaves, stems, flowers, roots	4	0.735	0.927	I
43	SRR3885726	Integument	4	0.015	0.951	I
44	SRR3885727	Integument	4	0.015	0.95	I
45	SRR3885728	Integument	4	0.015	0.952	I
46	SRR14643400	Integument	4	0.05	0.949	I
47	SRR14643399	Integument	4	0.054	0.947	I
48	SRR14643434	Integument	4	0.044	0.95	I
49	SRR14643433	Integument	4	0.026	0.953	I
50	SRR066373	Integument	5	0.174	0.549	E
51	SRR066374	Stems	5	0.469	0.867	I
52	SRR066375	Integument	5	0.188	0.566	E
53	SRR066376	Integument	5	0.099	0.632	E
54	SRR342350	Integument	5	0.158	0.58	E
55	SRR342351	Integument	5	0.063	0.642	E
56	SRR1311174	Leaves	5	0.876	0.77	E
57	SRR1311175	Leaves	5	0.871	0.779	E
58	SRR1311176	Leaves	5	0.837	0.755	E
59	SRR1311177	Leaves	5	0.855	0.635	E
Group 1 = paired stranded libraries with Illumina sequencing (No. 1 to 28, 56 files); Group 2 = paired un-stranded libraries with Illumina sequencing (No. 29, 2 files); Group 3 = a single-stranded library with Illumina (No. 30 to 37, 8 files); Group 4 = a single un-stranded library with Illumina (No. 38 to 49, 12 files); Group 5 = a single un-stranded library with Roche 454 sequencing (No. 50 to5…

## Sheet: Table S7
Table S7: GC content of P. ovata genome in 1 Mb-wide sliding windows
Location	Start	End	%GC	Note
HiC_scaffold_1	0	1000000	35.7602	euchromatic regions
HiC_scaffold_1	1000000	2000000	36.2612	euchromatic regions
HiC_scaffold_1	2000000	3000000	35.9513	euchromatic regions
HiC_scaffold_1	3000000	4000000	36.1884	euchromatic regions
HiC_scaffold_1	4000000	5000000	35.9829	euchromatic regions
HiC_scaffold_1	5000000	6000000	36.0339	euchromatic regions
HiC_scaffold_1	6000000	7000000	35.997	euchromatic regions
HiC_scaffold_1	7000000	8000000	36.3989	euchromatic regions
HiC_scaffold_1	8000000	9000000	35.843	euchromatic regions
HiC_scaffold_1	9000000	10000000	35.7604	euchromatic regions
HiC_scaffold_1	10000000	11000000	35.7892	euchromatic regions
HiC_scaffold_1	11000000	12000000	36.5444	euchromatic regions
HiC_scaffold_1	12000000	13000000	36.4607	euchromatic regions
HiC_scaffold_1	13000000	14000000	35.6237	euchromatic regions
HiC_scaffold_1	14000000	15000000	36.2113	euchromatic regions
HiC_scaffold_1	15000000	16000000	35.55	euchromatic regions
HiC_scaffold_1	16000000	17000000	35.8701	euchromatic regions
HiC_scaffold_1	17000000	18000000	35.6769	euchromatic regions
HiC_scaffold_1	18000000	19000000	35.7034	euchromatic regions
HiC_scaffold_1	19000000	20000000	35.7273	euchromatic regions
HiC_scaffold_1	20000000	21000000	35.8019	euchromatic regions
HiC_scaffold_1	21000000	22000000	35.9513	euchromatic regions
HiC_scaffold_1	22000000	23000000	35.8783	euchromatic regions
HiC_scaffold_1	23000000	24000000	35.8395	euchromatic regions
HiC_scaffold_1	24000000	25000000	35.9251	euchromatic regions
HiC_scaffold_1	25000000	26000000	35.9678	euchromatic regions
HiC_scaffold_1	26000000	27000000	35.974	euchromatic regions
HiC_scaffold_1	27000000	28000000	35.5558	euchromatic regions
HiC_scaffold_1	28000000	29000000	35.9948	euchromatic regions
HiC_scaffold_1	29000000	30000000	35.7741	euchromatic regions
HiC_scaffold_1	30000000	31000000	35.7775	euchromatic regions
HiC_scaffold_1	31000000	32000000	36.5104	euchromatic regions
HiC_scaffold_1	32000000	33000000	35.9297	euchromatic regions
HiC_scaffold_1	33000000	34000000	36.0633	euchromatic regions
HiC_scaffold_1	34000000	35000000	36.226	euchromatic regions
HiC_scaffold_1	35000000	36000000	36.0975	euchromatic regions
HiC_scaffold_1	36000000	37000000	36.6524	euchromatic regions
HiC_scaffold_1	37000000	38000000	36.4094	euchromatic regions
HiC_scaffold_1	38000000	39000000	36.6787	euchromatic regions
HiC_scaffold_1	39000000	40000000	36.2816	euchromatic regions
HiC_scaffold_1	40000000	41000000	36.413	euchromatic regions
HiC_scaffold_1	41000000	42000000	36.0952	euchromatic regions
HiC_scaffold_1	42000000	43000000	36.6807	euchromatic regions
HiC_scaffold_1	43000000	44000000	36.351	euchromatic regions
HiC_scaffold_1	44000000	45000000	36.469	euchromatic regions
HiC_scaffold_1	45000000	46000000	36.3014	euchromatic regions
HiC_scaffold_1	46000000	47000000	38.0344	euchromatic regions
HiC_scaffold_1	47000000	48000000	36.6989	euchromatic regions
HiC_scaffold_1	48000000	49000000	36.6439	euchromatic regions
HiC_scaffold_1	49000000	50000000	36.825	euchromatic regions
HiC_scaffold_1	50000000	51000000	36.8013	euchromatic regions
HiC_scaffold_1	51000000	52000000	36.9335	euchromatic regions
HiC_scaffold_1	52000000	53000000	37.2913	euchromatic regions
HiC_scaffold_1	53000000	54000000	37.7627	euchromatic regions
HiC_scaffold_1	54000000	55000000	37.2738	euchromatic regions
HiC_scaffold_1	55000000	56000000	37.3523	euchromatic regions
HiC_scaffold_1	56000000	57000000	38.0109	euchromatic regions
HiC_scaffold_1	57000000	58000000	38.3639	euchromatic regions
HiC_scaffold_1	58000000	59000000	39.2771	euchromatic regions
HiC_scaffold_1	59000000	60000000	40.1061	euchromatic regions
HiC_scaffold_1	60000000	61000000	39.6565	heterochromatic regions
HiC_scaffold_1	61000000	62000000	39.4277	heterochromatic regions
HiC_scaffold_1	62000000	63000000	38.6206	heterochromatic regions
HiC_scaffold_1	63000000	64000000	39.682	heterochromatic regions
HiC_scaffold_1	64000000	65000000	40.1782	heterochromatic regions
HiC_scaffold_1	65000000	66000000	35.7111	heterochromatic regions
HiC_scaffold_1	66000000	67000000	37.2233	heterochromatic regions
HiC_scaffold_1	67000000	68000000	39.4928	heterochromatic regions
HiC_scaffold_1	68000000	69000000	39.4553	heterochromatic regions
HiC_scaffold_1	69000000	70000000	39.5406	heterochromatic regions
HiC_scaffold_1	70000000	71000000	40.1478	heterochromatic regions
HiC_scaffold_1	71000000	72000000	39.3312	heterochromatic regions
HiC_scaffold_1	72000000	73000000	39.7955	heterochromatic regions
HiC_scaffold_1	73000000	74000000	40.2171	heterochromatic regions
HiC_scaffold_1	74000000	75000000	39.5121	heterochromatic regions
HiC_scaffold_1	75000000	76000000	40.2968	heterochromatic regions
HiC_scaffold_1	76000000	77000000	37.6861	heterochromatic regions
HiC_scaffold_1	77000000	78000000	39.8627	heterochromatic regions
HiC_scaffold_1	78000000	79000000	39.5882	heterochromatic regions
HiC_scaffold_1	79000000	80000000	40.0487	heterochromatic regions
HiC_scaffold_1	80000000	81000000	39.652	heterochromatic regions
HiC_scaffold_1	81000000	82000000	39.1804	heterochromatic regions
HiC_scaffold_1	82000000	83000000	40.2031	heterochromatic regions
HiC_scaffold_1	83000000	84000000	40.0771	heterochromatic regions
HiC_scaffold_1	84000000	85000000	39.6424	heterochromatic regions
HiC_scaffold_1	85000000	86000000	39.854	heterochromatic regions
HiC_scaffold_1	86000000	87000000	40.4557	heterochromatic regions
HiC_scaffold_1	87000000	88000000	39.5297	heterochromatic regions
HiC_scaffold_1	88000000	89000000	40.1033	heterochromatic regions
HiC_scaffold_1	89000000	90000000	39.9446	heterochromatic regions
HiC_scaffold_1	90000000	91000000	39.909	heterochromatic regions
HiC_scaffold_1	91000000	92000000	40.0223	heterochromatic regions
HiC_scaffold_1	92000000	93000000	39.7847	heterochromatic regions
HiC_scaffold_1	93000000	94000000	40.1902	heterochromatic regions
HiC_scaffold_1	94000000	95000000	39.7238	heterochromatic regions
HiC_scaffold_1	95000000	96000000	40.2949	heterochromatic regions
HiC_scaffold_1	96000000	97000000	39.7737	heterochromatic regions
HiC_scaffold_1	97000000	98000000	39.3991	heterochromatic regions
HiC_scaffold_1	98000000	99000000	40.5173	heterochromatic regions
HiC_scaffold_1	99000000	100000000	40.2874	heterochromatic regions
HiC_scaffold_1	100000000	101000000	39.5078	heterochromatic regions
HiC_scaffold_1	101000000	102000000	39.2476	heterochromatic regions
HiC_scaffold_1	102000000	103000000	41.1594	heterochromatic regions
HiC_scaffold_1	103000000	104000000	40.5988	heterochromatic regions
HiC_scaffold_1	104000000	105000000	40.0721	heterochromatic regions
HiC_scaffold_1	105000000	106000000	40.2993	heterochromatic regions
HiC_scaffold_1	106000000	107000000	40.4033	heterochromatic regions
HiC_scaffold_1	107000000	108000000	39.7398	heterochromatic regions
HiC_scaffold_1	108000000	109000000	40.8655	heterochromatic regions
HiC_scaffold_1	109000000	110000000	40.5779	heterochromatic regions
HiC_scaffold_1	110000000	111000000	39.7781	heterochromatic regions
HiC_scaffold_1	111000000	112000000	40.0459	heterochromatic regions
HiC_scaffold_1	112000000	113000000	40.5897	heterochromatic regions
HiC_scaffold_1	113000000	114000000	39.9513	heterochromatic regions
HiC_scaffold_1	114000000	115000000	40.1616	heterochromatic regions
HiC_scaffold_1	115000000	116000000	40.6423	heterochromatic regions
HiC_scaffold_1	116000000	117000000	39.8805	heterochromatic regions
HiC_scaffold_1	117000000	118000000	39.776	heterochromatic regions
HiC_scaffold_1	118000000	119000000	40.7431	heterochromatic regions
HiC_scaffold_1	119000000	120000000	40.1162	heterochromatic regions
HiC_scaffold_1	120000000	121000000	39.1018	heterochromatic regions
HiC_scaffold_1	121000000	122000000	39.3412	heterochromatic regions
HiC_scaffold_1	122000000	123000000	39.2194	heterochromatic regions
HiC_scaffold_1	123000000	124000000	38.8606	heterochromatic regions
HiC_scaffold_1	124000000	125000000	39.4181	heterochromatic regions
HiC_scaffold_1	125000000	126000000	38.4757	euchromatic regions
HiC_scaffold_1	126000000	127000000	38.9083	euchromatic regions
HiC_scaffold_1	127000000	128000000	37.9637	euchromatic regions
HiC_scaffold_1	128000000	129000000	37.4651	euchromatic regions
HiC_scaffold_1	129000000	130000000	36.6818	euchromatic regions
HiC_scaffold_1	130000000	131000000	36.631	euchromatic regions
HiC_scaffold_1	131000000	132000000	36.2715	euchromatic regions
HiC_scaffold_1	132000000	133000000	36.2745	euchromatic regions
HiC_scaffold_1	133000000	134000000	36.2112	euchromatic regions
HiC_scaffold_1	134000000	135000000	36.3375	euchromatic regions
HiC_scaffold_1	135000000	136000000	36.1477	euchromatic regions
HiC_scaffold_1	136000000	137000000	36.01	euchromatic regions
HiC_scaffold_1	137000000	137725283	36.7636	euchromatic regions
HiC_scaffold_2	0	1000000	36.2302	euchromatic regions
HiC_scaffold_2	1000000	2000000	36.03	euchromatic regions
HiC_scaffold_2	2000000	3000000	36.169	euchromatic regions
HiC_scaffold_2	3000000	4000000	35.9764	euchromatic regions
HiC_scaffold_2	4000000	5000000	36.4878	euchromatic regions
HiC_scaffold_2	5000000	6000000	36.158	euchromatic regions
HiC_scaffold_2	6000000	7000000	36.0829	euchromatic regions
HiC_scaffold_2	7000000	8000000	36.1762	euchromatic regions
HiC_scaffold_2	8000000	9000000	36.0822	euchromatic regions
HiC_scaffold_2	9000000	10000000	36.1285	euchromatic regions
HiC_scaffold_2	10000000	11000000	36.2441	euchromatic regions
HiC_scaffold_2	11000000	12000000	35.9123	euchromatic regions
HiC_scaffold_2	12000000	13000000	35.8785	euchromatic regions
HiC_scaffold_2	13000000	14000000	36.0752	euchromatic regions
HiC_scaffold_2	14000000	15000000	36.049	euchromatic regions
HiC_scaffold_2	15000000	16000000	36.0568	euchromatic regions
HiC_scaffold_2	16000000	17000000	36.2354	euchromatic regions
HiC_scaffold_2	17000000	18000000	36.4378	euchromatic regions
HiC_scaffold_2	18000000	19000000	36.6895	euchromatic regions
HiC_scaffold_2	19000000	20000000	36.513	euchromatic regions
HiC_scaffold_2	20000000	21000000	36.6631	euchromatic regions
HiC_scaffold_2	21000000	22000000	36.6059	euchromatic regions
HiC_scaffold_2	22000000	23000000	36.9166	euchromatic regions
HiC_scaffold_2	23000000	24000000	36.8189	euchromatic regions
HiC_scaffold_2	24000000	25000000	37.1141	euchromatic regions
HiC_scaffold_2	25000000	26000000	37.9189	euchromatic regions
HiC_scaffold_2	26000000	27000000	38.1812	euchromatic regions
HiC_scaffold_2	27000000	28000000	39.009	euchromatic regions
HiC_scaffold_2	28000000	29000000	38.8709	euchromatic regions
HiC_scaffold_2	29000000	30000000	39.6709	euchromatic regions
HiC_scaffold_2	30000000	31000000	39.1661	heterochromatic regions
HiC_scaffold_2	31000000	32000000	39.9865	heterochromatic regions
HiC_scaffold_2	32000000	33000000	39.7992	heterochromatic regions
HiC_scaffold_2	33000000	34000000	39.2001	heterochromatic regions
HiC_scaffold_2	34000000	35000000	39.7968	heterochromatic regions
HiC_scaffold_2	35000000	36000000	39.8066	heterochromatic regions
HiC_scaffold_2	36000000	37000000	40.1061	heterochromatic regions
HiC_scaffold_2	37000000	38000000	39.823	heterochromatic regions
HiC_scaffold_2	38000000	39000000	40.7475	heterochromatic regions
HiC_scaffold_2	39000000	40000000	40.0577	heterochromatic regions
HiC_scaffold_2	40000000	41000000	38.5613	heterochromatic regions
HiC_scaffold_2	41000000	42000000	40.2014	heterochromatic regions
HiC_scaffold_2	42000000	43000000	40.1306	heterochromatic regions
HiC_scaffold_2	43000000	44000000	40.2798	heterochromatic regions
HiC_scaffold_2	44000000	45000000	40.4662	heterochromatic regions
HiC_scaffold_2	45000000	46000000	40.1998	heterochromatic regions
HiC_scaffold_2	46000000	47000000	40.0514	heterochromatic regions
HiC_scaffold_2	47000000	48000000	40.5677	heterochromatic regions
HiC_scaffold_2	48000000	49000000	39.3615	heterochromatic regions
HiC_scaffold_2	49000000	50000000	35.1494	heterochromatic regions
HiC_scaffold_2	50000000	51000000	40.0453	heterochromatic regions
HiC_scaffold_2	51000000	52000000	39.7062	heterochromatic regions
HiC_scaffold_2	52000000	53000000	40.5009	heterochromatic regions
HiC_scaffold_2	53000000	54000000	40.0013	heterochromatic regions
HiC_scaffold_2	54000000	55000000	39.8524	heterochromatic regions
HiC_scaffold_2	55000000	56000000	39.935	heterochromatic regions
HiC_scaffold_2	56000000	57000000	40.0707	heterochromatic regions
HiC_scaffold_2	57000000	58000000	40.4986	heterochromatic regions
HiC_scaffold_2	58000000	59000000	40.268	heterochromatic regions
HiC_scaffold_2	59000000	60000000	40.0502	heterochromatic regions
HiC_scaffold_2	60000000	61000000	40.3233	heterochromatic regions
HiC_scaffold_2	61000000	62000000	40.2668	heterochromatic regions
HiC_scaffold_2	62000000	63000000	40.6441	heterochromatic regions
HiC_scaffold_2	63000000	64000000	39.8949	heterochromatic regions
HiC_scaffold_2	64000000	65000000	40.069	heterochromatic regions
HiC_scaffold_2	65000000	66000000	39.1133	heterochromatic regions
HiC_scaffold_2	66000000	67000000	40.33	heterochromatic regions
HiC_scaffold_2	67000000	68000000	39.7704	heterochromatic regions
HiC_scaffold_2	68000000	69000000	40.7412	heterochromatic regions
HiC_scaffold_2	69000000	70000000	40.0466	heterochromatic regions
HiC_scaffold_2	70000000	71000000	39.8596	heterochromatic regions
HiC_scaffold_2	71000000	72000000	39.9481	heterochromatic regions
HiC_scaffold_2	72000000	73000000	40.2029	heterochromatic regions
HiC_scaffold_2	73000000	74000000	40.4189	heterochromatic regions
HiC_scaffold_2	74000000	75000000	40.1274	heterochromatic regions
HiC_scaffold_2	75000000	76000000	40.0405	heterochromatic regions
HiC_scaffold_2	76000000	77000000	39.8316	heterochromatic regions
HiC_scaffold_2	77000000	78000000	39.8484	heterochromatic regions
HiC_scaffold_2	78000000	79000000	39.6604	heterochromatic regions
HiC_scaffold_2	79000000	80000000	40.4047	heterochromatic regions
HiC_scaffold_2	80000000	81000000	40.3518	heterochromatic regions
HiC_scaffold_2	81000000	82000000	40.5731	heterochromatic regions
HiC_scaffold_2	82000000	83000000	39.2494	heterochromatic regions
HiC_scaffold_2	83000000	84000000	40.2674	heterochromatic regions
HiC_scaffold_2	84000000	85000000	40.3767	heterochromatic regions
HiC_scaffold_2	85000000	86000000	40.3251	heterochromatic regions
HiC_scaffold_2	86000000	87000000	40.3715	heterochromatic regions
HiC_scaffold_2	87000000	88000000	39.7852	heterochromatic regions
HiC_scaffold_2	88000000	89000000	39.4564	heterochromatic regions
HiC_scaffold_2	89000000	90000000	40.1103	heterochromatic regions
HiC_scaffold_2	90000000	91000000	39.0789	heterochromatic regions
HiC_scaffold_2	91000000	92000000	39.0121	heterochromatic regions
HiC_scaffold_2	92000000	93000000	39.8492	heterochromatic regions
HiC_scaffold_2	93000000	94000000	39.6134	heterochromatic regions
HiC_scaffold_2	94000000	95000000	39.3091	heterochromatic regions
HiC_scaffold_2	95000000	96000000	40.4059	heterochromatic regions
HiC_scaffold_2	96000000	97000000	39.1729	heterochromatic regions
HiC_scaffold_2	97000000	98000000	39.1116	heterochromatic regions
HiC_scaffold_2	98000000	99000000	39.5295	heterochromatic regions
HiC_scaffold_2	99000000	100000000	40.4542	heterochromatic regions
HiC_scaffold_2	100000000	101000000	39.5053	heterochromatic regions
HiC_scaffold_2	101000000	102000000	40.0326	heterochromatic regions
HiC_scaffold_2	102000000	103000000	38.7695	heterochromatic regions
HiC_scaffold_2	103000000	104000000	39.3758	heterochromatic regions
HiC_scaffold_2	104000000	105000000	39.495	heterochromatic regions
HiC_scaffold_2	105000000	106000000	37.7563	euchromatic regions
HiC_scaffold_2	106000000	107000000	37.3209	euchromatic regions
HiC_scaffold_2	107000000	108000000	36.9576	euchromatic regions
HiC_scaffold_2	108000000	109000000	36.3678	euchromatic regions
HiC_scaffold_2	109000000	110000000	36.4747	euchromatic regions
HiC_scaffold_2	110000000	111000000	36.3999	euchromatic regions
HiC_scaffold_2	111000000	112000000	36.2305	euchromatic regions
HiC_scaffold_2	112000000	113000000	36.6838	euchromatic regions
HiC_scaffold_2	113000000	114000000	36.2493	euchromatic regions
HiC_scaffold_2	114000000	115000000	36.1675	euchromatic regions
HiC_scaffold_2	115000000	116000000	36.2587	euchromatic regions
HiC_scaffold_2	116000000	117000000	35.919	euchromatic regions
HiC_scaffold_2	117000000	118000000	35.6887	euchromatic regions
HiC_scaffold_2	118000000	119000000	36.0378	euchromatic regions
HiC_scaffold_2	119000000	120000000	35.9554	euchromatic regions
HiC_scaffold_2	120000000	121000000	35.9799	euchromatic regions
HiC_scaffold_2	121000000	122000000	35.5531	euchromatic regions
HiC_scaffold_2	122000000	123000000	35.9963	euchromatic regions
HiC_scaffold_2	123000000	124000000	36.3985	euchromatic regions
HiC_scaffold_2	124000000	125000000	36.3901	euchromatic regions
HiC_scaffold_2	125000000	126000000	36.3144	euchromatic regions
HiC_scaffold_2	126000000	127000000	36.0183	euchromatic regions
HiC_scaffold_2	127000000	128000000	35.9905	euchromatic regions
HiC_scaffold_2	128000000	128867510	36.1124	euchromatic regions
HiC_scaffold_3	0	1000000	35.8724	euchromatic regions
HiC_scaffold_3	1000000	2000000	35.9478	euchromatic regions
HiC_scaffold_3	2000000	3000000	35.7317	euchromatic regions
HiC_scaffold_3	3000000	4000000	35.7383	euchromatic regions
HiC_scaffold_3	4000000	5000000	35.4756	euchromatic regions
HiC_scaffold_3	5000000	6000000	35.5472	euchromatic regions
HiC_scaffold_3	6000000	7000000	35.9392	euchromatic regions
HiC_scaffold_3	7000000	8000000	35.9586	euchromatic regions
HiC_scaffold_3	8000000	9000000	35.7571	euchromatic regions
HiC_scaffold_3	9000000	10000000	36.1865	euchromatic regions
HiC_scaffold_3	10000000	11000000	36.0293	euchromatic regions
HiC_scaffold_3	11000000	12000000	36.1177	euchromatic regions
HiC_scaffold_3	12000000	13000000	36.0662	euchromatic regions
HiC_scaffold_3	13000000	14000000	36.1886	euchromatic regions
HiC_scaffold_3	14000000	15000000	35.8412	euchromatic regions
HiC_scaffold_3	15000000	16000000	35.8529	euchromatic regions
HiC_scaffold_3	16000000	17000000	36.1254	euchromatic regions
HiC_scaffold_3	17000000	18000000	35.8936	euchromatic regions
HiC_scaffold_3	18000000	19000000	36.1968	euchromatic regions
HiC_scaffold_3	19000000	20000000	36.3165	euchromatic regions
HiC_scaffold_3	20000000	21000000	35.9651	euchromatic regions
HiC_scaffold_3	21000000	22000000	36.0123	euchromatic regions
HiC_scaffold_3	22000000	23000000	35.6929	euchromatic regions
HiC_scaffold_3	23000000	24000000	35.8613	euchromatic regions
HiC_scaffold_3	24000000	25000000	35.8922	euchromatic regions
HiC_scaffold_3	25000000	26000000	36.3345	euchromatic regions
HiC_scaffold_3	26000000	27000000	36.2678	euchromatic regions
HiC_scaffold_3	27000000	28000000	36.135	euchromatic regions
HiC_scaffold_3	28000000	29000000	36.454	euchromatic regions
HiC_scaffold_3	29000000	30000000	36.6277	euchromatic regions
HiC_scaffold_3	30000000	31000000	36.4795	euchromatic regions
HiC_scaffold_3	31000000	32000000	36.0653	euchromatic regions
HiC_scaffold_3	32000000	33000000	36.6454	euchromatic regions
HiC_scaffold_3	33000000	34000000	37.7142	euchromatic regions
HiC_scaffold_3	34000000	35000000	38.2157	euchromatic regions
HiC_scaffold_3	35000000	36000000	39.153	euchromatic regions
HiC_scaffold_3	36000000	37000000	38.4206	euchromatic regions
HiC_scaffold_3	37000000	38000000	37.9982	euchromatic regions
HiC_scaffold_3	38000000	39000000	39.5723	euchromatic regions
HiC_scaffold_3	39000000	40000000	38.6915	euchromatic regions
HiC_scaffold_3	40000000	41000000	38.8718	heterochromatic regions
HiC_scaffold_3	41000000	42000000	38.3291	heterochromatic regions
HiC_scaffold_3	42000000	43000000	40.5204	heterochromatic regions
HiC_scaffold_3	43000000	44000000	39.868	heterochromatic regions
HiC_scaffold_3	44000000	45000000	40.6275	heterochromatic regions
HiC_scaffold_3	45000000	46000000	39.85	heterochromatic regions
HiC_scaffold_3	46000000	47000000	38.8706	heterochromatic regions
HiC_scaffold_3	47000000	48000000	39.5548	heterochromatic regions
HiC_scaffold_3	48000000	49000000	40.4236	heterochromatic regions
HiC_scaffold_3	49000000	50000000	39.0842	heterochromatic regions
HiC_scaffold_3	50000000	51000000	40.3194	heterochromatic regions
HiC_scaffold_3	51000000	52000000	39.3501	heterochromatic regions
HiC_scaffold_3	52000000	53000000	40.4129	heterochromatic regions
HiC_scaffold_3	53000000	54000000	39.4335	heterochromatic regions
HiC_scaffold_3	54000000	55000000	40.2734	heterochromatic regions
HiC_scaffold_3	55000000	56000000	39.5324	heterochromatic regions
HiC_scaffold_3	56000000	57000000	39.9668	heterochromatic regions
HiC_scaffold_3	57000000	58000000	39.7205	heterochromatic regions
HiC_scaffold_3	58000000	59000000	39.533	heterochromatic regions
HiC_scaffold_3	59000000	60000000	40.1602	heterochromatic regions
HiC_scaffold_3	60000000	61000000	40.4156	heterochromatic regions
HiC_scaffold_3	61000000	62000000	40.2896	heterochromatic regions
HiC_scaffold_3	62000000	63000000	40.0336	heterochromatic regions
HiC_scaffold_3	63000000	64000000	40.2319	heterochromatic regions
HiC_scaffold_3	64000000	65000000	39.5407	heterochromatic regions
HiC_scaffold_3	65000000	66000000	39.3979	heterochromatic regions
HiC_scaffold_3	66000000	67000000	39.6323	heterochromatic regions
HiC_scaffold_3	67000000	68000000	39.8963	heterochromatic regions
HiC_scaffold_3	68000000	69000000	38.9906	heterochromatic regions
HiC_scaffold_3	69000000	70000000	39.4952	heterochromatic regions
HiC_scaffold_3	70000000	71000000	39.7241	heterochromatic regions
HiC_scaffold_3	71000000	72000000	39.7288	heterochromatic regions
HiC_scaffold_3	72000000	73000000	40.4943	heterochromatic regions
HiC_scaffold_3	73000000	74000000	39.9589	heterochromatic regions
HiC_scaffold_3	74000000	75000000	38.9213	heterochromatic regions
HiC_scaffold_3	75000000	76000000	39.14	heterochromatic regions
HiC_scaffold_3	76000000	77000000	39.6526	heterochromatic regions
HiC_scaffold_3	77000000	78000000	40.1215	heterochromatic regions
HiC_scaffold_3	78000000	79000000	39.9372	heterochromatic regions
HiC_scaffold_3	79000000	80000000	39.2225	heterochromatic regions
HiC_scaffold_3	80000000	81000000	39.8287	heterochromatic regions
HiC_scaffold_3	81000000	82000000	39.7315	heterochromatic regions
HiC_scaffold_3	82000000	83000000	40.0459	heterochromatic regions
HiC_scaffold_3	83000000	84000000	39.8165	heterochromatic regions
HiC_scaffold_3	84000000	85000000	40.4871	heterochromatic regions
HiC_scaffold_3	85000000	86000000	40.7392	heterochromatic regions
HiC_scaffold_3	86000000	87000000	39.3418	heterochromatic regions
HiC_scaffold_3	87000000	88000000	38.875	heterochromatic regions
HiC_scaffold_3	88000000	89000000	39.5973	heterochromatic regions
HiC_scaffold_3	89000000	90000000	40.1368	heterochromatic regions
HiC_scaffold_3	90000000	91000000	39.3901	heterochromatic regions
HiC_scaffold_3	91000000	92000000	40.4051	heterochromatic regions
HiC_scaffold_3	92000000	93000000	38.8078	heterochromatic regions
HiC_scaffold_3	93000000	94000000	39.9319	heterochromatic regions
HiC_scaffold_3	94000000	95000000	39.8359	heterochromatic regions
HiC_scaffold_3	95000000	96000000	39.2217	heterochromatic regions
HiC_scaffold_3	96000000	97000000	38.5586	heterochromatic regions
HiC_scaffold_3	97000000	98000000	39.2288	heterochromatic regions
HiC_scaffold_3	98000000	99000000	38.1409	heterochromatic regions
HiC_scaffold_3	99000000	100000000	39.0913	heterochromatic regions
HiC_scaffold_3	100000000	101000000	38.6138	euchromatic regions
HiC_scaffold_3	101000000	102000000	38.8859	euchromatic regions
HiC_scaffold_3	102000000	103000000	37.0457	euchromatic regions
HiC_scaffold_3	103000000	104000000	39.3159	euchromatic regions
HiC_scaffold_3	104000000	105000000	37.6223	euchromatic regions
HiC_scaffold_3	105000000	106000000	37.1673	euchromatic regions
HiC_scaffold_3	106000000	107000000	37.252	euchromatic regions
HiC_scaffold_3	107000000	108000000	37.3022	euchromatic regions
HiC_scaffold_3	108000000	109000000	37.7934	euchromatic regions
HiC_scaffold_3	109000000	110000000	37.4998	euchromatic regions
HiC_scaffold_3	110000000	111000000	37.5547	euchromatic regions
HiC_scaffold_3	111000000	112000000	36.9823	euchromatic regions
HiC_scaffold_3	112000000	113000000	36.9632	euchromatic regions
HiC_scaffold_3	113000000	114000000	38.1424	euchromatic regions
HiC_scaffold_3	114000000	114444890	38.8739	euchromatic regions
HiC_scaffold_4	0	1000000	38.0925	euchromatic regions
HiC_scaffold_4	1000000	2000000	37.6316	euchromatic regions
HiC_scaffold_4	2000000	3000000	37.3551	euchromatic regions
HiC_scaffold_4	3000000	4000000	36.859	euchromatic regions
HiC_scaffold_4	4000000	5000000	37.2605	euchromatic regions
HiC_scaffold_4	5000000	6000000	36.851	euchromatic regions
HiC_scaffold_4	6000000	7000000	36.7297	euchromatic regions
HiC_scaffold_4	7000000	8000000	37.8076	euchromatic regions
HiC_scaffold_4	8000000	9000000	37.2827	euchromatic regions
HiC_scaffold_4	9000000	10000000	38.6296	euchromatic regions
HiC_scaffold_4	10000000	11000000	37.7981	euchromatic regions
HiC_scaffold_4	11000000	12000000	38.7552	euchromatic regions
HiC_scaffold_4	12000000	13000000	37.9887	euchromatic regions
HiC_scaffold_4	13000000	14000000	39.6716	euchromatic regions
HiC_scaffold_4	14000000	15000000	38.7858	euchromatic regions
HiC_scaffold_4	15000000	16000000	39.4176	heterochromatic regions
HiC_scaffold_4	16000000	17000000	39.8985	heterochromatic regions
HiC_scaffold_4	17000000	18000000	40.5107	heterochromatic regions
HiC_scaffold_4	18000000	19000000	40.1961	heterochromatic regions
HiC_scaffold_4	19000000	20000000	39.4801	heterochromatic regions
HiC_scaffold_4	20000000	21000000	39.782	heterochromatic regions
HiC_scaffold_4	21000000	22000000	39.4228	heterochromatic regions
HiC_scaffold_4	22000000	23000000	40.1077	heterochromatic regions
HiC_scaffold_4	23000000	24000000	39.1689	heterochromatic regions
HiC_scaffold_4	24000000	25000000	40.3564	heterochromatic regions
HiC_scaffold_4	25000000	26000000	36.9206	heterochromatic regions
HiC_scaffold_4	26000000	27000000	39.4788	heterochromatic regions
HiC_scaffold_4	27000000	28000000	39.496	heterochromatic regions
HiC_scaffold_4	28000000	29000000	40.464	heterochromatic regions
HiC_scaffold_4	29000000	30000000	40.4089	heterochromatic regions
HiC_scaffold_4	30000000	31000000	40.0107	heterochromatic regions
HiC_scaffold_4	31000000	32000000	39.7262	heterochromatic regions
HiC_scaffold_4	32000000	33000000	39.7888	heterochromatic regions
HiC_scaffold_4	33000000	34000000	39.7924	heterochromatic regions
HiC_scaffold_4	34000000	35000000	39.9441	heterochromatic regions
HiC_scaffold_4	35000000	36000000	39.4328	heterochromatic regions
HiC_scaffold_4	36000000	37000000	40.3099	heterochromatic regions
HiC_scaffold_4	37000000	38000000	40.1322	heterochromatic regions
HiC_scaffold_4	38000000	39000000	40.2584	heterochromatic regions
HiC_scaffold_4	39000000	40000000	36.4371	heterochromatic regions
HiC_scaffold_4	40000000	41000000	39.3996	heterochromatic regions
HiC_scaffold_4	41000000	42000000	39.6222	heterochromatic regions
HiC_scaffold_4	42000000	43000000	39.9357	heterochromatic regions
HiC_scaffold_4	43000000	44000000	38.4025	heterochromatic regions
HiC_scaffold_4	44000000	45000000	40.6658	heterochromatic regions
HiC_scaffold_4	45000000	46000000	40.2936	heterochromatic regions
HiC_scaffold_4	46000000	47000000	39.742	heterochromatic regions
HiC_scaffold_4	47000000	48000000	39.6583	heterochromatic regions
HiC_scaffold_4	48000000	49000000	40.0279	heterochromatic regions
HiC_scaffold_4	49000000	50000000	39.9837	heterochromatic regions
HiC_scaffold_4	50000000	51000000	40.0501	heterochromatic regions
HiC_scaffold_4	51000000	52000000	39.6387	heterochromatic regions
HiC_scaffold_4	52000000	53000000	40.2205	heterochromatic regions
HiC_scaffold_4	53000000	54000000	40.6054	heterochromatic regions
HiC_scaffold_4	54000000	55000000	39.9236	heterochromatic regions
HiC_scaffold_4	55000000	56000000	40.1199	heterochromatic regions
HiC_scaffold_4	56000000	57000000	40.6701	heterochromatic regions
HiC_scaffold_4	57000000	58000000	39.4917	heterochromatic regions
HiC_scaffold_4	58000000	59000000	39.629	heterochromatic regions
HiC_scaffold_4	59000000	60000000	40.1009	heterochromatic regions
HiC_scaffold_4	60000000	61000000	40.0828	heterochromatic regions
HiC_scaffold_4	61000000	62000000	39.7187	heterochromatic regions
HiC_scaffold_4	62000000	63000000	40.0238	heterochromatic regions
HiC_scaffold_4	63000000	64000000	39.707	heterochromatic regions
HiC_scaffold_4	64000000	65000000	39.1819	heterochromatic regions
HiC_scaffold_4	65000000	66000000	39.2653	heterochromatic regions
HiC_scaffold_4	66000000	67000000	39.8888	heterochromatic regions
HiC_scaffold_4	67000000	68000000	39.0983	heterochromatic regions
HiC_scaffold_4	68000000	69000000	40.2168	heterochromatic regions
HiC_scaffold_4	69000000	70000000	39.9507	heterochromatic regions
HiC_scaffold_4	70000000	71000000	41.2547	heterochromatic regions
HiC_scaffold_4	71000000	72000000	39.8697	heterochromatic regions
HiC_scaffold_4	72000000	73000000	40.8883	heterochromatic regions
HiC_scaffold_4	73000000	74000000	40.3472	heterochromatic regions
HiC_scaffold_4	74000000	75000000	40.6632	heterochromatic regions
HiC_scaffold_4	75000000	76000000	39.2652	heterochromatic regions
HiC_scaffold_4	76000000	77000000	39.2231	heterochromatic regions
HiC_scaffold_4	77000000	78000000	38.9418	heterochromatic regions
HiC_scaffold_4	78000000	79000000	39.6416	heterochromatic regions
HiC_scaffold_4	79000000	80000000	38.4841	heterochromatic regions
HiC_scaffold_4	80000000	81000000	37.0927	euchromatic regions
HiC_scaffold_4	81000000	82000000	36.3511	euchromatic regions
HiC_scaffold_4	82000000	83000000	36.6623	euchromatic regions
HiC_scaffold_4	83000000	84000000	36.2842	euchromatic regions
HiC_scaffold_4	84000000	85000000	36.1923	euchromatic regions
HiC_scaffold_4	85000000	86000000	36.3455	euchromatic regions
HiC_scaffold_4	86000000	87000000	36.1739	euchromatic regions
HiC_scaffold_4	87000000	88000000	36.2744	euchromatic regions
HiC_scaffold_4	88000000	89000000	36.3372	euchromatic regions
HiC_scaffold_4	89000000	90000000	36.0416	euchromatic regions
HiC_scaffold_4	90000000	91000000	36.3016	euchromatic regions
HiC_scaffold_4	91000000	92000000	36.1851	euchromatic regions
HiC_scaffold_4	92000000	93000000	36.3511	euchromatic regions
HiC_scaffold_4	93000000	94000000	36.5483	euchromatic regions
HiC_scaffold_4	94000000	95000000	36.2614	euchromatic regions
HiC_scaffold_4	95000000	96000000	36.1556	euchromatic regions
HiC_scaffold_4	96000000	97000000	36.3376	euchromatic regions
HiC_scaffold_4	97000000	98000000	36.4608	euchromatic regions
HiC_scaffold_4	98000000	99000000	36.4227	euchromatic regions
HiC_scaffold_4	99000000	100000000	36.4177	euchromatic regions
HiC_scaffold_4	100000000	101000000	36.1506	euchromatic regions
HiC_scaffold_4	101000000	102000000	36.3079	euchromatic regions
HiC_scaffold_4	102000000	103000000	36.0718	euchromatic regions
HiC_scaffold_4	103000000	104000000	35.9982	euchromatic regions
HiC_scaffold_4	104000000	105000000	36.1789	euchromatic regions
HiC_scaffold_4	105000000	106000000	36.3671	euchromatic regions
HiC_scaffold_4	106000000	106346329	35.9895	euchromatic regions

## Sheet: Table S8
Table S8: GC content of each P. ovata CDS.
Name	Length	%GC
Pov_00000001-RA	240	44.17
Pov_00000002-RA	1080	45.28
Pov_00000002-RB	1080	45.28
Pov_00000002-RC	1080	45.28
Pov_00000002-RD	1080	45.28
Pov_00000002-RE	1080	45.28
Pov_00000003-RA	711	40.51
Pov_00000004-RA	279	34.05
Pov_00000005-RA	660	48.33
Pov_00000005-RB	675	47.85
Pov_00000006-RA	876	47.26
Pov_00000006-RB	552	47.46
Pov_00000006-RC	552	47.46
Pov_00000007-RA	1206	42.79
Pov_00000007-RB	2088	44.68
Pov_00000008-RA	312	35.26
Pov_00000009-RA	2910	43.51
Pov_00000009-RB	2337	43.86
Pov_00000009-RC	1845	43.79
Pov_00000010-RA	231	38.96
Pov_00000011-RA	2847	43.03
Pov_00000011-RB	3822	45.11
Pov_00000012-RA	456	35.31
Pov_00000012-RB	456	35.31
Pov_00000012-RC	402	38.56
Pov_00000012-RD	456	35.31
Pov_00000013-RA	561	41.35
Pov_00000014-RA	174	45.4
Pov_00000015-RA	1308	40.9
Pov_00000015-RB	597	40.37
Pov_00000015-RC	1620	41.36
Pov_00000016-RA	348	42.53
Pov_00000017-RA	513	46.2
Pov_00000018-RA	687	54.88
Pov_00000019-RA	996	43.98
Pov_00000019-RB	729	43.62
Pov_00000019-RC	1023	45.06
Pov_00000019-RD	738	43.9
Pov_00000020-RA	234	52.14
Pov_00000020-RB	234	52.14
Pov_00000021-RA	321	48.91
Pov_00000022-RA	1464	45.36
Pov_00000023-RA	327	40.06
Pov_00000023-RB	327	40.06
Pov_00000023-RC	327	40.06
Pov_00000023-RD	327	40.06
Pov_00000023-RE	327	40.06
Pov_00000024-RA	2205	43.81
Pov_00000025-RA	2346	44.67
Pov_00000026-RA	264	56.06
Pov_00000027-RA	258	45.35
Pov_00000027-RB	258	45.35
Pov_00000027-RC	258	45.35
Pov_00000027-RD	258	45.35
Pov_00000027-RE	258	45.35
Pov_00000028-RA	885	45.76
Pov_00000028-RB	885	45.76
Pov_00000029-RA	1386	46.54
Pov_00000030-RA	363	46.28
Pov_00000031-RA	834	42.21
Pov_00000032-RA	189	40.74
Pov_00000033-RA	408	51.47
Pov_00000034-RA	1020	41.96
Pov_00000034-RB	1260	43.97
Pov_00000035-RA	819	41.76
Pov_00000035-RB	1041	41.5
Pov_00000035-RC	1473	41.75
Pov_00000035-RD	1797	41.51
Pov_00000036-RA	804	41.04
Pov_00000036-RB	804	41.04
Pov_00000036-RC	1050	42.29
Pov_00000036-RD	993	41.29
Pov_00000036-RE	1173	42.54
Pov_00000036-RF	726	40.5
Pov_00000037-RA	300	46
Pov_00000037-RB	300	46
Pov_00000038-RA	1041	43.23
Pov_00000039-RA	1728	43.75
Pov_00000039-RB	1713	44.07
Pov_00000039-RC	1596	44.05
Pov_00000039-RD	1845	43.79
Pov_00000039-RE	1071	44.16
Pov_00000039-RF	1215	44.69
Pov_00000040-RA	321	43.61
Pov_00000041-RA	786	49.62
Pov_00000042-RA	774	50.13
Pov_00000043-RA	1401	43.61
Pov_00000043-RB	1746	44.67
Pov_00000044-RA	1290	41.94
Pov_00000045-RA	243	41.98
Pov_00000045-RB	150	36.67
Pov_00000045-RC	267	41.95
Pov_00000045-RD	267	41.95
Pov_00000045-RE	150	43.33
Pov_00000045-RF	150	36.67
Pov_00000046-RA	315	45.08
Pov_00000047-RA	507	48.32
Pov_00000047-RB	1653	50.88
Pov_00000047-RC	1635	51.5
Pov_00000048-RA	294	49.32
Pov_00000049-RA	1431	45.35
Pov_00000050-RA	333	31.83
Pov_00000051-RA	255	45.1
Pov_00000052-RA	258	45.74
Pov_00000053-RA	1341	47.87
Pov_00000053-RB	1341	47.87
Pov_00000054-RA	315	44.13
Pov_00000055-RA	675	41.63
Pov_00000055-RB	1017	42.97
Pov_00000055-RC	1017	42.97
Pov_00000055-RD	675	41.63
Pov_00000055-RE	831	41.88
Pov_00000055-RF	1017	42.97
Pov_00000056-RA	288	42.71
Pov_00000057-RA	252	42.06
Pov_00000058-RA	1467	43.97
Pov_00000059-RA	252	42.86
Pov_00000059-RB	252	42.86
Pov_00000059-RC	246	42.28
Pov_00000059-RD	252	42.86
Pov_00000060-RA	1155	44.59
Pov_00000060-RB	540	46.3
Pov_00000061-RA	873	57.62
Pov_00000061-RB	873	57.62
Pov_00000061-RC	873	57.62
Pov_00000062-RA	2217	47.9
Pov_00000063-RA	1899	45.29
Pov_00000063-RB	897	44.7
Pov_00000064-RA	528	45.64
Pov_00000065-RA	747	44.18
Pov_00000065-RB	1209	43.76
Pov_00000065-RC	1209	43.76
Pov_00000065-RD	1209	42.85
Pov_00000066-RA	270	37.78
Pov_00000067-RA	465	43.87
Pov_00000068-RA	1146	42.67
Pov_00000068-RB	1248	42.15
Pov_00000068-RC	702	43.45
Pov_00000068-RD	1248	42.15
Pov_00000068-RE	1305	41.61
Pov_00000069-RA	195	38.46
Pov_00000069-RB	303	39.93
Pov_00000070-RA	1380	47.9
Pov_00000071-RA	786	45.67
Pov_00000072-RA	3057	40.27
Pov_00000072-RB	3144	40.33
Pov_00000072-RC	2967	40.07
Pov_00000073-RA	258	45.74
Pov_00000074-RA	2547	39.97
Pov_00000074-RB	2547	39.97
Pov_00000074-RC	2547	39.97
Pov_00000074-RD	2547	39.97
Pov_00000074-RE	2547	39.97
Pov_00000074-RF	2547	39.97
Pov_00000074-RG	2547	39.97
Pov_00000074-RH	2547	39.97
Pov_00000074-RI	2547	39.97
Pov_00000075-RA	3264	40.35
Pov_00000076-RA	906	49.01
Pov_00000077-RA	1524	50.46
Pov_00000078-RA	1530	48.43
Pov_00000079-RA	1260	43.17
Pov_00000079-RB	1554	44.21
Pov_00000080-RA	921	41.91
Pov_00000081-RA	360	44.17
Pov_00000082-RA	516	42.83
Pov_00000083-RA	1011	43.92
Pov_00000083-RB	630	43.33
Pov_00000084-RA	192	44.27
Pov_00000085-RA	1131	42
Pov_00000086-RA	1179	42.49
Pov_00000087-RA	510	39.61
Pov_00000088-RA	240	52.5
Pov_00000089-RA	1377	44.23
Pov_00000090-RA	270	41.48
Pov_00000091-RA	237	40.51
Pov_00000092-RA	153	43.14
Pov_00000092-RB	153	43.14
Pov_00000093-RA	465	43.44
Pov_00000094-RA	660	56.67
Pov_00000095-RA	240	43.75
Pov_00000096-RA	666	56.76
Pov_00000097-RA	1170	39.83
Pov_00000097-RB	1602	40.01
Pov_00000097-RC	1080	39.07
Pov_00000097-RD	1170	39.83
Pov_00000097-RE	1602	40.01
Pov_00000098-RA	384	39.58
Pov_00000099-RA	1503	42.32
Pov_00000100-RA	210	45.71
Pov_00000101-RA	633	42.65
Pov_00000102-RA	465	38.71
Pov_00000103-RA	336	38.69
Pov_00000103-RB	342	38.6
Pov_00000103-RC	297	38.05
Pov_00000104-RA	456	40.79
Pov_00000105-RA	834	44
Pov_00000106-RA	573	46.77
Pov_00000106-RB	789	44.99
Pov_00000106-RC	789	44.99
Pov_00000107-RA	345	39.42
Pov_00000108-RA	2097	43.01
Pov_00000108-RB	2100	42.95
Pov_00000108-RC	567	43.74
Pov_00000109-RA	807	46.96
Pov_00000110-RA	2001	42.38
Pov_00000110-RB	2505	42.16
Pov_00000111-RA	723	47.72
Pov_00000112-RA	1152	45.4
Pov_00000113-RA	1416	43.15
Pov_00000114-RA	570	41.75
Pov_00000114-RB	552	41.85
Pov_00000114-RC	573	42.41
Pov_00000115-RA	237	49.37
Pov_00000115-RB	237	49.37
Pov_00000115-RC	237	49.37
Pov_00000115-RD	237	49.37
Pov_00000115-RE	237	49.37
Pov_00000115-RF	237	49.37
Pov_00000115-RG	237	49.37
Pov_00000116-RA	228	43.86
Pov_00000117-RA	312	50.96
Pov_00000118-RA	171	39.18
Pov_00000119-RA	189	41.27
Pov_00000120-RA	489	40.7
Pov_00000120-RB	588	40.31
Pov_00000120-RC	876	41.67
Pov_00000120-RD	975	41.33
Pov_00000120-RE	909	42.79
Pov_00000120-RF	909	42.79
Pov_00000120-RG	1590	41.95
Pov_00000120-RH	771	43.19
Pov_00000121-RA	570	44.91
Pov_00000122-RA	723	42.88
Pov_00000123-RA	3636	41.47
Pov_00000123-RB	3636	41.47
Pov_00000124-RA	204	42.65
Pov_00000125-RA	183	45.36
Pov_00000126-RA	468	46.79
Pov_00000126-RB	468	46.79
Pov_00000126-RC	843	48.52
Pov_00000126-RD	468	46.79
Pov_00000127-RA	1248	41.19
Pov_00000128-RA	1206	41.63
Pov_00000128-RB	1047	40.97
Pov_00000129-RA	321	40.5
Pov_00000130-RA	2088	45.16
Pov_00000130-RB	2088	45.16
Pov_00000130-RC	2088	45.16
Pov_00000130-RD	183	34.97
Pov_00000131-RA	2019	43.78
Pov_00000132-RA	1461	43.53
Pov_00000133-RA	1467	43.15
Pov_00000134-RA	345	44.06
Pov_00000135-RA	1068	47
Pov_00000136-RA	198	34.34
Pov_00000137-RA	444	47.52
Pov_00000138-RA	261	40.23
Pov_00000139-RA	708	43.22
Pov_00000140-RA	381	42.78
Pov_00000141-RA	420	37.62
Pov_00000141-RB	420	37.62
Pov_00000141-RC	420	37.62
Pov_00000141-RD	420	37.62
Pov_00000141-RE	420	37.62
Pov_00000141-RF	420	37.62
Pov_00000141-RG	420	37.62
Pov_00000141-RH	420	37.62
Pov_00000142-RA	309	43.37
Pov_00000142-RB	309	43.37
Pov_00000142-RC	309	43.37
Pov_00000143-RA	1272	41.9
Pov_00000144-RA	732	53.55
Pov_00000145-RA	309	32.04
Pov_00000146-RA	213	48.36
Pov_00000147-RA	609	38.92
Pov_00000147-RB	609	38.92
Pov_00000147-RC	609	38.92
Pov_00000148-RA	945	41.48
Pov_00000148-RB	945	41.48
Pov_00000149-RA	321	42.37
Pov_00000150-RA	603	42.45
Pov_00000150-RB	711	41.63
Pov_00000151-RA	264	39.77
Pov_00000152-RA	354	40.4
Pov_00000152-RB	354	40.4
Pov_00000153-RA	192	44.27
Pov_00000154-RA	321	49.53
Pov_00000155-RA	2715	42.21
Pov_00000155-RB	2181	42.46
Pov_00000155-RC	2715	42.21
Pov_00000155-RD	2715	42.21
Pov_00000155-RE	2523	42.05
Pov_00000156-RA	225	44
Pov_00000157-RA	1851	43.33
Pov_00000158-RA	1467	42.06
Pov_00000159-RA	870	48.62
Pov_00000159-RB	870	48.62
Pov_00000160-RA	180	47.78
Pov_00000161-RA	678	44.54
Pov_00000162-RA	249	39.36
Pov_00000163-RA	1389	43.12
Pov_00000163-RB	1389	43.12
Pov_00000164-RA	336	45.54
Pov_00000165-RA	246	37.8
Pov_00000166-RA	639	42.57
Pov_00000166-RB	270	38.89
Pov_00000167-RA	294	42.52
Pov_00000167-RB	294	42.52
Pov_00000167-RC	294	42.52
Pov_00000168-RA	531	39.55
Pov_00000168-RB	273	39.93
Pov_00000168-RC	1107	40.29
Pov_00000168-RD	1107	40.29
Pov_00000169-RA	3711	43.52
Pov_00000169-RB	3711	43.52
Pov_00000169-RC	4392	43.74
Pov_00000170-RA	153	47.06
Pov_00000170-RB	153	47.06
Pov_00000170-RC	153	47.06
Pov_00000171-RA	348	41.38
Pov_00000172-RA	1659	43.16
Pov_00000172-RB	1659	43.16
Pov_00000172-RC	1659	43.16
Pov_00000173-RA	468	41.88
Pov_00000174-RA	210	41.43
Pov_00000175-RA	180	46.11
Pov_00000176-RA	477	47.38
Pov_00000177-RA	267	35.58
Pov_00000177-RB	267	35.58
Pov_00000177-RC	267	35.58
Pov_00000177-RD	267	35.58
Pov_00000177-RE	267	35.58
Pov_00000177-RF	267	35.58
Pov_00000178-RA	255	43.92
Pov_00000179-RA	267	42.7
Pov_00000180-RA	1554	42.21
Pov_00000181-RA	282	40.78
Pov_00000182-RA	1053	44.82
Pov_00000183-RA	165	52.12
Pov_00000184-RA	2112	46.64
Pov_00000185-RA	651	55.91
Pov_00000186-RA	681	48.46
Pov_00000187-RA	273	51.28
Pov_00000188-RA	516	56.98
Pov_00000189-RA	486	50.82
Pov_00000190-RA	195	54.36
Pov_00000191-RA	252	46.43
Pov_00000192-RA	345	41.74
Pov_00000192-RB	345	41.74
Pov_00000192-RC	345	41.74
Pov_00000192-RD	345	41.74
Pov_00000192-RE	549	43.17
Pov_00000192-RF	345	41.74
Pov_00000193-RA	498	42.17
Pov_00000194-RA	195	55.9
Pov_00000195-RA	450	46.89
Pov_00000195-RB	450	46.89
Pov_00000195-RC	450	46.67
Pov_00000196-RA	207	40.58
Pov_00000197-RA	1047	48.14
Pov_00000198-RA	258	48.84
Pov_00000199-RA	660	46.97
Pov_00000199-RB	519	47.21
Pov_00000200-RA	4065	43.79
Pov_00000200-RB	4065	43.79
Pov_00000200-RC	4065	43.79
Pov_00000201-RA	855	44.21
Pov_00000201-RB	597	46.23
Pov_00000201-RC	669	45.59
Pov_00000201-RD	345	39.13
Pov_00000202-RA	486	42.8
Pov_00000203-RA	189	43.39
Pov_00000204-RA	1347	41.65
Pov_00000205-RA	840	46.67
Pov_00000205-RB	840	46.67
Pov_00000206-RA	1215	45.27
Pov_00000206-RB	1215	45.27
Pov_00000206-RC	1215	45.27
Pov_00000206-RD	1215	45.27
Pov_00000206-RE	1215	45.27
Pov_00000206-RF	1533	45.6
Pov_00000207-RA	195	46.67
Pov_00000207-RB	195	46.67
Pov_00000208-RA	354	43.79
Pov_00000209-RA	1542	44.94
Pov_00000210-RA	495	46.26
Pov_00000211-RA	576	39.24
Pov_00000212-RA	1941	40.03
Pov_00000212-RB	1941	40.03
Pov_00000212-RC	1941	40.03
Pov_00000212-RD	1839	40.13
Pov_00000212-RE	1941	40.03
Pov_00000212-RF	1839	40.13
Pov_00000212-RG	1272	40.96
Pov_00000213-RA	186	45.7
Pov_00000214-RA	1260	50.4
Pov_00000215-RA	1170	43.93
Pov_00000215-RB	2007	45.14
Pov_00000215-RC	1935	44.75
Pov_00000215-RD	1593	45.26
Pov_00000215-RE	1269	44.6
Pov_00000215-RF	1797	44.63
Pov_00000216-RA	324	42.28
Pov_00000217-RA	702	51.85
Pov_00000218-RA	375	45.07
Pov_00000219-RA	519	48.36
Pov_00000220-RA	633	48.5
Pov_00000221-RA	195	51.79
Pov_00000222-RA	378	44.97
Pov_00000223-RA	1041	48.22
Pov_00000224-RA	246	57.72
Pov_00000225-RA	570	43.16
Pov_00000226-RA	603	49.75
Pov_00000227-RA	1185	48.1
Pov_00000228-RA	459	45.97
Pov_00000229-RA	1275	48.24
Pov_00000230-RA	351	51.28
Pov_00000231-RA	219	55.25
Pov_00000232-RA	507	38.86
Pov_00000233-RA	360	45
Pov_00000234-RA	852	40.96
Pov_00000235-RA	1011	45.1
Pov_00000235-RB	1011	45.1
Pov_00000235-RC	1011	45.1
Pov_00000235-RD	729	42.25
Pov_00000235-RE	1050	43.43
Pov_00000235-RF	1050	43.43
Pov_00000236-RA	1221	44.72
Pov_00000237-RA	456	50.88
Pov_00000238-RA	288	44.79
Pov_00000239-RA	300	44.33
Pov_00000240-RA	1299	41.42
Pov_00000240-RB	825	41.45
Pov_00000240-RC	1299	41.42
Pov_00000241-RA	1494	44.11
Pov_00000242-RA	273	40.66
Pov_00000243-RA	1458	43.42
Pov_00000243-RB	1458	43.42
Pov_00000244-RA	255	46.67
Pov_00000245-RA	1455	42.34
Pov_00000246-RA	267	41.57
Pov_00000247-RA	177	41.81
Pov_00000247-RB	177	41.81
Pov_00000248-RA	1533	44.23
Pov_00000248-RB	1533	44.23
Pov_00000249-RA	1542	44.1
Pov_00000249-RB	1542	44.1
Pov_00000249-RC	1542	44.1
Pov_00000250-RA	1488	42.94
Pov_00000251-RA	975	43.49
Pov_00000251-RB	468	42.95
Pov_00000251-RC	747	42.03
Pov_00000252-RA	315	29.84
Pov_00000253-RA	330	27.27
Pov_00000254-RA	252	40.48
Pov_00000255-RA	198	39.9
Pov_00000256-RA	738	45.26
Pov_00000257-RA	249	45.78
Pov_00000258-RA	1899	41.39
Pov_00000258-RB	1899	41.39
Pov_00000259-RA	846	43.14
Pov_00000259-RB	846	43.14
Pov_00000260-RA	858	42.77
Pov_00000260-RB	858	42.77
Pov_00000260-RC	234	43.16
Pov_00000261-RA	183	40.98
Pov_00000262-RA	225	36.89
Pov_00000262-RB	225	36.89
Pov_00000262-RC	225	36.89
Pov_00000262-RD	225	36.89
Pov_00000263-RA	216	40.28
Pov_00000263-RB	216	40.28
Pov_00000264-RA	495	42.02
Pov_00000264-RB	495	42.02
Pov_00000264-RC	495	42.02
Pov_00000264-RD	495	42.02
Pov_00000264-RE	495	42.02
Pov_00000265-RA	258	40.31
Pov_00000266-RA	675	43.41
Pov_00000267-RA	1146	43.46
Pov_00000267-RB	1146	43.46
Pov_00000268-RA	717	41.56
Pov_00000269-RA	339	30.38
Pov_00000270-RA	2853	44.48
Pov_00000271-RA	3525	44.96
Pov_00000271-RB	3525	44.96
Pov_00000271-RC	3525	44.96
Pov_00000271-RD	1278	41.55
Pov_00000271-RE	1986	46.73
Pov_00000272-RA	1596	43.36
Pov_00000273-RA	312	45.19
Pov_00000274-RA	1602	45.13
Pov_00000275-RA	2910	44.05
Pov_00000275-RB	2910	44.05
Pov_00000275-RC	2910	44.05
Pov_00000276-RA	285	45.61
Pov_00000276-RB	285	45.61
Pov_00000276-RC	279	45.52
Pov_00000277-RA	279	45.52
Pov_00000278-RA	180	33.89
Pov_00000279-RA	246	39.84
Pov_00000280-RA	288	39.58
Pov_00000280-RB	288	39.58
Pov_00000280-RC	288	39.58
Pov_00000280-RD	288	39.58
Pov_00000280-RE	288	39.58
Pov_00000280-RF	288	39.58
Pov_00000280-RG	288	39.58
Pov_00000280-RH	288	39.58
Pov_00000281-RA	918	48.8
Pov_00000281-RB	918	48.8
Pov_00000281-RC	690	48.26
Pov_00000282-RA	807	43.49
Pov_00000283-RA	849	50.29
Pov_00000283-RB	1233	47.2
Pov_00000283-RC	1530	46.08
Pov_00000283-RD	1530	46.08
Pov_00000283-RE	1530	46.08
Pov_00000283-RF	1530	46.08
Pov_00000283-RG	1530	46.08
Pov_00000283-RH	882	41.5
Pov_00000284-RA	240	37.5
Pov_00000285-RA	1482	45.68
Pov_00000286-RA	414	43.24
Pov_00000287-RA	180	43.33
Pov_00000287-RB	180	43.33
Pov_00000287-RC	180	43.33
Pov_00000288-RA	243	45.68
Pov_00000289-RA	207	45.41
Pov_00000290-RA	762	43.83
Pov_00000291-RA	288	38.89
Pov_00000292-RA	537	41.34
Pov_00000293-RA	894	47.2
Pov_00000294-RA	192	39.06
Pov_00000294-RB	192	39.06
Pov_00000294-RC	192	39.06
Pov_00000294-RD	192	39.06
Pov_00000294-RE	192	39.06
Pov_00000294-RF	192	39.06
Pov_00000295-RA	1644	51.28
Pov_00000296-RA	246	50
Pov_00000297-RA	348	61.21
Pov_00000298-RA	201	38.81
Pov_00000299-RA	225	41.33
Pov_00000300-RA	480	42.08
Pov_00000301-RA	231	45.45
Pov_00000302-RA	1161	40.91
Pov_00000302-RB	1593	41.18
Pov_00000303-RA	501	45.31
Pov_00000304-RA	792	44.82
Pov_00000305-RA	393	46.06
Pov_00000306-RA	225	46.67
Pov_00000307-RA	543	42.73
Pov_00000307-RB	423	39.24
Pov_00000308-RA	204	43.14
Pov_00000309-RA	600	40.17
Pov_00000310-RA	267	47.19
Pov_00000311-RA	375	37.87
Pov_00000312-RA	1131	46.6
Pov_00000312-RB	723	46.33
Pov_00000312-RC	423	49.88
Pov_00000312-RD	321	40.81
Pov_00000313-RA	726	52.62
Pov_00000314-RA	195	46.15
Pov_00000314-RB	195	46.15
Pov_00000314-RC	195	46.15
Pov_00000314-RD	195	46.15
Pov_00000314-RE	225	45.33
Pov_00000314-RF	195	46.15
Pov_00000315-RA	495	47.47
Pov_00000316-RA	936	49.15
Pov_00000317-RA	1209	47.64
Pov_00000318-RA	228	53.51
Pov_00000319-RA	2010	43.78
Pov_00000319-RB	1713	43.26
Pov_00000320-RA	411	45.99
Pov_00000321-RA	270	48.15
Pov_00000322-RA	1833	44.46
Pov_00000322-RB	1224	44.44
Pov_00000322-RC	483	43.69
Pov_00000322-RD	1224	44.44
Pov_00000323-RA	2217	43.57
Pov_00000323-RB	2235	43.89
Pov_00000323-RC	2235	43.89
Pov_00000323-RD	2001	43.58
Pov_00000323-RE	2043	44
Pov_00000323-RF	2235	43.89
Pov_00000323-RG	2235	43.89
Pov_00000324-RA	2979	54.01
Pov_00000325-RA	444	47.52
Pov_00000326-RA	444	46.62
Pov_00000327-RA	783	46.1
Pov_00000328-RA	300	48.33
Pov_00000329-RA	627	44.66
Pov_00000329-RB	603	45.11
Pov_00000330-RA	372	39.78
Pov_00000331-RA	456	40.35
Pov_00000332-RA	1290	45.19
Pov_00000333-RA	825	41.33
Pov_00000333-RB	1086	40.98
Pov_00000334-RA	462	43.07
Pov_00000334-RB	789	45.88
Pov_00000335-RA	1092	39.1
Pov_00000336-RA	462	43.94
Pov_00000337-RA	1599	42.28
Pov_00000338-RA	1758	44.54
Pov_00000339-RA	432	47.45
Pov_00000340-RA	495	49.09
Pov_00000341-RA	216	49.07
Pov_00000342-RA	366	52.19
Pov_00000343-RA	1302	45.85
Pov_00000344-RA	456	48.46
Pov_00000345-RA	1767	41.48
Pov_00000345-RB	3021	41.64
Pov_00000345-RC	2982	41.31
Pov_00000346-RA	384	41.93
Pov_00000347-RA	801	42.57
Pov_00000348-RA	507	41.81
Pov_00000349-RA	297	46.46
Pov_00000350-RA	309	46.28
Pov_00000351-RA	1089	43.16
Pov_00000351-RB	489	48.06
Pov_00000351-RC	1089	43.16
Pov_00000351-RD	1089	43.16
Pov_00000351-RE	489	48.06
Pov_00000351-RF	1089	43.16
Pov_00000352-RA	1113	39.8
Pov_00000353-RA	267	44.57
Pov_00000354-RA	306	46.08
Pov_00000355-RA	441	43.31
Pov_00000356-RA	234	41.45
Pov_00000357-RA	660	43.18
Pov_00000358-RA	246	45.93
Pov_00000359-RA	1419	45.45
Pov_00000360-RA	663	41.78
Pov_00000361-RA	303	45.87
Pov_00000362-RA	180	50
Pov_00000363-RA	900	39.56
Pov_00000363-RB	1131	40.32
Pov_00000364-RA	2460	41.67
Pov_00000365-RA	279	40.5
Pov_00000366-RA	639	40.38
Pov_00000367-RA	1626	45.26
Pov_00000368-RA	1944	44.91
Pov_00000368-RB	852	44.48
Pov_00000368-RC	261	41.76
Pov_00000369-RA	369	42.01
Pov_00000370-RA	255	40.39
Pov_00000371-RA	1335	42.47
Pov_00000372-RA	834	44.72
Pov_00000372-RB	834	44.72
Pov_00000373-RA	837	42.17
Pov_00000373-RB	837	42.17
Pov_00000373-RC	867	42.45
Pov_00000373-RD	837	42.17
Pov_00000373-RE	528	43.37
Pov_00000374-RA	1533	42.27
Pov_00000375-RA	471	43.52
Pov_00000375-RB	339	43.07
Pov_00000375-RC	471	43.52
Pov_00000375-RD	471	43.52
Pov_00000375-RE	471	43.52
Pov_00000375-RF	471	43.52
Pov_00000375-RG	471	43.52
Pov_00000375-RH	471	43.52
Pov_00000375-RI	471	43.52
Pov_00000376-RA	540	37.78
Pov_00000376-RB	915	40.22
Pov_00000376-RC	786	38.3
Pov_00000376-RD	654	38.23
Pov_00000376-RE	1110	38.92
Pov_00000376-RF	786	38.3
Pov_00000376-RG	408	37.5
Pov_00000377-RA	258	45.35
Pov_00000378-RA	276	48.55
Pov_00000379-RA	360	40.56
Pov_00000380-RA	144	41.67
Pov_00000381-RA	762	47.24
Pov_00000381-RB	1239	40.6
Pov_00000381-RC	1350	40.89
Pov_00000381-RD	1584	41.41
Pov_00000381-RE	1482	41.16
Pov_00000381-RF	1482	41.16
Pov_00000382-RA	1119	37.44
Pov_00000383-RA	270	44.81
Pov_00000383-RB	270	44.81
Pov_00000384-RA	444	42.12
Pov_00000385-RA	525	41.9
Pov_00000386-RA	234	43.59
Pov_00000386-RB	336	35.42
Pov_00000386-RC	234	39.74
Pov_00000386-RD	336	35.42
Pov_00000386-RE	336	35.42
Pov_00000386-RF	165	41.82
Pov_00000387-RA	471	41.61
Pov_00000388-RA	459	41.18
Pov_00000389-RA	327	42.51
Pov_00000390-RA	198	41.41
Pov_00000391-RA	255	46.27
Pov_00000392-RA	1065	43.85
Pov_00000392-RB	315	40
Pov_00000392-RC	912	43.31
Pov_00000393-RA	2229	44.24
Pov_00000393-RB	2805	44.42
Pov_00000394-RA	1107	50.68
Pov_00000395-RA	333	41.14
Pov_00000396-RA	183	43.17
Pov_00000397-RA	1164	41.24
Pov_00000397-RB	1164	41.24
Pov_00000398-RA	1746	44.9
Pov_00000399-RA	384	47.4
Pov_00000400-RA	471	47.56
Pov_00000400-RB	471	47.56
Pov_00000400-RC	471	47.56
Pov_00000400-RD	471	47.56
Pov_00000401-RA	675	43.41
Pov_00000402-RA	1149	43.69
Pov_00000402-RB	1149	43.69
Pov_00000402-RC	1149	43.69
Pov_00000403-RA	762	45.8
Pov_00000403-RB	843	46.26
Pov_00000403-RC	843	44.72
Pov_00000404-RA	396	39.39
Pov_00000405-RA	1188	45.88
Pov_00000406-RA	681	38.91
Pov_00000407-RA	762	43.18
Pov_00000408-RA	1887	41.65
Pov_00000408-RB	1659	40.99
Pov_00000408-RC	1557	41.62
Pov_00000408-RD	1662	41.03
Pov_00000409-RA	798	46.74
Pov_00000409-RB	360	41.39
Pov_00000409-RC	798	46.74
Pov_00000409-RD	330	48.18
Pov_00000409-RE	798	46.74
Pov_00000409-RF	360	41.39
Pov_00000410-RA	1140	41.23
Pov_00000410-RB	1140	41.23
Pov_00000411-RA	1287	42.74
Pov_00000411-RB	1812	42.72
Pov_00000411-RC	1515	43.04
Pov_00000412-RA	1203	43.72
Pov_00000413-RA	189	40.21
Pov_00000413-RB	189	40.21
Pov_00000414-RA	1041	40.44
Pov_00000415-RA	177	44.63
Pov_00000416-RA	219	37.44
Pov_00000416-RB	219	37.44
Pov_00000417-RA	2499	44.1
Pov_00000417-RB	1629	44.14
Pov_00000417-RC	2499	44.1
Pov_00000417-RD	2439	44.16
Pov_00000417-RE	2499	44.1
Pov_00000417-RF	1635	44.22
Pov_00000417-RG	2421	44.16
Pov_00000418-RA	201	42.79
Pov_00000419-RA	285	45.96
Pov_00000420-RA	468	41.24
Pov_00000421-RA	846	43.38
Pov_00000421-RB	846	43.38
Pov_00000421-RC	1551	44.49
Pov_00000422-RA	2862	43.08
Pov_00000422-RB	2223	42.11
Pov_00000422-RC	1938	42.88
Pov_00000422-RD	2214	43.59
Pov_00000423-RA	339	46.61
Pov_00000424-RA	1521	44.44
Pov_00000424-RB	1821	44.21
Pov_00000424-RC	1821	44.21
Pov_00000424-RD	1821	44.21
Pov_00000424-RE	1506	44.49
Pov_00000424-RF	1821	44.21
Pov_00000424-RG	1821	44.21
Pov_00000424-RH	1821	44.21
Pov_00000424-RI	1092	45.7
Pov_00000425-RA	387	46.77
Pov_00000426-RA	201	47.76
Pov_00000427-RA	297	39.73
Pov_00000428-RA	315	39.68
Pov_00000429-RA	1209	41.94
Pov_00000429-RB	1209	41.94
Pov_00000430-RA	1698	46.05
Pov_00000431-RA	183	39.34
Pov_00000432-RA	297	39.73
Pov_00000433-RA	1218	40.31
Pov_00000433-RB	1218	40.31
Pov_00000433-RC	1218	40.31
Pov_00000433-RD	1218	40.31
Pov_00000433-RE	1218	40.31
Pov_00000434-RA	1002	43.81
Pov_00000434-RB	831	43.44
Pov_00000434-RC	1224	43.79
Pov_00000435-RA	741	43.05
Pov_00000435-RB	450	44.67
Pov_00000435-RC	786	42.75
Pov_00000435-RD	495	44.04
Pov_00000435-RE	558	44.8
Pov_00000435-RF	450	44.67
Pov_00000435-RG	741	43.05
Pov_00000436-RA	1659	48.82
Pov_00000437-RA	351	44.73
Pov_00000437-RB	624	44.55
Pov_00000438-RA	111	39.64
Pov_00000439-RA	1104	40.67
Pov_00000440-RA	645	47.29
Pov_00000440-RB	645	47.29
Pov_00000441-RA	1035	49.37
Pov_00000442-RA	630	47.3
Pov_00000443-RA	873	42.61
Pov_00000444-RA	426	43.66
Pov_00000445-RA	1872	45.62
Pov_00000446-RA	834	42.57
Pov_00000446-RB	870	42.07
Pov_00000447-RA	846	42.79
Pov_00000447-RB	987	41.44
Pov_00000448-RA	1893	41.79
Pov_00000449-RA	699	43.2
Pov_00000450-RA	243	45.27
Pov_00000451-RA	696	44.11
Pov_00000451-RB	849	42.87
Pov_00000452-RA	180	53.33
Pov_00000453-RA	900	44.33
Pov_00000453-RB	900	44.33
Pov_00000454-RA	429	44.06
Pov_00000455-RA	312	46.15
Pov_00000456-RA	1005	42.29
Pov_00000457-RA	270	38.15
Pov_00000458-RA	1803	40.88
Pov_00000458-RB	1803	40.88
Pov_00000459-RA	1551	41.26
Pov_00000460-RA	243	41.98
Pov_00000461-RA	441	42.18
Pov_00000462-RA	342	36.26
Pov_00000463-RA	261	41
Pov_00000464-RA	384	44.53
Pov_00000465-RA	2865	46.04
Pov_00000465-RB	2667	46.04
Pov_00000466-RA	783	44.19
Pov_00000466-RB	522	44.64
Pov_00000466-RC	522	44.64
Pov_00000466-RD	801	44.19
Pov_00000467-RA	1341	46.46
Pov_00000467-RB	1341	46.46
Pov_00000468-RA	231	44.59
Pov_00000469-RA	237	40.93
Pov_00000470-RA	198	51.01
Pov_00000471-RA	1500	44.6
Pov_00000472-RA	1194	43.22
Pov_00000473-RA	609	57.31
Pov_00000473-RB	609	57.31
Pov_00000474-RA	255	43.92
Pov_00000475-RA	2076	44.17
Pov_00000475-RB	2145	44.34
Pov_00000475-RC	2118	44.29
Pov_00000475-RD	2118	44.29
Pov_00000475-RE	2118	44.29
Pov_00000476-RA	924	45.78
Pov_00000476-RB	717	46.72
Pov_00000477-RA	1143	48.73
Pov_00000478-RA	417	39.81
Pov_00000479-RA	432	38.19
Pov_00000480-RA	936	36.43
Pov_00000480-RB	990	37.47
Pov_00000480-RC	990	37.47
Pov_00000480-RD	990	37.47
Pov_00000480-RE	936	36.43
Pov_00000480-RF	936	36.43
Pov_00000480-RG	990	37.47
Pov_00000481-RA	261	53.64
Pov_00000482-RA	291	43.64
Pov_00000483-RA	222	42.79
Pov_00000484-RA	954	36.48
Pov_00000484-RB	954	36.48
Pov_00000484-RC	954	36.48
Pov_00000484-RD	954	36.48
Pov_00000484-RE	954	36.48
Pov_00000484-RF	954	36.48
Pov_00000484-RG	954	36.48
Pov_00000485-RA	393	39.95
Pov_00000485-RB	903	39.09
Pov_00000485-RC	1326	40.27
Pov_00000485-RD	903	39.09
Pov_00000485-RE	1326	40.27
Pov_00000485-RF	903	39.09
Pov_00000486-RA	324	38.89
Pov_00000487-RA	1266	45.34
Pov_00000488-RA	393	47.84
Pov_00000489-RA	2133	47.35
Pov_00000489-RB	1683	45.75
Pov_00000490-RA	606	36.8
Pov_00000490-RB	396	38.13
Pov_00000490-RC	324	43.52
Pov_00000490-RD	606	36.8
Pov_00000490-RE	606	36.8
Pov_00000490-RF	504	42.06
Pov_00000491-RA	291	46.74
Pov_00000491-RB	291	46.74
Pov_00000491-RC	288	47.22
Pov_00000491-RD	150	52
Pov_00000491-RE	204	49.51
Pov_00000491-RF	204	49.51
Pov_00000491-RG	204	49.51
Pov_00000492-RA	207	36.23
Pov_00000493-RA	897	45.82
Pov_00000494-RA	747	40.43
Pov_00000494-RB	747	40.43
Pov_00000494-RC	747	40.43
Pov_00000494-RD	747	40.43
Pov_00000494-RE	963	40.08
Pov_00000494-RF	690	40.14
Pov_00000494-RG	747	40.43
Pov_00000494-RH	690	40.14
Pov_00000494-RI	747	40.43
Pov_00000495-RA	828	39.61
Pov_00000495-RB	1125	40.71
Pov_00000495-RC	828	39.61
Pov_00000495-RD	828	39.61
Pov_00000495-RE	1125	40.71
Pov_00000495-RF	828	39.61
Pov_00000496-RA	420	42.38
Pov_00000497-RA	369	40.92
Pov_00000497-RB	369	40.92
Pov_00000497-RC	369	40.92
Pov_00000497-RD	369	40.92
Pov_00000498-RA	300	44.67
Pov_00000499-RA	993	44.61
Pov_00000499-RB	888	43.92
Pov_00000499-RC	618	43.85
Pov_00000499-RD	1209	45.08
Pov_00000499-RE	1209	45.08
Pov_00000499-RF	1209	45.08
Pov_00000499-RG	618	43.85
Pov_00000500-RA	534	40.26
Pov_00000501-RA	186	50.54
Pov_00000502-RA	687	51.53
Pov_00000503-RA	1743	49
Pov_00000504-RA	165	54.55
Pov_00000505-RA	282	40.78
Pov_00000506-RA	783	43.93
Pov_00000507-RA	834	53.12
Pov_00000507-RB	834	53.12
Pov_00000508-RA	960	41.56
Pov_00000508-RB	876	42.01
Pov_00000508-RC	840	41.79
Pov_00000509-RA	279	31.9
Pov_00000510-RA	402	36.57
Pov_00000510-RB	402	36.57
Pov_00000510-RC	402	36.57
Pov_00000510-RD	402	36.57
Pov_00000510-RE	402	36.57
Pov_00000511-RA	282	38.65
Pov_00000512-RA	471	50.32
Pov_00000513-RA	1491	53.45
Pov_00000514-RA	201	27.86
Pov_00000514-RB	201	27.86
Pov_00000515-RA	321	43.3
Pov_00000516-RA	972	45.88
Pov_00000517-RA	825	52.48
Pov_00000518-RA	228	36.84
Pov_00000519-RA	828	44.57
Pov_00000520-RA	939	44.52
Pov_00000521-RA	513	56.34
Pov_00000522-RA	363	45.73
Pov_00000523-RA	183	45.36
Pov_00000524-RA	372	43.55
Pov_00000525-RA	384	45.05
Pov_00000526-RA	480	42.92
Pov_00000527-RA	873	45.59
Pov_00000528-RA	264	46.21
Pov_00000529-RA	447	54.59
Pov_00000530-RA	537	46.55
Pov_00000531-RA	318	42.14
Pov_00000532-RA	1947	46.12
Pov_00000532-RB	1701	46.03
Pov_00000532-RC	1947	46.12
Pov_00000533-RA	2676	43.05
Pov_00000533-RB	2676	43.05
Pov_00000533-RC	2676	43.05
Pov_00000533-RD	1566	42.08
Pov_00000534-RA	240	43.33
Pov_00000535-RA	1776	48.14
Pov_00000536-RA	825	45.45
Pov_00000536-RB	1464	44.95
Pov_00000536-RC	825	45.45
Pov_00000537-RA	660	39.09
Pov_00000537-RB	969	39.83
Pov_00000537-RC	969	39.83
Pov_00000538-RA	309	46.93
Pov_00000539-RA	273	39.19
Pov_00000540-RA	273	43.59
Pov_00000540-RB	273	43.59
Pov_00000540-RC	273	43.59
Pov_00000541-RA	273	57.51
Pov_00000542-RA	402	44.78
Pov_00000543-RA	243	44.86
Pov_00000544-RA	549	44.99
Pov_00000545-RA	306	31.37
Pov_00000546-RA	1911	46.21
Pov_00000547-RA	267	52.81
Pov_00000548-RA	1032	52.81
Pov_00000548-RB	735	53.33
Pov_00000548-RC	252	48.81
Pov_00000549-RA	1077	51.72
Pov_00000550-RA	264	37.88
Pov_00000551-RA	1389	44.06
Pov_00000551-RB	1509	44.33
Pov_00000551-RC	1857	44
Pov_00000552-RA	1044	45.88
Pov_00000553-RA	1212	40.35
Pov_00000553-RB	1212	40.35
Pov_00000554-RA	1197	45.45
Pov_00000554-RB	1440	45.42
Pov_00000554-RC	1440	45.42
Pov_00000555-RA	348	42.24
Pov_00000556-RA	690	44.93
Pov_00000557-RA	1917	49.35
Pov_00000558-RA	945	48.68
Pov_00000559-RA	495	49.9
Pov_00000560-RA	243	51.03
Pov_00000560-RB	222	53.15
Pov_00000560-RC	222	53.15
Pov_00000560-RD	222	53.15
Pov_00000560-RE	213	52.58
Pov_00000560-RF	213	52.58
Pov_00000560-RG	243	51.03
Pov_00000560-RH	213	52.58
Pov_00000561-RA	474	47.68
Pov_00000562-RA	1560	45.58
Pov_00000562-RB	753	44.62
Pov_00000562-RC	1029	47.81
Pov_00000562-RD	975	47.9
Pov_00000563-RA	1476	45.19
Pov_00000563-RB	780	44.74
Pov_00000563-RC	297	42.76
Pov_00000564-RA	990	49.9
Pov_00000565-RA	450	50
Pov_00000566-RA	225	46.22
Pov_00000567-RA	477	51.15
Pov_00000568-RA	441	49.89
Pov_00000569-RA	396	46.46
Pov_00000570-RA	468	50
Pov_00000571-RA	480	45
Pov_00000571-RB	264	42.8
Pov_00000571-RC	417	45.08
Pov_00000571-RD	480	45
Pov_00000571-RE	480	45
Pov_00000572-RA	843	43.77
Pov_00000573-RA	249	38.96
Pov_00000574-RA	2145	39.21
Pov_00000574-RB	2145	39.21
Pov_00000574-RC	888	38.74
Pov_00000574-RD	2145	39.21
Pov_00000575-RA	1608	40.73
Pov_00000576-RA	1353	38.65
Pov_00000577-RA	2790	42.9
Pov_00000577-RB	2790	42.83
Pov_00000577-RC	2790	42.9
Pov_00000577-RD	2796	42.92
Pov_00000577-RE	2625	43.01
Pov_00000577-RF	2148	43.25
Pov_00000578-RA	264	43.56
Pov_00000579-RA	1605	41.93
Pov_00000580-RA	1518	43.08
Pov_00000580-RB	2301	42.63
Pov_00000580-RC	1365	42.2
Pov_00000581-RA	5478	42.21
Pov_00000582-RA	243	41.98
Pov_00000582-RB	759	38.74
Pov_00000582-RC	243	41.98
Pov_00000582-RD	759	38.74
Pov_00000582-RE	765	39.08
Pov_00000583-RA	201	35.32
Pov_00000583-RB	201	35.32
Pov_00000583-RC	171	36.26
Pov_00000584-RA	1602	47.57
Pov_00000585-RA	969	44.17
Pov_00000585-RB	1164	43.04
Pov_00000585-RC	969	44.17
Pov_00000586-RA	480	42.29
Pov_00000586-RB	480	42.29
Pov_00000586-RC	303	39.93
Pov_00000586-RD	492	41.46
Pov_00000587-RA	183	46.99
Pov_00000588-RA	1629	45.37
Pov_00000589-RA	282	45.04
Pov_00000590-RA	261	44.44
Pov_00000591-RA	1308	47.32
Pov_00000592-RA	1659	53.35
Pov_00000593-RA	921	42.56
Pov_00000594-RA	600	42.83
Pov_00000595-RA	249	43.78
Pov_00000596-RA	378	43.92
Pov_00000597-RA	153	42.48
Pov_00000598-RA	381	42.52
Pov_00000599-RA	267	40.82
Pov_00000600-RA	933	43.84
Pov_00000601-RA	1182	41.88
Pov_00000602-RA	906	41.94
Pov_00000603-RA	156	32.05
Pov_00000603-RB	156	32.05
Pov_00000603-RC	156	32.05
Pov_00000604-RA	204	41.18
Pov_00000605-RA	540	43.7
Pov_00000606-RA	879	43.46
Pov_00000607-RA	489	38.24
Pov_00000608-RA	435	44.6
Pov_00000608-RB	282	42.2
Pov_00000608-RC	282	42.2
Pov_00000608-RD	435	44.6
Pov_00000608-RE	252	43.25
Pov_00000609-RA	2217	48.04
Pov_00000610-RA	840	45.24
Pov_00000611-RA	1992	42.37
Pov_00000612-RA	1623	41.28
Pov_00000612-RB	2067	41.27
Pov_00000612-RC	1515	41.58
Pov_00000612-RD	1623	41.28
Pov_00000612-RE	1959	41.5
Pov_00000613-RA	297	39.73
Pov_00000613-RB	390	38.21
Pov_00000613-RC	390	38.21
Pov_00000614-RA	525	44
Pov_00000615-RA	2157	44.32
Pov_00000616-RA	1647	43.9
Pov_00000616-RB	552	44.38
Pov_00000617-RA	186	41.4
Pov_00000618-RA	3237	50.23
Pov_00000618-RB	1776	48.54
Pov_00000619-RA	417	41.25
Pov_00000620-RA	1788	46.48
Pov_00000621-RA	261	42.15
Pov_00000622-RA	156	44.23
Pov_00000623-RA	234	29.91
Pov_00000623-RB	234	29.91
Pov_00000623-RC	234	29.91
Pov_00000623-RD	234	29.91
Pov_00000623-RE	234	29.91
Pov_00000624-RA	282	39.72
Pov_00000625-RA	348	45.69
Pov_00000626-RA	636	46.86
Pov_00000627-RA	255	45.1
Pov_00000628-RA	396	48.48
Pov_00000629-RA	579	45.6
Pov_00000630-RA	372	43.28
Pov_00000631-RA	486	40.12
Pov_00000632-RA	1059	44.76
Pov_00000632-RB	1434	46.58
Pov_00000632-RC	1521	46.75
Pov_00000632-RD	1575	46.67
Pov_00000633-RA	207	50.24
Pov_00000634-RA	252	44.44
Pov_00000635-RA	345	40.29
Pov_00000636-RA	243	44.03
Pov_00000637-RA	231	47.62
Pov_00000638-RA	246	40.24
Pov_00000639-RA	285	38.25
Pov_00000640-RA	609	55.83
Pov_00000641-RA	885	41.02
Pov_00000641-RB	885	41.02
Pov_00000641-RC	885	41.02
Pov_00000641-RD	885	41.02
Pov_00000641-RE	885	41.02
Pov_00000641-RF	885	41.02
Pov_00000641-RG	885	41.02
Pov_00000641-RH	885	41.02
Pov_00000642-RA	918	43.79
Pov_00000643-RA	381	51.18
Pov_00000644-RA	384	51.3
Pov_00000645-RA	276	38.41
Pov_00000645-RB	276	38.41
Pov_00000645-RC	276	38.41
Pov_00000645-RD	276	38.41
Pov_00000645-RE	276	38.41
Pov_00000646-RA	264	39.02
Pov_00000647-RA	363	44.63
Pov_00000648-RA	240	48.33
Pov_00000649-RA	381	50.13
Pov_00000650-RA	216	56.94
Pov_00000651-RA	390	46.92
Pov_00000652-RA	369	46.88
Pov_00000652-RB	270	44.07
Pov_00000652-RC	309	43.69
Pov_00000652-RD	270	44.07
Pov_00000652-RE	255	45.1
Pov_00000653-RA	2487	44.15
Pov_00000654-RA	792	44.7
Pov_00000655-RA	423	48.46
Pov_00000655-RB	405	48.4
Pov_00000656-RA	243	47.74
Pov_00000657-RA	387	46.25
Pov_00000658-RA	150	45.33
Pov_00000658-RB	150	45.33
Pov_00000658-RC	150	45.33
Pov_00000658-RD	150	45.33
Pov_00000658-RE	150	45.33
Pov_00000658-RF	150	45.33
Pov_00000658-RG	150	45.33
Pov_00000659-RA	1197	44.7
Pov_00000660-RA	1410	41.21
Pov_00000661-RA	345	41.74
Pov_00000662-RA	2937	41.91
Pov_00000663-RA	414	47.58
Pov_00000664-RA	1548	41.6
Pov_00000665-RA	2292	42.84
Pov_00000666-RA	1404	43.73
Pov_00000667-RA	1635	44.59
Pov_00000668-RA	849	47.47
Pov_00000669-RA	1749	44.6
Pov_00000670-RA	309	56.96
Pov_00000671-RA	1596	42.79
Pov_00000671-RB	606	39.44
Pov_00000671-RC	1059	42.02
Pov_00000671-RD	1059	42.02
Pov_00000671-RE	495	44.04
Pov_00000671-RF	1059	42.02
Pov_00000671-RG	606	39.44
Pov_00000671-RH	1059	42.02
Pov_00000672-RA	534	39.33
Pov_00000672-RB	948	41.35
Pov_00000672-RC	1194	42.88
Pov_00000673-RA	714	42.16
Pov_00000674-RA	519	42.39
Pov_00000674-RB	516	43.02
Pov_00000674-RC	192	46.88
Pov_00000674-RD	486	41.98
Pov_00000674-RE	330	40
Pov_00000674-RF	258	45.74
Pov_00000675-RA	417	45.8
Pov_00000676-RA	360	42.5
Pov_00000677-RA	1185	42.78
Pov_00000677-RB	1878	44.52
Pov_00000677-RC	1185	42.78
Pov_00000678-RA	1086	45.49
Pov_00000679-RA	897	43.7
Pov_00000679-RB	720	44.72
Pov_00000680-RA	228	34.65
Pov_00000681-RA	957	47.86
Pov_00000682-RA	234	48.29
Pov_00000682-RB	198	47.98
Pov_00000683-RA	294	37.76
Pov_00000683-RB	294	37.76
Pov_00000683-RC	294	37.76
Pov_00000683-RD	294	37.76
Pov_00000684-RA	264	39.02
Pov_00000685-RA	1086	45.49
Pov_00000685-RB	660	45.15
Pov_00000685-RC	1086	45.49
Pov_00000685-RD	660	45.15
Pov_00000685-RE	1086	45.49
Pov_00000686-RA	405	58.27
Pov_00000687-RA	216	40.74
Pov_00000688-RA	315	44.76
Pov_00000689-RA	480	43.12
Pov_00000690-RA	456	56.58
Pov_00000691-RA	468	47.22
Pov_00000691-RB	468	47.22
Pov_00000692-RA	741	47.1
Pov_00000692-RB	741	47.1
Pov_00000692-RC	783	46.36
Pov_00000693-RA	1152	54.77
Pov_00000694-RA	657	53.58
Pov_00000695-RA	642	44.39
Pov_00000695-RB	294	45.92
Pov_00000695-RC	534	44.94
Pov_00000695-RD	642	44.39
Pov_00000696-RA	297	37.71
Pov_00000697-RA	252	42.06
Pov_00000698-RA	897	41.58
Pov_00000698-RB	885	43.28
Pov_00000699-RA	1647	40.8
Pov_00000699-RB	1614	40.83
Pov_00000699-RC	1647	40.8
Pov_00000700-RA	2565	40.74
Pov_00000701-RA	195	39.49
Pov_00000702-RA	186	38.71
Pov_00000703-RA	1794	44.7
Pov_00000703-RB	1626	45.02
Pov_00000704-RA	519	47.21
Pov_00000705-RA	1482	44.26
Pov_00000705-RB	1125	42.93
Pov_00000706-RA	849	43.93
Pov_00000706-RB	561	41.53
Pov_00000706-RC	663	43.29
Pov_00000706-RD	237	37.55
Pov_00000706-RE	306	40.2
Pov_00000707-RA	1122	43.67
Pov_00000707-RB	1119	43.61
Pov_00000708-RA	1983	42.51
Pov_00000709-RA	987	44.78
Pov_00000709-RB	1899	43.76
Pov_00000710-RA	945	55.34
Pov_00000710-RB	945	55.34
Pov_00000710-RC	945	55.34
Pov_00000711-RA	252	27.78
Pov_00000711-RB	252	27.78
Pov_00000712-RA	1530	43.66
Pov_00000713-RA	543	42.73
Pov_00000714-RA	1146	40.92
Pov_00000714-RB	1089	41.32
Pov_00000715-RA	486	42.18
Pov_00000716-RA	1029	41.11
Pov_00000716-RB	1029	41.11
Pov_00000716-RC	540	42.22
Pov_00000717-RA	444	39.19
Pov_00000718-RA	315	39.05
Pov_00000719-RA	228	37.72
Pov_00000720-RA	759	44.14
Pov_00000721-RA	507	38.86
Pov_00000722-RA	720	43.89
Pov_00000723-RA	777	42.08
Pov_00000724-RA	1266	45.18
Pov_00000724-RB	1698	44.7
Pov_00000725-RA	549	52.64
Pov_00000726-RA	345	42.03
Pov_00000726-RB	345	42.03
Pov_00000727-RA	693	41.7
Pov_00000728-RA	414	45.89
Pov_00000729-RA	60	46.67
Pov_00000730-RA	387	43.67
Pov_00000731-RA	816	43.63
Pov_00000731-RB	471	41.4
Pov_00000732-RA	432	44.91
Pov_00000732-RB	432	44.91
Pov_00000732-RC	432	44.91
Pov_00000732-RD	432	44.91
Pov_00000733-RA	711	44.87
Pov_00000734-RA	1284	44.31
Pov_00000735-RA	1926	43.72
Pov_00000735-RB	1533	43.51
Pov_00000735-RC	1926	43.72
Pov_00000735-RD	1926	43.72
Pov_00000735-RE	1533	43.51
Pov_00000736-RA	615	45.69
Pov_00000737-RA	1107	43.72
Pov_00000738-RA	738	42.28
Pov_00000739-RA	1485	42.56
Pov_00000740-RA	2718	41.76
Pov_00000741-RA	402	41.04
Pov_00000742-RA	684	40.35
Pov_00000743-RA	165	42.42
Pov_00000743-RB	165	42.42
Pov_00000743-RC	165	42.42
Pov_00000743-RD	165	42.42
Pov_00000743-RE	165	42.42
Pov_00000743-RF	165	42.42
Pov_00000743-RG	165	42.42
Pov_00000744-RA	273	37.36
Pov_00000745-RA	954	45.49
Pov_00000746-RA	1068	46.16
Pov_00000747-RA	2838	40.94
Pov_00000748-RA	201	36.32
Pov_00000748-RB	213	35.21
Pov_00000748-RC	201	36.32
Pov_00000749-RA	1329	44.39
Pov_00000749-RB	1452	44.49
Pov_00000749-RC	1452	44.49
Pov_00000750-RA	420	42.86
Pov_00000751-RA	393	44.53
Pov_00000752-RA	525	43.24
Pov_00000753-RA	357	40.9
Pov_00000754-RA	213	43.19
Pov_00000755-RA	342	43.27
Pov_00000756-RA	210	39.05
Pov_00000757-RA	654	41.74
Pov_00000758-RA	366	40.44
Pov_00000759-RA	3465	44.24
Pov_00000759-RB	3453	44.08
Pov_00000759-RC	5502	44.22
Pov_00000759-RD	3963	43.83
Pov_00000760-RA	1281	45.28
Pov_00000760-RB	381	46.72
Pov_00000760-RC	972	43.52
Pov_00000760-RD	855	43.63
Pov_00000760-RE	855	43.63
Pov_00000760-RF	855	43.63
Pov_00000761-RA	180	42.78
Pov_00000762-RA	1065	41.88
Pov_00000762-RB	1065	41.88
Pov_00000762-RC	384	46.35
Pov_00000762-RD	390	45.13
Pov_00000762-RE	1065	41.88
Pov_00000762-RF	384	46.35
Pov_00000763-RA	546	45.6
Pov_00000764-RA	1182	47.88
Pov_00000765-RA	708	41.95
Pov_00000766-RA	276	36.23
Pov_00000767-RA	2823	43.39
Pov_00000767-RB	3405	43.7
Pov_00000767-RC	3405	43.7
Pov_00000768-RA	2775	45.55
Pov_00000768-RB	2292	45.55
Pov_00000769-RA	2724	44.57
Pov_00000770-RA	345	40
Pov_00000770-RB	345	40
Pov_00000771-RA	528	45.27
Pov_00000772-RA	1056	45.36
Pov_00000772-RB	672	44.64
Pov_00000772-RC	366	46.72
Pov_00000773-RA	324	40.74
Pov_00000774-RA	1539	41.98
Pov_00000775-RA	246	29.67
Pov_00000776-RA	189	49.21
Pov_00000777-RA	285	41.4
Pov_00000777-RB	348	40.8
Pov_00000777-RC	348	40.8
Pov_00000777-RD	348	40.8
Pov_00000778-RA	1344	51.56
Pov_00000779-RA	1038	39.4
Pov_00000779-RB	1038	39.4
Pov_00000779-RC	1038	39.4
Pov_00000779-RD	1038	39.4
Pov_00000779-RE	1038	39.4
Pov_00000780-RA	192	38.54
Pov_00000780-RB	192	38.54
Pov_00000781-RA	345	40.58
Pov_00000782-RA	219	44.75
Pov_00000783-RA	330	40
Pov_00000783-RB	330	40
Pov_00000783-RC	330	40
Pov_00000783-RD	330	40
Pov_00000783-RE	330	40
Pov_00000783-RF	330	40
Pov_00000783-RG	330	40
Pov_00000784-RA	483	40.58
Pov_00000785-RA	372	47.58
Pov_00000786-RA	369	48.24
Pov_00000787-RA	1101	40.87
Pov_00000788-RA	2067	45.23
Pov_00000789-RA	213	53.99
Pov_00000789-RB	213	53.99
Pov_00000790-RA	324	42.9
Pov_00000791-RA	1293	41.14
Pov_00000791-RB	1146	39.97
Pov_00000792-RA	1767	47.14
Pov_00000792-RB	1695	46.55
Pov_00000792-RC	1674	46.77
Pov_00000792-RD	1695	46.55
Pov_00000793-RA	276	35.51
Pov_00000794-RA	2358	42.41
Pov_00000794-RB	2358	42.41
Pov_00000795-RA	2607	44.34
Pov_00000795-RB	3117	44.91
Pov_00000796-RA	318	51.26
Pov_00000797-RA	534	41.76
Pov_00000797-RB	534	41.76
Pov_00000797-RC	534	41.76
Pov_00000797-RD	534	41.76
Pov_00000797-RE	534	41.76
Pov_00000797-RF	534	41.76
Pov_00000798-RA	1956	51.99
Pov_00000799-RA	660	39.85
Pov_00000799-RB	597	36.52
Pov_00000799-RC	597	36.52
Pov_00000799-RD	459	41.83
Pov_00000799-RE	459	41.83
Pov_00000799-RF	750	42.4
Pov_00000799-RG	900	41.22
Pov_00000799-RH	687	39.74
Pov_00000800-RA	771	45.4
Pov_00000801-RA	570	37.89
Pov_00000802-RA	558	38.17
Pov_00000803-RA	336	39.58
Pov_00000804-RA	1569	46.59
Pov_00000804-RB	1728	46.12
Pov_00000804-RC	1569	46.59
Pov_00000805-RA	984	43.7
Pov_00000806-RA	1074	43.48
Pov_00000807-RA	1392	43.1
Pov_00000808-RA	402	42.29
Pov_00000809-RA	1251	44.68
Pov_00000809-RB	1062	44.54
Pov_00000810-RA	216	44.44
Pov_00000811-RA	252	38.1
Pov_00000812-RA	1707	46.46
Pov_00000812-RB	1338	47.31
Pov_00000812-RC	1347	47.14
Pov_00000812-RD	1527	46.3
Pov_00000812-RE	1338	47.31
Pov_00000813-RA	1182	40.52
Pov_00000813-RB	594	43.43
Pov_00000814-RA	444	43.92
Pov_00000815-RA	288	42.36
Pov_00000816-RA	150	46.67
Pov_00000817-RA	300	40.67
Pov_00000818-RA	1494	39.63
Pov_00000818-RB	1494	39.63
Pov_00000818-RC	1563	39.99
Pov_00000818-RD	1305	40.31
Pov_00000818-RE	1479	39.82
Pov_00000818-RF	1311	39.97
Pov_00000818-RG	1311	39.97
Pov_00000819-RA	432	48.61
Pov_00000819-RB	237	49.37
Pov_00000819-RC	237	49.37
Pov_00000820-RA	444	48.2
Pov_00000821-RA	444	49.55
Pov_00000822-RA	192	48.44
Pov_00000823-RA	360	48.33
Pov_00000824-RA	216	51.85
Pov_00000825-RA	1293	47.33
Pov_00000826-RA	222	35.14
Pov_00000827-RA	180	41.67
Pov_00000828-RA	1659	46.05
Pov_00000828-RB	1668	46.04
Pov_00000828-RC	1482	46.42
Pov_00000829-RA	897	45.71
Pov_00000829-RB	780	44.74
Pov_00000829-RC	735	44.76
Pov_00000830-RA	255	40
Pov_00000831-RA	1857	42.97
Pov_00000831-RB	1869	42.22
Pov_00000831-RC	1857	42.97
Pov_00000832-RA	327	38.84
Pov_00000833-RA	690	44.06
Pov_00000833-RB	915	43.83
Pov_00000833-RC	1323	43.99
Pov_00000834-RA	216	44.44
Pov_00000835-RA	558	49.1
Pov_00000836-RA	3255	42.4
Pov_00000837-RA	651	54.99
Pov_00000837-RB	930	51.08
Pov_00000838-RA	402	55.97
Pov_00000839-RA	516	56.2
Pov_00000840-RA	1389	51.19
Pov_00000840-RB	1584	51.07
Pov_00000840-RC	1509	50.83
Pov_00000840-RD	1608	51.12
Pov_00000840-RE	1512	50.79
Pov_00000841-RA	1545	50.42
Pov_00000841-RB	1485	51.45
Pov_00000842-RA	750	44.53
Pov_00000842-RB	447	44.97
Pov_00000842-RC	1110	43.33
Pov_00000842-RD	1008	43.35
Pov_00000842-RE	807	43.12
Pov_00000842-RF	750	44.53
Pov_00000842-RG	807	43.12
Pov_00000842-RH	705	43.12
Pov_00000843-RA	2550	42.51
Pov_00000844-RA	1929	44.01
Pov_00000844-RB	1113	44.12
Pov_00000845-RA	4713	43.16
Pov_00000845-RB	4713	43.16
Pov_00000846-RA	717	41.84
Pov_00000846-RB	840	42.26
Pov_00000846-RC	1143	41.38
Pov_00000846-RD	549	42.26
Pov_00000847-RA	5493	45.13
Pov_00000847-RB	4977	43.96
Pov_00000847-RC	5493	45.13
Pov_00000847-RD	4446	45.12
Pov_00000848-RA	1560	41.47
Pov_00000848-RB	1560	41.47
Pov_00000848-RC	1560	41.47
Pov_00000848-RD	1560	41.47
Pov_00000848-RE	1560	41.47
Pov_00000848-RF	1560	41.47
Pov_00000848-RG	1560	41.47
Pov_00000849-RA	498	46.99
Pov_00000850-RA	1740	46.49
Pov_00000851-RA	354	43.79
Pov_00000851-RB	354	43.79
Pov_00000852-RA	288	50
Pov_00000853-RA	1020	42.94
Pov_00000854-RA	480	48.75
Pov_00000854-RB	501	45.31
Pov_00000855-RA	2319	45.19
Pov_00000856-RA	774	40.57
Pov_00000856-RB	1872	43.16
Pov_00000856-RC	2298	43.08
Pov_00000856-RD	2817	44.34
Pov_00000857-RA	1332	46.25
Pov_00000857-RB	1332	46.25
Pov_00000858-RA	918	43.57
Pov_00000858-RB	1062	43.69
Pov_00000859-RA	231	40.69
Pov_00000860-RA	180	48.89
Pov_00000861-RA	282	34.4
Pov_00000861-RB	282	34.4
Pov_00000861-RC	282	34.4
Pov_00000861-RD	282	34.4
Pov_00000861-RE	282	34.4
Pov_00000861-RF	282	34.4
Pov_00000861-RG	282	34.4
Pov_00000862-RA	675	42.52
Pov_00000863-RA	255	63.53
Pov_00000864-RA	1200	44.75
Pov_00000864-RB	1767	46.18
Pov_00000864-RC	1158	46.89
Pov_00000865-RA	1161	43.15
Pov_00000865-RB	1161	43.32
Pov_00000865-RC	1161	42.89
Pov_00000866-RA	1119	53.8
Pov_00000867-RA	351	38.46
Pov_00000867-RB	282	35.46
Pov_00000867-RC	303	37.62
Pov_00000867-RD	303	37.62
Pov_00000867-RE	282	35.46
Pov_00000867-RF	282	35.46
Pov_00000867-RG	282	35.46
Pov_00000867-RH	282	35.46
Pov_00000867-RI	282	35.46
Pov_00000868-RA	987	44.38
Pov_00000869-RA	1290	50.23
Pov_00000870-RA	672	45.39
Pov_00000871-RA	150	42
Pov_00000872-RA	426	49.06
Pov_00000872-RB	306	48.69
Pov_00000873-RA	336	39.58
Pov_00000873-RB	174	38.51
Pov_00000873-RC	303	40.26
Pov_00000874-RA	1044	37.26
Pov_00000874-RB	1263	38.8
Pov_00000875-RA	465	48.39
Pov_00000875-RB	267	46.07
Pov_00000875-RC	303	44.55
Pov_00000875-RD	465	48.39
Pov_00000876-RA	1053	49.29
Pov_00000876-RB	1053	49.29
Pov_00000876-RC	1077	48.47
Pov_00000877-RA	522	44.64
Pov_00000877-RB	585	44.79
Pov_00000877-RC	315	44.76
Pov_00000878-RA	375	37.6
Pov_00000879-RA	690	47.54
Pov_00000880-RA	492	44.92
Pov_00000881-RA	192	37.5
Pov_00000881-RB	192	37.5
Pov_00000881-RC	192	37.5
Pov_00000882-RA	198	37.37
Pov_00000882-RB	198	37.37
Pov_00000882-RC	198	37.37
Pov_00000882-RD	198	37.37
Pov_00000883-RA	399	44.86
Pov_00000884-RA	1143	43.13
Pov_00000884-RB	834	42.21
Pov_00000884-RC	717	43.1
Pov_00000884-RD	504	43.25
Pov_00000885-RA	1482	44.13
Pov_00000885-RB	1482	44.13
Pov_00000885-RC	894	46.42
Pov_00000885-RD	1482	44.13
Pov_00000885-RE	1482	44.13
Pov_00000885-RF	1482	44.13
Pov_00000885-RG	1413	43.81
Pov_00000886-RA	189	38.1
Pov_00000886-RB	189	38.1
Pov_00000886-RC	189	38.1
Pov_00000886-RD	183	41.53
Pov_00000886-RE	189	38.1
Pov_00000886-RF	183	41.53
Pov_00000887-RA	189	49.74
Pov_00000888-RA	177	32.2
Pov_00000889-RA	177	30.51
Pov_00000890-RA	330	35.76
Pov_00000891-RA	1140	44.56
Pov_00000892-RA	192	41.67
Pov_00000892-RB	192	41.67
Pov_00000892-RC	192	41.67
Pov_00000892-RD	192	41.67
Pov_00000893-RA	654	41.28
Pov_00000893-RB	1023	41.06
Pov_00000893-RC	1440	40.56
Pov_00000893-RD	1356	41.08
Pov_00000894-RA	162	41.36
Pov_00000895-RA	261	41.38
Pov_00000896-RA	675	41.48
Pov_00000896-RB	1245	43.13
Pov_00000896-RC	921	43
Pov_00000896-RD	699	43.78
Pov_00000897-RA	378	36.51
Pov_00000898-RA	2292	45.55
Pov_00000899-RA	351	39.03
Pov_00000900-RA	1092	45.7
Pov_00000900-RB	1266	45.26
Pov_00000901-RA	852	42.49
Pov_00000902-RA	312	46.79
Pov_00000903-RA	192	27.08
Pov_00000904-RA	180	42.78
Pov_00000904-RB	180	42.78
Pov_00000904-RC	180	42.78
Pov_00000904-RD	180	42.78
Pov_00000905-RA	1743	48.19
Pov_00000905-RB	1863	48.2
Pov_00000905-RC	1863	48.2
Pov_00000905-RD	1863	48.2
Pov_00000906-RA	675	47.85
Pov_00000907-RA	204	38.24
Pov_00000907-RB	204	38.24
Pov_00000907-RC	204	38.24
Pov_00000907-RD	204	38.24
Pov_00000907-RE	204	38.24
Pov_00000907-RF	204	38.24
Pov_00000908-RA	2289	43.91
Pov_00000908-RB	1254	44.82
Pov_00000908-RC	1254	44.82
Pov_00000908-RD	1254	44.82
Pov_00000909-RA	561	47.59
Pov_00000910-RA	1464	53.07
Pov_00000910-RB	324	52.47
Pov_00000911-RA	2415	45.13
Pov_00000911-RB	2577	45.17
Pov_00000911-RC	2577	45.17
Pov_00000911-RD	2577	45.17
Pov_00000912-RA	1485	42.02
Pov_00000912-RB	1485	42.02
Pov_00000912-RC	1104	44.2
Pov_00000913-RA	399	48.37
Pov_00000914-RA	357	44.82
Pov_00000915-RA	1284	40.26
Pov_00000915-RB	1284	40.26
Pov_00000915-RC	1284	40.26
Pov_00000915-RD	1284	40.26
Pov_00000916-RA	777	41.06
Pov_00000916-RB	666	41.59
Pov_00000916-RC	720	41.11
Pov_00000916-RD	777	41.06
Pov_00000917-RA	204	36.76
Pov_00000918-RA	1257	40.97
Pov_00000919-RA	372	43.28
Pov_00000920-RA	843	44.13
Pov_00000921-RA	726	43.8
Pov_00000922-RA	1857	44.91
Pov_00000923-RA	336	27.98
Pov_00000924-RA	879	46.42
Pov_00000925-RA	585	43.42
Pov_00000925-RB	585	43.42
Pov_00000926-RA	477	40.46
Pov_00000926-RB	417	41.01
Pov_00000927-RA	258	44.96
Pov_00000928-RA	339	37.17
Pov_00000929-RA	267	44.57
Pov_00000930-RA	618	45.15
Pov_00000930-RB	618	45.15
Pov_00000930-RC	618	45.15
Pov_00000930-RD	699	43.92
Pov_00000931-RA	195	48.72
Pov_00000932-RA	519	42.97
Pov_00000932-RB	519	42.97
Pov_00000932-RC	519	42.97
Pov_00000932-RD	519	42.97
Pov_00000932-RE	519	42.97
Pov_00000932-RF	519	42.97
Pov_00000933-RA	1173	51.32
Pov_00000934-RA	1083	49.03
Pov_00000935-RA	531	44.26
Pov_00000936-RA	282	36.52
Pov_00000937-RA	1086	46.41
Pov_00000938-RA	903	42.75
Pov_00000938-RB	1785	46.39
Pov_00000938-RC	1386	47.69
Pov_00000938-RD	1386	47.69
Pov_00000939-RA	2853	47.11
Pov_00000939-RB	2853	47.11
Pov_00000939-RC	2658	47.22
Pov_00000939-RD	2853	47.11
Pov_00000939-RE	2658	47.22
Pov_00000940-RA	1353	41.98
Pov_00000940-RB	1131	43.5
Pov_00000941-RA	2121	41.11
Pov_00000941-RB	2064	40.7
Pov_00000941-RC	2064	40.7
Pov_00000942-RA	2148	41.43
Pov_00000942-RB	2181	41.4
Pov_00000942-RC	1959	41.19
Pov_00000942-RD	2148	41.43
Pov_00000943-RA	867	48.9
Pov_00000944-RA	2136	40.82
Pov_00000944-RB	1959	40.43
Pov_00000944-RC	1959	40.43
Pov_00000944-RD	2136	40.82
Pov_00000944-RE	1986	40.48
Pov_00000945-RA	2373	44.12
Pov_00000946-RA	351	29.34
Pov_00000947-RA	297	43.43
Pov_00000948-RA	606	40.92
Pov_00000949-RA	249	41.77
Pov_00000950-RA	708	36.86
Pov_00000951-RA	234	44.02
Pov_00000952-RA	1134	46.74
Pov_00000952-RB	1497	46.29
Pov_00000952-RC	1008	45.73
Pov_00000953-RA	1923	41.86
Pov_00000954-RA	297	35.02
Pov_00000954-RB	297	35.02
Pov_00000955-RA	705	41.84
Pov_00000956-RA	846	44.44
Pov_00000956-RB	1035	45.31
Pov_00000957-RA	1440	44.93
Pov_00000957-RB	1533	44.81
Pov_00000957-RC	2328	45.49
Pov_00000957-RD	909	46.75
Pov_00000958-RA	1989	44.24
Pov_00000958-RB	1989	44.24
Pov_00000958-RC	1989	44.24
Pov_00000958-RD	1824	44.3
Pov_00000959-RA	153	41.83
Pov_00000960-RA	306	45.75
Pov_00000960-RB	306	45.75
Pov_00000961-RA	288	46.18
Pov_00000962-RA	870	50
Pov_00000962-RB	870	50
Pov_00000963-RA	474	44.94
Pov_00000963-RB	474	44.94
Pov_00000963-RC	606	43.89
Pov_00000963-RD	606	43.89
Pov_00000963-RE	522	44.64
Pov_00000963-RF	582	43.47
Pov_00000963-RG	531	44.44
Pov_00000963-RH	531	44.44
Pov_00000964-RA	945	42.96
Pov_00000965-RA	687	46.58
Pov_00000966-RA	309	40.78
Pov_00000967-RA	417	40.53
Pov_00000968-RA	207	41.55
Pov_00000969-RA	288	46.18
Pov_00000970-RA	288	37.85
Pov_00000971-RA	273	39.56
Pov_00000972-RA	1065	39.15
Pov_00000973-RA	585	42.22
Pov_00000974-RA	336	40.18
Pov_00000975-RA	195	52.82
Pov_00000976-RA	393	55.98
Pov_00000977-RA	882	51.93
Pov_00000978-RA	810	41.98
Pov_00000978-RB	810	41.98
Pov_00000979-RA	243	51.03
Pov_00000980-RA	2796	41.56
Pov_00000980-RB	2796	41.56
Pov_00000980-RC	3843	41.92
Pov_00000980-RD	3630	41.71
Pov_00000980-RE	3354	41.65
Pov_00000980-RF	903	42.86
Pov_00000980-RG	3231	41.19
Pov_00000980-RH	2796	41.56
Pov_00000980-RI	3630	41.71
Pov_00000981-RA	702	51.28
Pov_00000981-RB	732	52.19
Pov_00000981-RC	1002	51.4
Pov_00000982-RA	597	42.88
Pov_00000982-RB	1212	44.39
Pov_00000983-RA	312	35.58
Pov_00000983-RB	312	35.58
Pov_00000983-RC	312	35.58
Pov_00000983-RD	312	35.58
Pov_00000984-RA	2523	43.84
Pov_00000985-RA	237	45.57
Pov_00000986-RA	201	40.8
Pov_00000987-RA	342	38.6
Pov_00000988-RA	1032	47.77
Pov_00000988-RB	990	47.88
Pov_00000988-RC	603	45.27
Pov_00000988-RD	516	44.96
Pov_00000989-RA	207	38.16
Pov_00000989-RB	207	38.16
Pov_00000990-RA	468	53.21
Pov_00000991-RA	492	46.54
Pov_00000991-RB	2712	45.54
Pov_00000991-RC	3615	45.48
Pov_00000992-RA	219	36.53
Pov_00000993-RA	594	44.44
Pov_00000993-RB	1323	44.75
Pov_00000993-RC	912	44.19
Pov_00000993-RD	912	44.19
Pov_00000994-RA	330	43.03
Pov_00000995-RA	408	52.21
Pov_00000996-RA	1257	40.49
Pov_00000996-RB	843	40.57
Pov_00000996-RC	987	41.34
Pov_00000996-RD	1260	40.48
Pov_00000996-RE	1140	40.96
Pov_00000996-RF	816	40.44
Pov_00000996-RG	1155	40.61
Pov_00000996-RH	1158	40.59
Pov_00000996-RI	843	40.57
Pov_00000997-RA	444	45.5
Pov_00000998-RA	945	44.13
Pov_00000999-RA	579	44.73
Pov_00000999-RB	582	44.85
Pov_00000999-RC	579	44.73
Pov_00000999-RD	579	44.73
Pov_00000999-RE	582	44.85
Pov_00000999-RF	579	44.73
Pov_00000999-RG	570	44.91
Pov_00001000-RA	954	44.13
Pov_00001001-RA	396	44.7
Pov_00001002-RA	972	44.65
Pov_00001003-RA	210	48.57
Pov_00001004-RA	981	45.46
Pov_00001005-RA	309	41.1
Pov_00001005-RB	1077	41.13
Pov_00001005-RC	1155	40.95
Pov_00001005-RD	1155	40.95
Pov_00001005-RE	789	41.7
Pov_00001006-RA	303	40.92
Pov_00001007-RA	1560	44.87
Pov_00001008-RA	423	48.7
Pov_00001009-RA	1368	46.2
Pov_00001009-RB	2055	44.82
Pov_00001009-RC	1593	44.51
Pov_00001009-RD	2499	43.54
Pov_00001010-RA	336	46.73
Pov_00001010-RB	489	44.17
Pov_00001010-RC	489	44.17
Pov_00001010-RD	222	36.94
Pov_00001010-RE	336	46.73
Pov_00001011-RA	666	46.55
Pov_00001012-RA	186	34.95
Pov_00001013-RA	192	41.15
Pov_00001014-RA	372	44.89
Pov_00001014-RB	174	48.28
Pov_00001015-RA	1383	44.18
Pov_00001015-RB	1491	43.8
Pov_00001015-RC	1344	45.76
Pov_00001016-RA	345	45.22
Pov_00001016-RB	345	45.22
Pov_00001016-RC	345	45.22
Pov_00001016-RD	357	45.1
Pov_00001016-RE	345	45.22
Pov_00001017-RA	552	43.3
Pov_00001018-RA	366	46.99
Pov_00001019-RA	162	38.27
Pov_00001020-RA	183	37.16
Pov_00001021-RA	948	44.41
Pov_00001021-RB	1092	46.98
Pov_00001021-RC	1494	46.45
Pov_00001021-RD	948	44.41
Pov_00001021-RE	1092	46.98
Pov_00001021-RF	1092	46.98
Pov_00001021-RG	1494	46.45
Pov_00001021-RH	1494	46.45
Pov_00001022-RA	1182	46.53
Pov_00001022-RB	945	47.41
Pov_00001022-RC	492	47.97
Pov_00001022-RD	945	47.41
Pov_00001023-RA	186	46.24
Pov_00001024-RA	237	38.4
Pov_00001024-RB	237	38.4
Pov_00001024-RC	237	38.4
Pov_00001024-RD	237	38.4
Pov_00001024-RE	237	38.4
Pov_00001024-RF	237	38.4
Pov_00001024-RG	237	38.4
Pov_00001024-RH	237	38.4
Pov_00001025-RA	2505	39.44
Pov_00001025-RB	2448	40.2
Pov_00001025-RC	2448	40.2
Pov_00001025-RD	2448	40.2
Pov_00001025-RE	2448	40.2
Pov_00001025-RF	2448	40.2
Pov_00001025-RG	2448	40.2
Pov_00001025-RH	2505	39.44
Pov_00001026-RA	471	49.89
Pov_00001026-RB	432	48.61
Pov_00001027-RA	585	45.13
Pov_00001028-RA	381	37.27
Pov_00001029-RA	300	41.33
Pov_00001029-RB	204	45.59
Pov_00001030-RA	393	48.35
Pov_00001031-RA	282	45.04
Pov_00001032-RA	240	46.67
Pov_00001032-RB	486	49.38
Pov_00001032-RC	261	47.13
Pov_00001032-RD	240	46.67
Pov_00001033-RA	222	45.5
Pov_00001034-RA	438	42.01
Pov_00001035-RA	186	43.55
Pov_00001035-RB	279	45.52
Pov_00001036-RA	2061	41.34
Pov_00001036-RB	1737	40.76
Pov_00001037-RA	519	41.43
Pov_00001038-RA	426	43.9
Pov_00001038-RB	285	42.11
Pov_00001039-RA	456	42.54
Pov_00001040-RA	1017	43.46
Pov_00001041-RA	1593	45.89
Pov_00001042-RA	1833	44.52
Pov_00001043-RA	1056	42.23
Pov_00001043-RB	1569	42.96
Pov_00001043-RC	1056	42.23
Pov_00001044-RA	252	42.86
Pov_00001045-RA	423	41.37
Pov_00001046-RA	1572	41.98
Pov_00001046-RB	1017	41.2
Pov_00001046-RC	1572	41.98
Pov_00001046-RD	807	40.52
Pov_00001046-RE	666	40.24
Pov_00001047-RA	327	41.9
Pov_00001048-RA	549	46.27
Pov_00001049-RA	1452	42.91
Pov_00001050-RA	186	46.24
Pov_00001051-RA	1527	42.04
Pov_00001052-RA	153	52.94
Pov_00001052-RB	153	52.94
Pov_00001053-RA	192	53.65
Pov_00001054-RA	558	58.42
Pov_00001054-RB	558	58.42
[truncated: 72,742 more rows]

## Sheet: Table S9
Table S9: Comparative genomics statistic
Number of species	10
Number of genes	285170
Number of genes in orthogroups	255025
Number of unassigned genes	30145
Percentage of genes in orthogroups	89.4
Percentage of unassigned genes	10.6
Number of orthogroups	22916
Number of species-specific orthogroups	5824
Number of genes in species-specific orthogroups	25426
Percentage of genes in species-specific orthogroups	8.9
Mean orthogroup size	11.1
Median orthogroup size	10
G50 (assigned genes)	14
G50 (all genes)	13
O50 (assigned genes)	5195
O50 (all genes)	6288
Number of orthogroups with all species present	7281
Number of single-copy orthogroups	1003
Date	2022-10-23

## Sheet: Table S10
Table S10: Comparative genomics statistic per species
	Antirrhinum majus	Arabidopsis thaliana	Erythranthe guttata	Genlisea aurea	Handroanthus impetiginosus	Phtheirospermum japonicum	Sesamum indicium	Solanum lycopersicum	Striga asiatica	Plantago ovata
Number of genes	37036	27562	27703	17675	29726	30032	23821	34655	33322	23638
Number of genes in orthogroups	31402	24577	25783	15835	27609	28006	23376	29242	27904	21291
Number of unassigned genes	5634	2985	1920	1840	2117	2026	445	5413	5418	2347
Percentage of genes in orthogroups	84.8	89.2	93.1	89.6	92.9	93.3	98.1	84.4	83.7	90.1
Percentage of unassigned genes	15.2	10.8	6.9	10.4	7.1	6.7	1.9	15.6	16.3	9.9
Number of orthogroups containing species	14702	13296	14490	11529	14190	14708	14060	14778	14411	13042
Percentage of orthogroups containing species	64.2	58	63.2	50.3	61.9	64.2	61.4	64.5	62.9	56.9
Number of species-specific orthogroups	598	884	287	152	386	748	68	919	1307	475
Number of genes in species-specific orthogroups	2697	4267	1367	478	1484	2853	320	4933	5276	1751
Percentage of genes in species-specific orthogroups	7.3	15.5	4.9	2.7	5	9.5	1.3	14.2	15.8	7.4

[truncated: 6 more sheets: Table S11, Table S12, Table S13, Table S14, Table S15, Table S16]
