# Supplementary material for: A chromosome-level genome assembly of Plantago ovata
Source: Sci Rep. 2023 Jan 27;13:1528. doi: 10.1038/s41598-022-25078-5 (PMC9883528; doi:10.1038/s41598-022-25078-5)
Supplement: Supplementary file 5 — Supplementary Information 5. [file 41598_2022_25078_MOESM5_ESM.txt]

Supplementary File 5: Long Terminal Repeat Assembly Index (LAI) values for the whole genome and each window size 3 Mb and sliding step 300 Kb.
Chr	From	To	Intact	Total	raw_LAI	LAI
whole_genome	1	500939359	0.0838	0.5273	15.90	10.27
1	1	3000000	0.0031	0.0703	4.40	0
1	300001	3300000	0.0020	0.0629	3.14	0
1	600001	3600000	0.0036	0.0642	5.64	0.01
1	900001	3900000	0.0036	0.0651	5.56	0
1	1200001	4200000	0.0036	0.0615	5.89	0.26
1	1500001	4500000	0.0056	0.0636	8.73	3.10
1	1800001	4800000	0.0072	0.0645	11.22	5.59
1	2100001	5100000	0.0072	0.0666	10.88	5.25
1	2400001	5400000	0.0053	0.0649	8.12	2.49
1	2700001	5700000	0.0073	0.0690	10.65	5.02
1	3000001	6000000	0.0073	0.0638	11.52	5.89
1	3300001	6300000	0.0073	0.0653	11.26	5.63
1	3600001	6600000	0.0057	0.0648	8.80	3.17
1	3900001	6900000	0.0070	0.0645	10.83	5.20
1	4200001	7200000	0.0070	0.0651	10.73	5.10
1	4500001	7500000	0.0050	0.0631	8.01	2.38
1	4800001	7800000	0.0034	0.0646	5.21	0
1	5100001	8100000	0.0034	0.0658	5.11	0
1	5400001	8400000	0.0034	0.0667	5.04	0
1	5700001	8700000	0.0013	0.0665	1.93	0
1	6000001	9000000	0.0013	0.0691	1.85	0
1	6300001	9300000	0.0029	0.0731	3.90	0
1	6600001	9600000	0.0048	0.0778	6.17	0.54
1	6900001	9900000	0.0035	0.0796	4.42	0
1	7200001	10200000	0.0035	0.0799	4.40	0
1	7500001	10500000	0.0035	0.0820	4.29	0
1	7800001	10800000	0.0035	0.0829	4.24	0
1	8100001	11100000	0.0043	0.0821	5.28	0
1	8400001	11400000	0.0067	0.0838	8.01	2.38
1	8700001	11700000	0.0077	0.0828	9.31	3.68
1	9000001	12000000	0.0077	0.0824	9.36	3.73
1	9300001	12300000	0.0061	0.0755	8.13	2.50
1	9600001	12600000	0.0042	0.0713	5.88	0.25
1	9900001	12900000	0.0042	0.0695	6.03	0.40
1	10200001	13200000	0.0042	0.0706	5.94	0.31
1	10500001	13500000	0.0042	0.0687	6.10	0.47
1	10800001	13800000	0.0042	0.0650	6.45	0.82
1	11100001	14100000	0.0034	0.0669	5.05	0
1	11400001	14400000	0.0029	0.0705	4.13	0
1	11700001	14700000	0.0019	0.0713	2.70	0
1	12000001	15000000	0.0055	0.0763	7.24	1.61
1	12300001	15300000	0.0055	0.0775	7.13	1.50
1	12600001	15600000	0.0109	0.0852	12.82	7.19
1	12900001	15900000	0.0109	0.0863	12.66	7.03
1	13200001	16200000	0.0127	0.0888	14.28	8.65
1	13500001	16500000	0.0127	0.0911	13.91	8.28
1	13800001	16800000	0.0142	0.0969	14.70	9.07
1	14100001	17100000	0.0159	0.0988	16.10	10.47
1	14400001	17400000	0.0140	0.0990	14.13	8.50
1	14700001	17700000	0.0159	0.1005	15.78	10.15
1	15000001	18000000	0.0123	0.0976	12.56	6.93
1	15300001	18300000	0.0123	0.1027	11.94	6.31
1	15600001	18600000	0.0069	0.0988	6.95	1.32
1	15900001	18900000	0.0069	0.0980	7.00	1.37
1	16200001	19200000	0.0071	0.0995	7.13	1.50
1	16500001	19500000	0.0071	0.1027	6.90	1.27
1	16800001	19800000	0.0055	0.1032	5.34	0
1	17100001	20100000	0.0071	0.1049	6.79	1.16
1	17400001	20400000	0.0071	0.1005	7.09	1.46
1	17700001	20700000	0.0058	0.1020	5.73	0.10
1	18000001	21000000	0.0075	0.1053	7.09	1.46
1	18300001	21300000	0.0075	0.1012	7.38	1.75
1	18600001	21600000	0.0095	0.1009	9.37	3.74
1	18900001	21900000	0.0095	0.1042	9.07	3.44
1	19200001	22200000	0.0075	0.1011	7.40	1.77
1	19500001	22500000	0.0093	0.0981	9.46	3.83
1	19800001	22800000	0.0108	0.1036	10.44	4.81
1	20100001	23100000	0.0075	0.0972	7.75	2.12
1	20400001	23400000	0.0075	0.1042	7.23	1.60
1	20700001	23700000	0.0069	0.1010	6.86	1.23
1	21000001	24000000	0.0053	0.0971	5.47	0
1	21300001	24300000	0.0053	0.1032	5.15	0
1	21600001	24600000	0.0033	0.1001	3.32	0
1	21900001	24900000	0.0079	0.1064	7.47	1.84
1	22200001	25200000	0.0098	0.1078	9.11	3.48
1	22500001	25500000	0.0080	0.1031	7.79	2.16
1	22800001	25800000	0.0065	0.0953	6.82	1.19
1	23100001	26100000	0.0081	0.1015	7.98	2.35
1	23400001	26400000	0.0108	0.1012	10.68	5.05
1	23700001	26700000	0.0126	0.1002	12.59	6.96
1	24000001	27000000	0.0126	0.1001	12.60	6.97
1	24300001	27300000	0.0142	0.1024	13.90	8.27
1	24600001	27600000	0.0142	0.0998	14.27	8.64
1	24900001	27900000	0.0096	0.0936	10.28	4.65
1	25200001	28200000	0.0095	0.0943	10.07	4.44
1	25500001	28500000	0.0095	0.1015	9.35	3.72
1	25800001	28800000	0.0095	0.1038	9.15	3.52
1	26100001	29100000	0.0079	0.1011	7.81	2.18
1	26400001	29400000	0.0070	0.1014	6.93	1.30
1	26700001	29700000	0.0069	0.1030	6.74	1.11
1	27000001	30000000	0.0086	0.1073	8.04	2.41
1	27300001	30300000	0.0087	0.1051	8.24	2.61
1	27600001	30600000	0.0103	0.1143	9.05	3.42
1	27900001	30900000	0.0103	0.1162	8.90	3.27
1	28200001	31200000	0.0104	0.1220	8.56	2.93
1	28500001	31500000	0.0104	0.1218	8.57	2.94
1	28800001	31800000	0.0122	0.1177	10.37	4.74
1	29100001	32100000	0.0122	0.1253	9.74	4.11
1	29400001	32400000	0.0125	0.1280	9.79	4.16
1	29700001	32700000	0.0126	0.1287	9.81	4.18
1	30000001	33000000	0.0143	0.1352	10.61	4.98
1	30300001	33300000	0.0161	0.1342	12.02	6.39
1	30600001	33600000	0.0144	0.1371	10.54	4.91
1	30900001	33900000	0.0144	0.1330	10.86	5.23
1	31200001	34200000	0.0126	0.1265	9.95	4.32
1	31500001	34500000	0.0142	0.1275	11.17	5.54
1	31800001	34800000	0.0142	0.1329	10.66	5.03
1	32100001	35100000	0.0142	0.1336	10.60	4.97
1	32400001	35400000	0.0120	0.1299	9.24	3.61
1	32700001	35700000	0.0108	0.1299	8.30	2.67
1	33000001	36000000	0.0093	0.1251	7.40	1.77
1	33300001	36300000	0.0058	0.1318	4.41	0
1	33600001	36600000	0.0058	0.1249	4.65	0
1	33900001	36900000	0.0101	0.1642	6.12	0.49
1	34200001	37200000	0.0119	0.1661	7.16	1.53
1	34500001	37500000	0.0102	0.1669	6.13	0.50
1	34800001	37800000	0.0086	0.1624	5.27	0
1	35100001	38100000	0.0102	0.1589	6.44	0.81
1	35400001	38400000	0.0102	0.1556	6.57	0.94
1	35700001	38700000	0.0147	0.1653	8.89	3.26
1	36000001	39000000	0.0128	0.1606	7.97	2.34
1	36300001	39300000	0.0145	0.1572	9.20	3.57
1	36600001	39600000	0.0145	0.1763	8.20	2.57
1	36900001	39900000	0.0138	0.1435	9.64	4.01
1	37200001	40200000	0.0177	0.1511	11.70	6.07
1	37500001	40500000	0.0193	0.1516	12.73	7.10
1	37800001	40800000	0.0193	0.1567	12.31	6.68
1	38100001	41100000	0.0198	0.1540	12.83	7.20
1	38400001	41400000	0.0245	0.1594	15.36	9.73
1	38700001	41700000	0.0216	0.1600	13.53	7.90
1	39000001	42000000	0.0249	0.1634	15.25	9.62
1	39300001	42300000	0.0249	0.1612	15.47	9.84
1	39600001	42600000	0.0249	0.1423	17.53	11.90
1	39900001	42900000	0.0213	0.1363	15.64	10.01
1	40200001	43200000	0.0213	0.1360	15.66	10.03
1	40500001	43500000	0.0197	0.1349	14.59	8.96
1	40800001	43800000	0.0219	0.1349	16.26	10.63
1	41100001	44100000	0.0213	0.1337	15.95	10.32
1	41400001	44400000	0.0166	0.1350	12.31	6.68
1	41700001	44700000	0.0144	0.1258	11.44	5.81
1	42000001	45000000	0.0161	0.1267	12.69	7.06
1	42300001	45300000	0.0165	0.1273	12.97	7.34
1	42600001	45600000	0.0165	0.1327	12.45	6.82
1	42900001	45900000	0.0196	0.1391	14.07	8.44
1	43200001	46200000	0.0139	0.1401	9.92	4.29
1	43500001	46500000	0.0139	0.1385	10.04	4.41
1	43800001	46800000	0.0182	0.1705	10.66	5.03
1	44100001	47100000	0.0275	0.1976	13.93	8.30
1	44400001	47400000	0.0335	0.2028	16.51	10.88
1	44700001	47700000	0.0335	0.1992	16.81	11.18
1	45000001	48000000	0.0367	0.2077	17.66	12.03
1	45300001	48300000	0.0391	0.2127	18.39	12.76
1	45600001	48600000	0.0418	0.2148	19.45	13.82
1	45900001	48900000	0.0453	0.2171	20.88	15.25
1	46200001	49200000	0.0474	0.2133	22.23	16.60
1	46500001	49500000	0.0535	0.2290	23.36	17.73
1	46800001	49800000	0.0486	0.1944	25.01	19.38
1	47100001	50100000	0.0412	0.1688	24.40	18.77
1	47400001	50400000	0.0411	0.1617	25.42	19.79
1	47700001	50700000	0.0429	0.1692	25.35	19.72
1	48000001	51000000	0.0376	0.1707	22.02	16.39
1	48300001	51300000	0.0331	0.1697	19.48	13.85
1	48600001	51600000	0.0333	0.1844	18.06	12.43
1	48900001	51900000	0.0311	0.1959	15.90	10.27
1	49200001	52200000	0.0358	0.2046	17.50	11.87
1	49500001	52500000	0.0391	0.2071	18.91	13.28
1	49800001	52800000	0.0393	0.2207	17.82	12.19
1	50100001	53100000	0.0359	0.2310	15.54	9.91
1	50400001	53400000	0.0353	0.2395	14.74	9.11
1	50700001	53700000	0.0365	0.2574	14.17	8.54
1	51000001	54000000	0.0541	0.2911	18.59	12.96
1	51300001	54300000	0.0557	0.3068	18.16	12.53
1	51600001	54600000	0.0528	0.2958	17.84	12.21
1	51900001	54900000	0.0505	0.2946	17.13	11.50
1	52200001	55200000	0.0452	0.3066	14.76	9.13
1	52500001	55500000	0.0399	0.3015	13.22	7.59
1	52800001	55800000	0.0444	0.3208	13.85	8.22
1	53100001	56100000	0.0521	0.3205	16.27	10.64
1	53400001	56400000	0.0524	0.3266	16.06	10.43
1	53700001	56700000	0.0643	0.3437	18.72	13.09
1	54000001	57000000	0.0508	0.3251	15.62	9.99
1	54300001	57300000	0.0492	0.3435	14.31	8.68
1	54600001	57600000	0.0637	0.3750	16.97	11.34
1	54900001	57900000	0.0788	0.3931	20.04	14.41
1	55200001	58200000	0.0959	0.4072	23.55	17.92
1	55500001	58500000	0.1006	0.4458	22.57	16.94
1	55800001	58800000	0.1123	0.4729	23.74	18.11
1	56100001	59100000	0.1266	0.5331	23.74	18.11
1	56400001	59400000	0.1359	0.5844	23.25	17.62
1	56700001	59700000	0.1321	0.6099	21.66	16.03
1	57000001	60000000	0.1474	0.6399	23.04	17.41
1	57300001	60300000	0.1593	0.6489	24.56	18.93
1	57600001	60600000	0.1458	0.6440	22.63	17.00
1	57900001	60900000	0.1532	0.6856	22.34	16.71
1	58200001	61200000	0.1434	0.6918	20.72	15.09
1	58500001	61500000	0.1392	0.7086	19.65	14.02
1	58800001	61800000	0.1331	0.6884	19.33	13.70
1	59100001	62100000	0.1297	0.6525	19.89	14.26
1	59400001	62400000	0.1149	0.6136	18.72	13.09
1	59700001	62700000	0.1268	0.6276	20.20	14.57
1	60000001	63000000	0.1134	0.6255	18.13	12.50
1	60300001	63300000	0.1116	0.6211	17.97	12.34
1	60600001	63600000	0.1316	0.6378	20.64	15.01
1	60900001	63900000	0.1125	0.6149	18.29	12.66
1	61200001	64200000	0.1136	0.6425	17.68	12.05
1	61500001	64500000	0.1243	0.6336	19.62	13.99
1	61800001	64800000	0.1243	0.6601	18.83	13.20
1	62100001	65100000	0.1083	0.6900	15.69	10.06
1	62400001	65400000	0.1083	0.7283	14.87	9.24
1	62700001	65700000	0.0853	0.7154	11.92	6.29
1	63000001	66000000	0.0814	0.7180	11.33	5.70
1	63300001	66300000	0.0739	0.7367	10.04	4.41
1	63600001	66600000	0.0575	0.7506	7.67	2.04
1	63900001	66900000	0.0553	0.7676	7.21	1.58
1	64200001	67200000	0.0534	0.7577	7.05	1.42
1	64500001	67500000	0.0413	0.7693	5.37	0
1	64800001	67800000	0.0411	0.7791	5.27	0
1	65100001	68100000	0.0524	0.7845	6.68	1.05
1	65400001	68400000	0.0589	0.7656	7.69	2.06
1	65700001	68700000	0.0704	0.7641	9.22	3.59
1	66000001	69000000	0.0707	0.7558	9.35	3.72
1	66300001	69300000	0.0830	0.7703	10.77	5.14
1	66600001	69600000	0.0977	0.7796	12.53	6.90
1	66900001	69900000	0.1040	0.7807	13.32	7.69
1	67200001	70200000	0.1051	0.7911	13.28	7.65
1	67500001	70500000	0.1135	0.7957	14.27	8.64
1	67800001	70800000	0.1070	0.8070	13.26	7.63
1	68100001	71100000	0.0946	0.8205	11.53	5.90
1	68400001	71400000	0.1017	0.8426	12.07	6.44
1	68700001	71700000	0.0997	0.8541	11.67	6.04
1	69000001	72000000	0.1021	0.8819	11.57	5.94
1	69300001	72300000	0.0898	0.8742	10.27	4.64
1	69600001	72600000	0.0780	0.8799	8.86	3.23
1	69900001	72900000	0.0789	0.8819	8.95	3.32
1	70200001	73200000	0.0886	0.8868	9.99	4.36
1	70500001	73500000	0.0824	0.8715	9.45	3.82
1	70800001	73800000	0.0990	0.8685	11.39	5.76
1	71100001	74100000	0.1059	0.8516	12.43	6.80
1	71400001	74400000	0.1031	0.8429	12.23	6.60
1	71700001	74700000	0.1086	0.8531	12.73	7.10
1	72000001	75000000	0.1124	0.8273	13.59	7.96
1	72300001	75300000	0.1210	0.8385	14.43	8.80
1	72600001	75600000	0.1243	0.8211	15.13	9.50
1	72900001	75900000	0.1319	0.8163	16.16	10.53
1	73200001	76200000	0.1227	0.8150	15.05	9.42
1	73500001	76500000	0.1208	0.8303	14.55	8.92
1	73800001	76800000	0.1058	0.8169	12.95	7.32
1	74100001	77100000	0.1108	0.8203	13.51	7.88
1	74400001	77400000	0.1077	0.8422	12.79	7.16
1	74700001	77700000	0.1046	0.8286	12.63	7.00
1	75000001	78000000	0.1113	0.8547	13.03	7.40
1	75300001	78300000	0.1207	0.8400	14.36	8.73
1	75600001	78600000	0.1308	0.8579	15.24	9.61
1	75900001	78900000	0.1199	0.8651	13.86	8.23
1	76200001	79200000	0.1215	0.8313	14.62	8.99
1	76500001	79500000	0.1267	0.8259	15.34	9.71
1	76800001	79800000	0.1300	0.8325	15.62	9.99
1	77100001	80100000	0.1322	0.8356	15.82	10.19
1	77400001	80400000	0.1354	0.8338	16.24	10.61
1	77700001	80700000	0.1325	0.8267	16.02	10.39
1	78000001	81000000	0.1289	0.8003	16.11	10.48
1	78300001	81300000	0.1218	0.8101	15.03	9.40
1	78600001	81600000	0.1189	0.7909	15.04	9.41
1	78900001	81900000	0.1206	0.7730	15.61	9.98
1	79200001	82200000	0.1326	0.8101	16.37	10.74
1	79500001	82500000	0.1409	0.8207	17.17	11.54
1	79800001	82800000	0.1497	0.8159	18.34	12.71
1	80100001	83100000	0.1482	0.8191	18.09	12.46
1	80400001	83400000	0.1506	0.8128	18.53	12.90
1	80700001	83700000	0.1567	0.8238	19.02	13.39
1	81000001	84000000	0.1553	0.8472	18.33	12.70
1	81300001	84300000	0.1464	0.8184	17.88	12.25
1	81600001	84600000	0.1471	0.8294	17.74	12.11
1	81900001	84900000	0.1440	0.8478	16.98	11.35
1	82200001	85200000	0.1344	0.8375	16.05	10.42
1	82500001	85500000	0.1362	0.8341	16.33	10.70
1	82800001	85800000	0.1336	0.8434	15.84	10.21
1	83100001	86100000	0.1323	0.8383	15.78	10.15
1	83400001	86400000	0.1338	0.8325	16.08	10.45
1	83700001	86700000	0.1236	0.8365	14.77	9.14
1	84000001	87000000	0.1302	0.8478	15.36	9.73
1	84300001	87300000	0.1488	0.8722	17.06	11.43
1	84600001	87600000	0.1485	0.8715	17.04	11.41
1	84900001	87900000	0.1565	0.8773	17.83	12.20
1	85200001	88200000	0.1534	0.8744	17.54	11.91
1	85500001	88500000	0.1421	0.8638	16.46	10.83
1	85800001	88800000	0.1386	0.8674	15.98	10.35
1	86100001	89100000	0.1422	0.8715	16.32	10.69
1	86400001	89400000	0.1427	0.8818	16.18	10.55
1	86700001	89700000	0.1551	0.8722	17.78	12.15
1	87000001	90000000	0.1463	0.8697	16.83	11.20
1	87300001	90300000	0.1482	0.8736	16.96	11.33
1	87600001	90600000	0.1499	0.8801	17.04	11.41
1	87900001	90900000	0.1411	0.8528	16.55	10.92
1	88200001	91200000	0.1489	0.8736	17.04	11.41
1	88500001	91500000	0.1565	0.8827	17.73	12.10
1	88800001	91800000	0.1556	0.8815	17.65	12.02
1	89100001	92100000	0.1546	0.8755	17.66	12.03
1	89400001	92400000	0.1502	0.8712	17.24	11.61
1	89700001	92700000	0.1423	0.8750	16.27	10.64
1	90000001	93000000	0.1382	0.8303	16.64	11.01
1	90300001	93300000	0.1193	0.8374	14.25	8.62
1	90600001	93600000	0.1102	0.8259	13.35	7.72
1	90900001	93900000	0.1226	0.8412	14.57	8.94
1	91200001	94200000	0.1091	0.8274	13.19	7.56
1	91500001	94500000	0.1123	0.8290	13.55	7.92
1	91800001	94800000	0.1148	0.8154	14.08	8.45
1	92100001	95100000	0.1116	0.8059	13.84	8.21
1	92400001	95400000	0.1312	0.8012	16.37	10.74
1	92700001	95700000	0.1337	0.8042	16.62	10.99
1	93000001	96000000	0.1415	0.8484	16.68	11.05
1	93300001	96300000	0.1412	0.8495	16.62	10.99
1	93600001	96600000	0.1385	0.8552	16.20	10.57
1	93900001	96900000	0.1314	0.8384	15.68	10.05
1	94200001	97200000	0.1303	0.8183	15.93	10.30
1	94500001	97500000	0.1171	0.7787	15.04	9.41
1	94800001	97800000	0.1211	0.7839	15.45	9.82
1	95100001	98100000	0.1331	0.8096	16.44	10.81
1	95400001	98400000	0.1145	0.8200	13.96	8.33
1	95700001	98700000	0.1296	0.8207	15.80	10.17
1	96000001	99000000	0.1427	0.8195	17.42	11.79
1	96300001	99300000	0.1442	0.8052	17.91	12.28
1	96600001	99600000	0.1522	0.7947	19.15	13.52
1	96900001	99900000	0.1534	0.8187	18.73	13.10
1	97200001	100200000	0.1598	0.8224	19.42	13.79
1	97500001	100500000	0.1690	0.8667	19.50	13.87
1	97800001	100800000	0.1543	0.8658	17.82	12.19
1	98100001	101100000	0.1379	0.8639	15.96	10.33
1	98400001	101400000	0.1457	0.8534	17.07	11.44
1	98700001	101700000	0.1233	0.8390	14.69	9.06
1	99000001	102000000	0.1012	0.8025	12.61	6.98
1	99300001	102300000	0.1137	0.7967	14.28	8.65
1	99600001	102600000	0.1231	0.7976	15.43	9.80
1	99900001	102900000	0.1209	0.7795	15.51	9.88
1	100200001	103200000	0.1269	0.8057	15.75	10.12
1	100500001	103500000	0.1414	0.8114	17.42	11.79
1	100800001	103800000	0.1473	0.7879	18.69	13.06
1	101100001	104100000	0.1466	0.7884	18.59	12.96
1	101400001	104400000	0.1428	0.7953	17.96	12.33
1	101700001	104700000	0.1448	0.7913	18.30	12.67
1	102000001	105000000	0.1559	0.7946	19.61	13.98
1	102300001	105300000	0.1492	0.7929	18.81	13.18
1	102600001	105600000	0.1370	0.7991	17.14	11.51
1	102900001	105900000	0.1538	0.8235	18.67	13.04
1	103200001	106200000	0.1607	0.8216	19.56	13.93
1	103500001	106500000	0.1445	0.8046	17.96	12.33
1	103800001	106800000	0.1464	0.8313	17.61	11.98
1	104100001	107100000	0.1557	0.8259	18.85	13.22
1	104400001	107400000	0.1479	0.8269	17.89	12.26
1	104700001	107700000	0.1494	0.8373	17.85	12.22
1	105000001	108000000	0.1409	0.8572	16.44	10.81
1	105300001	108300000	0.1508	0.8793	17.15	11.52
1	105600001	108600000	0.1404	0.8966	15.66	10.03
1	105900001	108900000	0.1192	0.8922	13.37	7.74
1	106200001	109200000	0.1147	0.8919	12.86	7.23
1	106500001	109500000	0.1017	0.9053	11.23	5.60
1	106800001	109800000	0.0936	0.8918	10.50	4.87
1	107100001	110100000	0.0840	0.8956	9.38	3.75
1	107400001	110400000	0.0987	0.9007	10.96	5.33
1	107700001	110700000	0.0981	0.8897	11.02	5.39
1	108000001	111000000	0.1088	0.9055	12.02	6.39
1	108300001	111300000	0.1036	0.8948	11.58	5.95
1	108600001	111600000	0.1050	0.8849	11.87	6.24
1	108900001	111900000	0.1066	0.8899	11.98	6.35
1	109200001	112200000	0.0980	0.8837	11.09	5.46
1	109500001	112500000	0.1082	0.8845	12.23	6.60
1	109800001	112800000	0.1185	0.8954	13.23	7.60
1	110100001	113100000	0.1270	0.8948	14.19	8.56
1	110400001	113400000	0.1192	0.8817	13.52	7.89
1	110700001	113700000	0.1186	0.8952	13.25	7.62
1	111000001	114000000	0.1097	0.8720	12.58	6.95
1	111300001	114300000	0.1070	0.8678	12.33	6.70
1	111600001	114600000	0.1169	0.8577	13.63	8.00
1	111900001	114900000	0.1254	0.8335	15.05	9.42
1	112200001	115200000	0.1317	0.8180	16.09	10.46
1	112500001	115500000	0.1316	0.8107	16.23	10.60
1	112800001	115800000	0.1358	0.8077	16.81	11.18
1	113100001	116100000	0.1417	0.7879	17.98	12.35
1	113400001	116400000	0.1369	0.7864	17.41	11.78
1	113700001	116700000	0.1460	0.7773	18.79	13.16
1	114000001	117000000	0.1443	0.7703	18.74	13.11
1	114300001	117300000	0.1453	0.7517	19.34	13.71
1	114600001	117600000	0.1381	0.7317	18.88	13.25
1	114900001	117900000	0.1386	0.7418	18.68	13.05
1	115200001	118200000	0.1337	0.7550	17.71	12.08
1	115500001	118500000	0.1474	0.7590	19.42	13.79
1	115800001	118800000	0.1527	0.7692	19.85	14.22
1	116100001	119100000	0.1521	0.7919	19.21	13.58
1	116400001	119400000	0.1594	0.7819	20.38	14.75
1	116700001	119700000	0.1623	0.7831	20.73	15.10
1	117000001	120000000	0.1636	0.7911	20.68	15.05
1	117300001	120300000	0.1506	0.7916	19.03	13.40
1	117600001	120600000	0.1563	0.8114	19.26	13.63
1	117900001	120900000	0.1530	0.7871	19.43	13.80
1	118200001	121200000	0.1643	0.7782	21.11	15.48
1	118500001	121500000	0.1586	0.7400	21.43	15.80
1	118800001	121800000	0.1426	0.7264	19.63	14.00
1	119100001	122100000	0.1353	0.6978	19.39	13.76
1	119400001	122400000	0.1211	0.7027	17.23	11.60
1	119700001	122700000	0.1240	0.6777	18.30	12.67
1	120000001	123000000	0.1302	0.6944	18.75	13.12
1	120300001	123300000	0.1328	0.6856	19.38	13.75
1	120600001	123600000	0.1315	0.6844	19.22	13.59
1	120900001	123900000	0.1415	0.6990	20.25	14.62
1	121200001	124200000	0.1405	0.7153	19.64	14.01
1	121500001	124500000	0.1446	0.7491	19.31	13.68
1	121800001	124800000	0.1418	0.7163	19.80	14.17
1	122100001	125100000	0.1424	0.6988	20.38	14.75
1	122400001	125400000	0.1454	0.6891	21.11	15.48
1	122700001	125700000	0.1286	0.7048	18.25	12.62
1	123000001	126000000	0.1171	0.6611	17.71	12.08
1	123300001	126300000	0.1227	0.6795	18.07	12.44
1	123600001	126600000	0.1154	0.6325	18.24	12.61
1	123900001	126900000	0.1074	0.6192	17.35	11.72
1	124200001	127200000	0.0880	0.5629	15.63	10.00
1	124500001	127500000	0.0696	0.5043	13.80	8.17
1	124800001	127800000	0.0671	0.4808	13.95	8.32
1	125100001	128100000	0.0574	0.4687	12.25	6.62
1	125400001	128400000	0.0565	0.4324	13.07	7.44
1	125700001	128700000	0.0559	0.3871	14.45	8.82
1	126000001	129000000	0.0531	0.3625	14.64	9.01
1	126300001	129300000	0.0500	0.3120	16.02	10.39
1	126600001	129600000	0.0457	0.2996	15.26	9.63
1	126900001	129900000	0.0348	0.2589	13.43	7.80
1	127200001	130200000	0.0347	0.2393	14.48	8.85
1	127500001	130500000	0.0327	0.2251	14.52	8.89
1	127800001	130800000	0.0347	0.2244	15.49	9.86
1	128100001	131100000	0.0329	0.2015	16.35	10.72
1	128400001	131400000	0.0301	0.1938	15.52	9.89
1	128700001	131700000	0.0273	0.1888	14.46	8.83
1	129000001	132000000	0.0303	0.1819	16.68	11.05
1	129300001	132300000	0.0221	0.1698	13.04	7.41
1	129600001	132600000	0.0241	0.1616	14.89	9.26
1	129900001	132900000	0.0237	0.1617	14.67	9.04
1	130200001	133200000	0.0243	0.1598	15.20	9.57
1	130500001	133500000	0.0229	0.1560	14.69	9.06
1	130800001	133800000	0.0226	0.1438	15.70	10.07
1	131100001	134100000	0.0232	0.1423	16.30	10.67
1	131400001	134400000	0.0207	0.1322	15.67	10.04
1	131700001	134700000	0.0216	0.1321	16.34	10.71
1	132000001	135000000	0.0171	0.1328	12.87	7.24
1	132300001	135300000	0.0202	0.1357	14.86	9.23
1	132600001	135600000	0.0193	0.1417	13.61	7.98
1	132900001	135900000	0.0162	0.1344	12.06	6.43
1	133200001	136200000	0.0143	0.1318	10.83	5.20
1	133500001	136500000	0.0151	0.1280	11.82	6.19
1	133800001	136800000	0.0121	0.1247	9.69	4.06
1	134100001	137100000	0.0086	0.1211	7.11	1.48
1	134400001	137400000	0.0135	0.1242	10.87	5.24
1	134700001	137700000	0.0108	0.1214	8.85	3.22
1	135000001	137725283	0.0118	0.1170	9.19	3.56
2	1	3000000	0.0032	0.0815	3.93	0
2	300001	3300000	0.0032	0.0821	3.90	0
2	600001	3600000	0.0065	0.0883	7.33	1.70
2	900001	3900000	0.0129	0.0970	13.27	7.64
2	1200001	4200000	0.0118	0.1005	11.69	6.06
2	1500001	4500000	0.0131	0.0996	13.17	7.54
2	1800001	4800000	0.0117	0.0941	12.40	6.77
2	2100001	5100000	0.0140	0.1011	13.84	8.21
2	2400001	5400000	0.0159	0.1023	15.56	9.93
2	2700001	5700000	0.0159	0.0987	16.13	10.50
2	3000001	6000000	0.0170	0.1041	16.35	10.72
2	3300001	6300000	0.0190	0.1026	18.50	12.87
2	3600001	6600000	0.0157	0.0962	16.33	10.70
2	3900001	6900000	0.0109	0.0897	12.14	6.51
2	4200001	7200000	0.0125	0.0892	14.04	8.41
2	4500001	7500000	0.0131	0.0869	15.02	9.39
2	4800001	7800000	0.0147	0.0883	16.66	11.03
2	5100001	8100000	0.0137	0.0864	15.82	10.19
2	5400001	8400000	0.0136	0.0878	15.45	9.82
2	5700001	8700000	0.0136	0.0869	15.61	9.98
2	6000001	9000000	0.0140	0.0809	17.35	11.72
2	6300001	9300000	0.0121	0.0812	14.87	9.24
2	6600001	9600000	0.0121	0.0818	14.76	9.13
2	6900001	9900000	0.0105	0.0828	12.68	7.05
2	7200001	10200000	0.0128	0.0879	14.61	8.98
2	7500001	10500000	0.0110	0.0889	12.32	6.69
2	7800001	10800000	0.0093	0.0905	10.28	4.65
2	8100001	11100000	0.0074	0.0845	8.75	3.12
2	8400001	11400000	0.0056	0.0823	6.76	1.13
2	8700001	11700000	0.0056	0.0866	6.41	0.78
2	9000001	12000000	0.0040	0.0850	4.69	0
2	9300001	12300000	0.0040	0.0895	4.45	0
2	9600001	12600000	0.0040	0.0873	4.56	0
2	9900001	12900000	0.0040	0.0853	4.67	0
2	10200001	13200000	0.0017	0.0801	2.09	0
2	10500001	13500000	0.0017	0.0781	2.15	0
2	10800001	13800000	0.0051	0.0800	6.37	0.74
2	11100001	14100000	0.0089	0.0856	10.39	4.76
2	11400001	14400000	0.0089	0.0844	10.54	4.91
2	11700001	14700000	0.0108	0.0851	12.66	7.03
2	12000001	15000000	0.0108	0.0869	12.40	6.77
2	12300001	15300000	0.0108	0.0872	12.36	6.73
2	12600001	15600000	0.0108	0.0906	11.89	6.26
2	12900001	15900000	0.0124	0.0964	12.88	7.25
2	13200001	16200000	0.0107	0.0998	10.76	5.13
2	13500001	16500000	0.0199	0.1098	18.12	12.49
2	13800001	16800000	0.0202	0.1112	18.16	12.53
2	14100001	17100000	0.0193	0.1147	16.82	11.19
2	14400001	17400000	0.0193	0.1178	16.38	10.75
2	14700001	17700000	0.0193	0.1179	16.38	10.75
2	15000001	18000000	0.0222	0.1243	17.89	12.26
2	15300001	18300000	0.0242	0.1294	18.69	13.06
2	15600001	18600000	0.0260	0.1407	18.45	12.82
2	15900001	18900000	0.0243	0.1372	17.73	12.10
2	16200001	19200000	0.0243	0.1430	17.01	11.38
2	16500001	19500000	0.0152	0.1420	10.67	5.04
2	16800001	19800000	0.0125	0.1388	9.01	3.38
2	17100001	20100000	0.0133	0.1344	9.90	4.27
2	17400001	20400000	0.0149	0.1333	11.19	5.56
2	17700001	20700000	0.0148	0.1358	10.92	5.29
2	18000001	21000000	0.0119	0.1314	9.05	3.42
2	18300001	21300000	0.0099	0.1278	7.77	2.14
2	18600001	21600000	0.0082	0.1196	6.83	1.20
2	18900001	21900000	0.0100	0.1226	8.20	2.57
2	19200001	22200000	0.0119	0.1164	10.25	4.62
2	19500001	22500000	0.0191	0.1156	16.55	10.92
2	19800001	22800000	0.0202	0.1223	16.50	10.87
2	20100001	23100000	0.0200	0.1374	14.55	8.92
2	20400001	23400000	0.0218	0.1423	15.32	9.69
2	20700001	23700000	0.0229	0.1454	15.74	10.11
2	21000001	24000000	0.0248	0.1594	15.54	9.91
2	21300001	24300000	0.0248	0.1634	15.16	9.53
2	21600001	24600000	0.0276	0.1736	15.87	10.24
2	21900001	24900000	0.0257	0.1828	14.05	8.42
2	22200001	25200000	0.0267	0.1973	13.53	7.90
2	22500001	25500000	0.0233	0.2181	10.71	5.08
2	22800001	25800000	0.0358	0.2431	14.71	9.08
2	23100001	26100000	0.0341	0.2480	13.75	8.12
2	23400001	26400000	0.0433	0.2806	15.43	9.80
2	23700001	26700000	0.0524	0.3104	16.88	11.25
2	24000001	27000000	0.0630	0.3183	19.80	14.17
2	24300001	27300000	0.0703	0.3702	19.00	13.37
2	24600001	27600000	0.0859	0.3838	22.38	16.75
2	24900001	27900000	0.0895	0.4057	22.06	16.43
2	25200001	28200000	0.0895	0.4259	21.01	15.38
2	25500001	28500000	0.0871	0.4368	19.95	14.32
2	25800001	28800000	0.0911	0.4893	18.62	12.99
2	26100001	29100000	0.0949	0.5109	18.57	12.94
2	26400001	29400000	0.1031	0.5315	19.40	13.77
2	26700001	29700000	0.0959	0.5449	17.61	11.98
2	27000001	30000000	0.1019	0.5778	17.64	12.01
2	27300001	30300000	0.1101	0.5741	19.17	13.54
2	27600001	30600000	0.0987	0.6157	16.03	10.40
2	27900001	30900000	0.0987	0.6479	15.23	9.60
2	28200001	31200000	0.1120	0.6651	16.85	11.22
2	28500001	31500000	0.1187	0.6992	16.98	11.35
2	28800001	31800000	0.1189	0.6858	17.34	11.71
2	29100001	32100000	0.1259	0.7179	17.54	11.91
2	29400001	32400000	0.1142	0.7423	15.39	9.76
2	29700001	32700000	0.1218	0.7697	15.82	10.19
2	30000001	33000000	0.1095	0.7958	13.76	8.13
2	30300001	33300000	0.1085	0.7949	13.65	8.02
2	30600001	33600000	0.1180	0.7930	14.88	9.25
2	30900001	33900000	0.1263	0.8012	15.76	10.13
2	31200001	34200000	0.1219	0.8265	14.74	9.11
2	31500001	34500000	0.1356	0.8237	16.46	10.83
2	31800001	34800000	0.1381	0.8335	16.57	10.94
2	32100001	35100000	0.1376	0.8412	16.36	10.73
2	32400001	35400000	0.1402	0.8314	16.87	11.24
2	32700001	35700000	0.1387	0.8354	16.60	10.97
2	33000001	36000000	0.1536	0.8344	18.41	12.78
2	33300001	36300000	0.1541	0.8616	17.89	12.26
2	33600001	36600000	0.1577	0.8753	18.02	12.39
2	33900001	36900000	0.1681	0.8660	19.41	13.78
2	34200001	37200000	0.1730	0.8572	20.19	14.56
2	34500001	37500000	0.1660	0.8732	19.01	13.38
2	34800001	37800000	0.1610	0.8816	18.26	12.63
2	35100001	38100000	0.1590	0.8761	18.15	12.52
2	35400001	38400000	0.1651	0.8917	18.51	12.88
2	35700001	38700000	0.1810	0.8920	20.29	14.66
2	36000001	39000000	0.1757	0.8989	19.55	13.92
2	36300001	39300000	0.1714	0.8838	19.39	13.76
2	36600001	39600000	0.1625	0.8859	18.34	12.71
2	36900001	39900000	0.1525	0.9002	16.94	11.31
2	37200001	40200000	0.1403	0.8928	15.71	10.08
2	37500001	40500000	0.1386	0.8796	15.76	10.13
2	37800001	40800000	0.1417	0.8461	16.74	11.11
2	38100001	41100000	0.1341	0.8443	15.89	10.26
2	38400001	41400000	0.1399	0.8456	16.55	10.92
2	38700001	41700000	0.1201	0.8365	14.36	8.73
2	39000001	42000000	0.1096	0.8265	13.26	7.63
2	39300001	42300000	0.1079	0.8493	12.71	7.08
2	39600001	42600000	0.1160	0.8336	13.91	8.28
2	39900001	42900000	0.1207	0.8429	14.32	8.69
2	40200001	43200000	0.1275	0.8635	14.77	9.14
2	40500001	43500000	0.1451	0.8788	16.51	10.88
2	40800001	43800000	0.1330	0.9072	14.66	9.03
2	41100001	44100000	0.1464	0.9152	16.00	10.37
2	41400001	44400000	0.1293	0.9011	14.35	8.72
2	41700001	44700000	0.1403	0.9169	15.30	9.67
2	42000001	45000000	0.1523	0.9169	16.61	10.98
2	42300001	45300000	0.1585	0.8953	17.71	12.08
2	42600001	45600000	0.1521	0.9148	16.63	11.00
2	42900001	45900000	0.1525	0.9058	16.83	11.20
2	43200001	46200000	0.1609	0.8951	17.98	12.35
2	43500001	46500000	0.1385	0.8840	15.67	10.04
2	43800001	46800000	0.1445	0.8889	16.25	10.62
2	44100001	47100000	0.1495	0.8863	16.87	11.24
2	44400001	47400000	0.1563	0.8959	17.44	11.81
2	44700001	47700000	0.1573	0.8874	17.73	12.10
2	45000001	48000000	0.1565	0.8860	17.67	12.04
2	45300001	48300000	0.1577	0.9017	17.49	11.86
2	45600001	48600000	0.1617	0.8791	18.39	12.76
2	45900001	48900000	0.1541	0.8795	17.53	11.90
2	46200001	49200000	0.1343	0.8824	15.22	9.59
2	46500001	49500000	0.1260	0.8860	14.22	8.59
2	46800001	49800000	0.1129	0.8721	12.95	7.32
2	47100001	50100000	0.1099	0.8719	12.60	6.97
2	47400001	50400000	0.1053	0.8542	12.33	6.70
2	47700001	50700000	0.0979	0.8572	11.42	5.79
2	48000001	51000000	0.0964	0.8603	11.20	5.57
2	48300001	51300000	0.0879	0.8441	10.42	4.79
2	48600001	51600000	0.0919	0.8485	10.83	5.20
2	48900001	51900000	0.0934	0.8357	11.18	5.55
2	49200001	52200000	0.1061	0.8467	12.53	6.90
2	49500001	52500000	0.1292	0.8502	15.19	9.56
2	49800001	52800000	0.1470	0.8518	17.26	11.63
2	50100001	53100000	0.1445	0.8531	16.94	11.31
2	50400001	53400000	0.1471	0.8699	16.91	11.28
2	50700001	53700000	0.1469	0.8573	17.14	11.51
2	51000001	54000000	0.1501	0.8463	17.74	12.11
2	51300001	54300000	0.1594	0.8609	18.52	12.89
2	51600001	54600000	0.1561	0.8510	18.34	12.71
2	51900001	54900000	0.1536	0.8592	17.88	12.25
2	52200001	55200000	0.1564	0.8576	18.23	12.60
2	52500001	55500000	0.1528	0.8642	17.68	12.05
2	52800001	55800000	0.1446	0.8697	16.62	10.99
2	53100001	56100000	0.1422	0.8650	16.44	10.81
2	53400001	56400000	0.1515	0.8454	17.92	12.29
2	53700001	56700000	0.1644	0.8517	19.30	13.67
2	54000001	57000000	0.1714	0.8601	19.93	14.30
2	54300001	57300000	0.1652	0.8638	19.13	13.50
2	54600001	57600000	0.1624	0.8891	18.26	12.63
2	54900001	57900000	0.1661	0.8992	18.47	12.84
2	55200001	58200000	0.1726	0.8990	19.20	13.57
2	55500001	58500000	0.1610	0.8995	17.90	12.27
2	55800001	58800000	0.1633	0.8836	18.48	12.85
2	56100001	59100000	0.1740	0.8900	19.56	13.93
2	56400001	59400000	0.1677	0.8878	18.89	13.26
2	56700001	59700000	0.1584	0.8947	17.70	12.07
2	57000001	60000000	0.1584	0.8999	17.61	11.98
2	57300001	60300000	0.1572	0.8921	17.62	11.99
2	57600001	60600000	0.1536	0.8974	17.11	11.48
2	57900001	60900000	0.1636	0.8982	18.22	12.59
2	58200001	61200000	0.1735	0.8909	19.47	13.84
2	58500001	61500000	0.1780	0.8839	20.14	14.51
2	58800001	61800000	0.1888	0.8961	21.07	15.44
2	59100001	62100000	0.1871	0.8988	20.81	15.18
2	59400001	62400000	0.1886	0.9199	20.50	14.87
2	59700001	62700000	0.1794	0.9205	19.49	13.86
2	60000001	63000000	0.1666	0.9212	18.08	12.45
2	60300001	63300000	0.1672	0.9193	18.19	12.56
2	60600001	63600000	0.1636	0.9031	18.11	12.48
2	60900001	63900000	0.1558	0.9045	17.22	11.59
2	61200001	64200000	0.1380	0.9106	15.16	9.53
2	61500001	64500000	0.1505	0.9007	16.71	11.08
2	61800001	64800000	0.1384	0.9100	15.21	9.58
2	62100001	65100000	0.1301	0.9077	14.34	8.71
2	62400001	65400000	0.1459	0.8749	16.67	11.04
2	62700001	65700000	0.1454	0.8720	16.68	11.05
2	63000001	66000000	0.1431	0.8558	16.72	11.09
2	63300001	66300000	0.1520	0.8608	17.66	12.03
2	63600001	66600000	0.1583	0.8709	18.18	12.55
2	63900001	66900000	0.1601	0.8614	18.59	12.96
2	64200001	67200000	0.1625	0.8469	19.18	13.55
2	64500001	67500000	0.1529	0.8491	18.01	12.38
2	64800001	67800000	0.1570	0.8395	18.70	13.07
2	65100001	68100000	0.1638	0.8279	19.79	14.16
2	65400001	68400000	0.1486	0.8537	17.41	11.78
2	65700001	68700000	0.1591	0.8573	18.56	12.93
2	66000001	69000000	0.1663	0.8584	19.37	13.74
2	66300001	69300000	0.1641	0.8550	19.19	13.56
2	66600001	69600000	0.1633	0.8446	19.34	13.71
2	66900001	69900000	0.1489	0.8415	17.70	12.07
2	67200001	70200000	0.1504	0.8602	17.48	11.85
2	67500001	70500000	0.1437	0.8644	16.62	10.99
2	67800001	70800000	0.1434	0.8677	16.53	10.90
2	68100001	71100000	0.1304	0.8710	14.97	9.34
2	68400001	71400000	0.1330	0.8576	15.51	9.88
2	68700001	71700000	0.1280	0.8549	14.97	9.34
2	69000001	72000000	0.1133	0.8647	13.11	7.48
2	69300001	72300000	0.1199	0.8662	13.84	8.21
2	69600001	72600000	0.1232	0.8828	13.96	8.33
2	69900001	72900000	0.1355	0.8716	15.55	9.92
2	70200001	73200000	0.1339	0.8606	15.56	9.93
2	70500001	73500000	0.1446	0.8526	16.96	11.33
2	70800001	73800000	0.1526	0.8475	18.00	12.37
2	71100001	74100000	0.1528	0.8471	18.04	12.41
2	71400001	74400000	0.1461	0.8592	17.01	11.38
2	71700001	74700000	0.1508	0.8570	17.60	11.97
2	72000001	75000000	0.1636	0.8637	18.94	13.31
2	72300001	75300000	0.1464	0.8444	17.34	11.71
2	72600001	75600000	0.1502	0.8359	17.97	12.34
2	72900001	75900000	0.1402	0.8543	16.41	10.78
2	73200001	76200000	0.1408	0.8597	16.38	10.75
2	73500001	76500000	0.1281	0.8512	15.05	9.42
2	73800001	76800000	0.1239	0.8403	14.75	9.12
2	74100001	77100000	0.1159	0.8451	13.71	8.08
2	74400001	77400000	0.1176	0.8540	13.77	8.14
2	74700001	77700000	0.1195	0.8602	13.89	8.26
2	75000001	78000000	0.1134	0.8449	13.42	7.79
2	75300001	78300000	0.1216	0.8678	14.01	8.38
2	75600001	78600000	0.1150	0.8450	13.61	7.98
2	75900001	78900000	0.1260	0.8438	14.93	9.30
2	76200001	79200000	0.1283	0.8512	15.07	9.44
2	76500001	79500000	0.1399	0.8772	15.94	10.31
2	76800001	79800000	0.1369	0.8942	15.31	9.68
2	77100001	80100000	0.1601	0.9011	17.77	12.14
2	77400001	80400000	0.1524	0.8932	17.06	11.43
2	77700001	80700000	0.1477	0.8795	16.79	11.16
2	78000001	81000000	0.1500	0.8823	17.00	11.37
2	78300001	81300000	0.1563	0.8856	17.65	12.02
2	78600001	81600000	0.1543	0.9135	16.89	11.26
2	78900001	81900000	0.1539	0.9168	16.79	11.16
2	79200001	82200000	0.1404	0.9143	15.35	9.72
2	79500001	82500000	0.1271	0.9035	14.07	8.44
2	79800001	82800000	0.1211	0.8922	13.57	7.94
2	80100001	83100000	0.1103	0.8867	12.44	6.81
2	80400001	83400000	0.1207	0.8970	13.46	7.83
2	80700001	83700000	0.1265	0.9102	13.90	8.27
2	81000001	84000000	0.1265	0.9273	13.64	8.01
2	81300001	84300000	0.1279	0.9210	13.89	8.26
2	81600001	84600000	0.1247	0.9050	13.78	8.15
2	81900001	84900000	0.1335	0.9094	14.68	9.05
2	82200001	85200000	0.1395	0.8991	15.52	9.89
2	82500001	85500000	0.1562	0.9078	17.21	11.58
2	82800001	85800000	0.1579	0.9254	17.06	11.43
2	83100001	86100000	0.1563	0.9247	16.90	11.27
2	83400001	86400000	0.1488	0.9253	16.09	10.46
2	83700001	86700000	0.1481	0.9249	16.01	10.38
2	84000001	87000000	0.1457	0.9088	16.03	10.40
2	84300001	87300000	0.1457	0.9109	15.99	10.36
2	84600001	87600000	0.1569	0.9218	17.02	11.39
2	84900001	87900000	0.1425	0.9136	15.59	9.96
2	85200001	88200000	0.1412	0.9181	15.38	9.75
2	85500001	88500000	0.1314	0.9063	14.50	8.87
2	85800001	88800000	0.1334	0.8822	15.12	9.49
2	86100001	89100000	0.1405	0.8758	16.04	10.41
2	86400001	89400000	0.1489	0.8654	17.21	11.58
2	86700001	89700000	0.1489	0.8427	17.67	12.04
2	87000001	90000000	0.1552	0.8373	18.53	12.90
2	87300001	90300000	0.1422	0.8083	17.59	11.96
2	87600001	90600000	0.1256	0.7847	16.01	10.38
2	87900001	90900000	0.1243	0.7643	16.26	10.63
2	88200001	91200000	0.1268	0.7312	17.34	11.71
2	88500001	91500000	0.1197	0.7066	16.94	11.31
2	88800001	91800000	0.1272	0.7208	17.65	12.02
2	89100001	92100000	0.1196	0.7220	16.56	10.93
2	89400001	92400000	0.1255	0.7269	17.27	11.64
2	89700001	92700000	0.1139	0.7453	15.28	9.65
2	90000001	93000000	0.1097	0.7321	14.99	9.36
2	90300001	93300000	0.1255	0.7662	16.39	10.76
2	90600001	93600000	0.1364	0.7812	17.46	11.83
2	90900001	93900000	0.1393	0.7791	17.88	12.25
2	91200001	94200000	0.1424	0.7810	18.23	12.60
2	91500001	94500000	0.1469	0.8089	18.16	12.53
2	91800001	94800000	0.1487	0.8174	18.20	12.57
2	92100001	95100000	0.1462	0.8165	17.91	12.28
2	92400001	95400000	0.1352	0.8080	16.73	11.10
2	92700001	95700000	0.1434	0.8083	17.74	12.11
2	93000001	96000000	0.1428	0.8240	17.33	11.70
2	93300001	96300000	0.1251	0.7847	15.94	10.31
2	93600001	96600000	0.1291	0.7810	16.54	10.91
2	93900001	96900000	0.1385	0.7801	17.76	12.13
2	94200001	97200000	0.1320	0.7886	16.74	11.11
2	94500001	97500000	0.1374	0.7765	17.69	12.06
2	94800001	97800000	0.1247	0.7560	16.49	10.86
2	95100001	98100000	0.1358	0.7405	18.34	12.71
2	95400001	98400000	0.1279	0.7330	17.45	11.82
2	95700001	98700000	0.1249	0.7380	16.92	11.29
2	96000001	99000000	0.1257	0.7059	17.81	12.18
2	96300001	99300000	0.1309	0.7335	17.85	12.22
2	96600001	99600000	0.1295	0.7416	17.46	11.83
2	96900001	99900000	0.1301	0.7736	16.81	11.18
2	97200001	100200000	0.1352	0.7852	17.21	11.58
2	97500001	100500000	0.1329	0.7913	16.80	11.17
2	97800001	100800000	0.1331	0.7979	16.68	11.05
2	98100001	101100000	0.1276	0.7984	15.99	10.36
2	98400001	101400000	0.1355	0.8064	16.81	11.18
2	98700001	101700000	0.1415	0.7893	17.93	12.30
2	99000001	102000000	0.1444	0.8096	17.83	12.20
2	99300001	102300000	0.1337	0.7708	17.34	11.71
2	99600001	102600000	0.1202	0.7350	16.35	10.72
2	99900001	102900000	0.1134	0.7039	16.10	10.47
2	100200001	103200000	0.1100	0.6844	16.07	10.44
2	100500001	103500000	0.1173	0.6909	16.97	11.34
2	100800001	103800000	0.1190	0.6930	17.17	11.54
2	101100001	104100000	0.1144	0.6814	16.79	11.16
2	101400001	104400000	0.1152	0.6448	17.87	12.24
2	101700001	104700000	0.1062	0.6297	16.87	11.24
2	102000001	105000000	0.1034	0.6451	16.02	10.39
2	102300001	105300000	0.1071	0.6433	16.65	11.02
2	102600001	105600000	0.1131	0.6459	17.50	11.87
2	102900001	105900000	0.1017	0.6075	16.74	11.11
2	103200001	106200000	0.1001	0.5885	17.00	11.37
2	103500001	106500000	0.0895	0.5382	16.62	10.99
2	103800001	106800000	0.0780	0.4757	16.39	10.76
2	104100001	107100000	0.0724	0.4489	16.12	10.49
2	104400001	107400000	0.0589	0.4197	14.03	8.40
2	104700001	107700000	0.0519	0.3741	13.89	8.26
2	105000001	108000000	0.0404	0.3056	13.21	7.58
2	105300001	108300000	0.0363	0.2799	12.96	7.33
2	105600001	108600000	0.0276	0.2433	11.35	5.72
2	105900001	108900000	0.0248	0.2280	10.89	5.26
2	106200001	109200000	0.0193	0.2100	9.18	3.55
2	106500001	109500000	0.0182	0.1920	9.50	3.87
2	106800001	109800000	0.0202	0.1870	10.81	5.18
2	107100001	110100000	0.0196	0.1667	11.76	6.13
2	107400001	110400000	0.0196	0.1657	11.83	6.20
2	107700001	110700000	0.0204	0.1578	12.90	7.27
2	108000001	111000000	0.0220	0.1575	14.00	8.37
2	108300001	111300000	0.0202	0.1516	13.36	7.73
2	108600001	111600000	0.0248	0.1463	16.98	11.35
2	108900001	111900000	0.0248	0.1428	17.40	11.77
2	109200001	112200000	0.0207	0.1299	15.96	10.33
2	109500001	112500000	0.0128	0.1205	10.63	5.00
2	109800001	112800000	0.0108	0.1209	8.97	3.34
2	110100001	113100000	0.0092	0.1181	7.78	2.15
2	110400001	113400000	0.0098	0.1110	8.86	3.23
2	110700001	113700000	0.0080	0.1085	7.34	1.71
2	111000001	114000000	0.0063	0.1031	6.09	0.46
2	111300001	114300000	0.0063	0.0997	6.30	0.67
2	111600001	114600000	0.0017	0.1006	1.67	0
2	111900001	114900000	0.0025	0.1042	2.42	0
2	112200001	115200000	0.0025	0.1061	2.37	0
2	112500001	115500000	0.0025	0.1023	2.46	0
2	112800001	115800000	0.0025	0.0927	2.72	0
2	113100001	116100000	0.0015	0.0900	1.64	0
2	113400001	116400000	0.0026	0.0904	2.91	0
2	113700001	116700000	0.0033	0.0923	3.62	0
2	114000001	117000000	0.0033	0.0943	3.54	0
2	114300001	117300000	0.0052	0.1007	5.16	0
2	114600001	117600000	0.0052	0.0971	5.35	0
2	114900001	117900000	0.0063	0.0952	6.67	1.04
2	115200001	118200000	0.0079	0.0959	8.27	2.64
2	115500001	118500000	0.0079	0.1000	7.92	2.29
2	115800001	118800000	0.0079	0.1002	7.91	2.28
2	116100001	119100000	0.0079	0.1034	7.67	2.04
2	116400001	119400000	0.0061	0.0981	6.25	0.62
2	116700001	119700000	0.0054	0.0938	5.78	0.15
2	117000001	120000000	0.0054	0.0942	5.76	0.13
2	117300001	120300000	0.0036	0.0899	3.97	0
2	117600001	120600000	0.0036	0.0887	4.03	0
2	117900001	120900000	0.0016	0.0821	1.92	0
2	118200001	121200000	0.0000	0.0746	0.00	0
2	118500001	121500000	0.0000	0.0735	0.00	0
2	118800001	121800000	0.0000	0.0740	0.00	0
2	119100001	122100000	0.0000	0.0742	0.00	0
2	119400001	122400000	0.0000	0.0808	0.00	0
2	119700001	122700000	0.0000	0.0817	0.00	0
2	120000001	123000000	0.0000	0.0815	0.00	0
2	120300001	123300000	0.0000	0.0816	0.00	0
2	120600001	123600000	0.0000	0.0805	0.00	0
2	120900001	123900000	0.0000	0.0778	0.00	0
2	121200001	124200000	0.0000	0.0810	0.00	0
2	121500001	124500000	0.0000	0.0761	0.00	0
2	121800001	124800000	0.0000	0.0740	0.00	0
2	122100001	125100000	0.0000	0.0736	0.00	0
2	122400001	125400000	0.0000	0.0701	0.00	0
2	122700001	125700000	0.0000	0.0708	0.00	0
2	123000001	126000000	0.0000	0.0674	0.00	0
2	123300001	126300000	0.0000	0.0642	0.00	0
2	123600001	126600000	0.0000	0.0679	0.00	0
2	123900001	126900000	0.0000	0.0715	0.00	0
2	124200001	127200000	0.0033	0.0727	4.52	0
2	124500001	127500000	0.0050	0.0798	6.30	0.67
2	124800001	127800000	0.0086	0.0834	10.36	4.73
2	125100001	128100000	0.0086	0.0862	10.02	4.39
2	125400001	128400000	0.0086	0.0845	10.23	4.60
2	125700001	128700000	0.0092	0.0859	10.66	5.03
2	126000001	128867510	0.0096	0.0873	10.49	4.86
3	1	3000000	0.0030	0.0736	4.06	0
3	300001	3300000	0.0042	0.0740	5.65	0.02
3	600001	3600000	0.0041	0.0727	5.66	0.03
3	900001	3900000	0.0041	0.0728	5.65	0.02
3	1200001	4200000	0.0041	0.0728	5.65	0.02
3	1500001	4500000	0.0041	0.0711	5.79	0.16
3	1800001	4800000	0.0059	0.0752	7.82	2.19
3	2100001	5100000	0.0059	0.0768	7.65	2.02
3	2400001	5400000	0.0070	0.0704	9.91	4.28
3	2700001	5700000	0.0070	0.0719	9.71	4.08
3	3000001	6000000	0.0070	0.0731	9.55	3.92
3	3300001	6300000	0.0065	0.0748	8.70	3.07
3	3600001	6600000	0.0036	0.0731	4.90	0
3	3900001	6900000	0.0052	0.0718	7.28	1.65
3	4200001	7200000	0.0052	0.0685	7.63	2.00
3	4500001	7500000	0.0071	0.0709	10.04	4.41
3	4800001	7800000	0.0062	0.0708	8.70	3.07
3	5100001	8100000	0.0079	0.0742	10.66	5.03
3	5400001	8400000	0.0068	0.0761	8.96	3.33
3	5700001	8700000	0.0068	0.0726	9.40	3.77
3	6000001	9000000	0.0068	0.0724	9.41	3.78
3	6300001	9300000	0.0061	0.0704	8.66	3.03
3	6600001	9600000	0.0061	0.0696	8.76	3.13
3	6900001	9900000	0.0045	0.0667	6.68	1.05
3	7200001	10200000	0.0045	0.0724	6.15	0.52
3	7500001	10500000	0.0026	0.0692	3.70	0
3	7800001	10800000	0.0018	0.0678	2.59	0
3	8100001	11100000	0.0000	0.0649	0.00	0
3	8400001	11400000	0.0018	0.0661	2.66	0
3	8700001	11700000	0.0018	0.0684	2.57	0
3	9000001	12000000	0.0038	0.0683	5.53	0
3	9300001	12300000	0.0038	0.0672	5.63	0.00
3	9600001	12600000	0.0038	0.0642	5.89	0.26
3	9900001	12900000	0.0038	0.0655	5.77	0.14
3	10200001	13200000	0.0038	0.0616	6.13	0.50
3	10500001	13500000	0.0038	0.0590	6.41	0.78
3	10800001	13800000	0.0038	0.0635	5.95	0.32
3	11100001	14100000	0.0038	0.0666	5.68	0.05
3	11400001	14400000	0.0020	0.0653	3.09	0
3	11700001	14700000	0.0020	0.0645	3.13	0
3	12000001	15000000	0.0000	0.0651	0.00	0
3	12300001	15300000	0.0000	0.0639	0.00	0
3	12600001	15600000	0.0000	0.0662	0.00	0
3	12900001	15900000	0.0000	0.0640	0.00	0
3	13200001	16200000	0.0000	0.0642	0.00	0
3	13500001	16500000	0.0000	0.0641	0.00	0
3	13800001	16800000	0.0000	0.0610	0.00	0
3	14100001	17100000	0.0035	0.0598	5.79	0.16
3	14400001	17400000	0.0035	0.0581	5.95	0.32
3	14700001	17700000	0.0035	0.0573	6.04	0.41
3	15000001	18000000	0.0035	0.0589	5.88	0.25
3	15300001	18300000	0.0035	0.0618	5.60	0
3	15600001	18600000	0.0071	0.0657	10.78	5.15
3	15900001	18900000	0.0108	0.0755	14.33	8.70
3	16200001	19200000	0.0108	0.0779	13.87	8.24
3	16500001	19500000	0.0108	0.0799	13.53	7.90
3	16800001	19800000	0.0108	0.0807	13.39	7.76
3	17100001	20100000	0.0073	0.0765	9.60	3.97
3	17400001	20400000	0.0073	0.0783	9.38	3.75
3	17700001	20700000	0.0089	0.0832	10.66	5.03
3	18000001	21000000	0.0089	0.0883	10.04	4.41
3	18300001	21300000	0.0089	0.0899	9.85	4.22
3	18600001	21600000	0.0052	0.0836	6.27	0.64
3	18900001	21900000	0.0015	0.0775	1.95	0
3	19200001	22200000	0.0015	0.0760	1.99	0
3	19500001	22500000	0.0015	0.0776	1.95	0
3	19800001	22800000	0.0057	0.0801	7.14	1.51
3	20100001	23100000	0.0057	0.0845	6.77	1.14
3	20400001	23400000	0.0074	0.0839	8.87	3.24
3	20700001	23700000	0.0059	0.0882	6.72	1.09
3	21000001	24000000	0.0071	0.0837	8.52	2.89
3	21300001	24300000	0.0071	0.0825	8.65	3.02
3	21600001	24600000	0.0091	0.0861	10.59	4.96
3	21900001	24900000	0.0091	0.0863	10.58	4.95
3	22200001	25200000	0.0109	0.0928	11.75	6.12
3	22500001	25500000	0.0109	0.0922	11.82	6.19
3	22800001	25800000	0.0067	0.0897	7.47	1.84
3	23100001	26100000	0.0083	0.0869	9.60	3.97
3	23400001	26400000	0.0084	0.0882	9.56	3.93
3	23700001	26700000	0.0102	0.0815	12.57	6.94
3	24000001	27000000	0.0101	0.0822	12.29	6.66
3	24300001	27300000	0.0123	0.0837	14.64	9.01
3	24600001	27600000	0.0136	0.0845	16.16	10.53
3	24900001	27900000	0.0145	0.0867	16.78	11.15
3	25200001	28200000	0.0191	0.0864	22.09	16.46
3	25500001	28500000	0.0191	0.0890	21.46	15.83
3	25800001	28800000	0.0224	0.0937	23.91	18.28
3	26100001	29100000	0.0260	0.1045	24.87	19.24
3	26400001	29400000	0.0320	0.1171	27.36	21.73
3	26700001	29700000	0.0324	0.1240	26.15	20.52
3	27000001	30000000	0.0329	0.1295	25.43	19.80
3	27300001	30300000	0.0308	0.1383	22.26	16.63
3	27600001	30600000	0.0293	0.1400	20.93	15.30
3	27900001	30900000	0.0322	0.1412	22.83	17.20
3	28200001	31200000	0.0259	0.1449	17.87	12.24
3	28500001	31500000	0.0275	0.1543	17.83	12.20
3	28800001	31800000	0.0287	0.1604	17.92	12.29
3	29100001	32100000	0.0271	0.1600	16.92	11.29
3	29400001	32400000	0.0192	0.1519	12.64	7.01
3	29700001	32700000	0.0170	0.1533	11.08	5.45
3	30000001	33000000	0.0211	0.1555	13.56	7.93
3	30300001	33300000	0.0326	0.1698	19.22	13.59
3	30600001	33600000	0.0413	0.1878	21.98	16.35
3	30900001	33900000	0.0375	0.1970	19.02	13.39
3	31200001	34200000	0.0431	0.2017	21.38	15.75
3	31500001	34500000	0.0442	0.2217	19.95	14.32
3	31800001	34800000	0.0561	0.2549	22.00	16.37
3	32100001	35100000	0.0619	0.2818	21.98	16.35
3	32400001	35400000	0.0745	0.3227	23.09	17.46
3	32700001	35700000	0.0823	0.3609	22.82	17.19
3	33000001	36000000	0.0869	0.4002	21.72	16.09
3	33300001	36300000	0.1019	0.4277	23.83	18.20
3	33600001	36600000	0.1007	0.4411	22.83	17.20
3	33900001	36900000	0.1121	0.4730	23.70	18.07
3	34200001	37200000	0.1125	0.5038	22.34	16.71
3	34500001	37500000	0.1194	0.5025	23.75	18.12
3	34800001	37800000	0.1049	0.4828	21.73	16.10
3	35100001	38100000	0.1222	0.4987	24.50	18.87
3	35400001	38400000	0.1331	0.5152	25.83	20.20
3	35700001	38700000	0.1303	0.5026	25.93	20.30
3	36000001	39000000	0.1334	0.5122	26.04	20.41
3	36300001	39300000	0.1142	0.5114	22.33	16.70
3	36600001	39600000	0.1170	0.5296	22.08	16.45
3	36900001	39900000	0.1284	0.5391	23.82	18.19
3	37200001	40200000	0.1315	0.5516	23.84	18.21
3	37500001	40500000	0.1375	0.5730	24.00	18.37
3	37800001	40800000	0.1551	0.6118	25.35	19.72
3	38100001	41100000	0.1313	0.6228	21.09	15.46
3	38400001	41400000	0.1202	0.6122	19.64	14.01
3	38700001	41700000	0.1246	0.6160	20.22	14.59
3	39000001	42000000	0.1227	0.6009	20.42	14.79
3	39300001	42300000	0.1402	0.6101	22.97	17.34
3	39600001	42600000	0.1314	0.6024	21.81	16.18
3	39900001	42900000	0.1196	0.6251	19.13	13.50
3	40200001	43200000	0.1205	0.6248	19.28	13.65
3	40500001	43500000	0.1164	0.6545	17.78	12.15
3	40800001	43800000	0.1070	0.6608	16.19	10.56
3	41100001	44100000	0.1216	0.6782	17.92	12.29
3	41400001	44400000	0.1290	0.6893	18.72	13.09
3	41700001	44700000	0.1407	0.7301	19.27	13.64
3	42000001	45000000	0.1534	0.7747	19.80	14.17
3	42300001	45300000	0.1463	0.7835	18.67	13.04
3	42600001	45600000	0.1576	0.8016	19.66	14.03
3	42900001	45900000	0.1588	0.8080	19.65	14.02
3	43200001	46200000	0.1591	0.8357	19.04	13.41
3	43500001	46500000	0.1522	0.8082	18.83	13.20
3	43800001	46800000	0.1447	0.7761	18.64	13.01
3	44100001	47100000	0.1408	0.7725	18.22	12.59
3	44400001	47400000	0.1317	0.7983	16.50	10.87
3	44700001	47700000	0.1168	0.7989	14.62	8.99
3	45000001	48000000	0.1050	0.7973	13.17	7.54
3	45300001	48300000	0.1099	0.8035	13.68	8.05
3	45600001	48600000	0.1171	0.8067	14.51	8.88
3	45900001	48900000	0.1109	0.8024	13.82	8.19
3	46200001	49200000	0.1247	0.7988	15.62	9.99
3	46500001	49500000	0.1264	0.8039	15.72	10.09
3	46800001	49800000	0.1299	0.8281	15.69	10.06
3	47100001	50100000	0.1311	0.8339	15.72	10.09
3	47400001	50400000	0.1447	0.8217	17.61	11.98
3	47700001	50700000	0.1614	0.8218	19.64	14.01
3	48000001	51000000	0.1635	0.8119	20.14	14.51
3	48300001	51300000	0.1549	0.8011	19.33	13.70
3	48600001	51600000	0.1567	0.8068	19.42	13.79
3	48900001	51900000	0.1583	0.7904	20.03	14.40
3	49200001	52200000	0.1465	0.7918	18.50	12.87
3	49500001	52500000	0.1551	0.8158	19.01	13.38
3	49800001	52800000	0.1623	0.8452	19.20	13.57
3	50100001	53100000	0.1476	0.8451	17.46	11.83
3	50400001	53400000	0.1275	0.8280	15.40	9.77
3	50700001	53700000	0.1089	0.8379	13.00	7.37
3	51000001	54000000	0.1075	0.8357	12.87	7.24
3	51300001	54300000	0.1126	0.8557	13.15	7.52
3	51600001	54600000	0.1021	0.8662	11.79	6.16
3	51900001	54900000	0.1115	0.8900	12.52	6.89
3	52200001	55200000	0.1113	0.8712	12.77	7.14
3	52500001	55500000	0.1102	0.8543	12.90	7.27
3	52800001	55800000	0.1107	0.8518	12.99	7.36
3	53100001	56100000	0.1222	0.8553	14.29	8.66
3	53400001	56400000	0.1240	0.8712	14.23	8.60
3	53700001	56700000	0.1349	0.8568	15.75	10.12
3	54000001	57000000	0.1299	0.8720	14.90	9.27
3	54300001	57300000	0.1176	0.8648	13.59	7.96
3	54600001	57600000	0.1094	0.8647	12.65	7.02
3	54900001	57900000	0.0970	0.8570	11.32	5.69
3	55200001	58200000	0.1000	0.8741	11.44	5.81
3	55500001	58500000	0.1063	0.8783	12.11	6.48
3	55800001	58800000	0.1067	0.8573	12.45	6.82
3	56100001	59100000	0.1045	0.8552	12.22	6.59
3	56400001	59400000	0.1216	0.8697	13.98	8.35
3	56700001	59700000	0.1222	0.8751	13.96	8.33
3	57000001	60000000	0.1343	0.8632	15.56	9.93
3	57300001	60300000	0.1488	0.8771	16.96	11.33
3	57600001	60600000	0.1537	0.8750	17.57	11.94
3	57900001	60900000	0.1630	0.8765	18.59	12.96
3	58200001	61200000	0.1606	0.8787	18.27	12.64
3	58500001	61500000	0.1555	0.8962	17.35	11.72
3	58800001	61800000	0.1621	0.9160	17.69	12.06
3	59100001	62100000	0.1622	0.9151	17.73	12.10
3	59400001	62400000	0.1564	0.9136	17.12	11.49
3	59700001	62700000	0.1559	0.9024	17.28	11.65
3	60000001	63000000	0.1519	0.8997	16.89	11.26
3	60300001	63300000	0.1429	0.8779	16.27	10.64
3	60600001	63600000	0.1440	0.8714	16.52	10.89
3	60900001	63900000	0.1418	0.8677	16.34	10.71
3	61200001	64200000	0.1435	0.8675	16.54	10.91
3	61500001	64500000	0.1473	0.8425	17.48	11.85
3	61800001	64800000	0.1315	0.8377	15.69	10.06
3	62100001	65100000	0.1335	0.8442	15.81	10.18
3	62400001	65400000	0.1318	0.8299	15.89	10.26
3	62700001	65700000	0.1278	0.8434	15.15	9.52
3	63000001	66000000	0.1243	0.8438	14.74	9.11
3	63300001	66300000	0.1300	0.8613	15.09	9.46
3	63600001	66600000	0.1294	0.8666	14.93	9.30
3	63900001	66900000	0.1194	0.8402	14.22	8.59
3	64200001	67200000	0.1155	0.8358	13.82	8.19
3	64500001	67500000	0.1180	0.8567	13.78	8.15
3	64800001	67800000	0.1157	0.8620	13.42	7.79
3	65100001	68100000	0.1157	0.8541	13.55	7.92
3	65400001	68400000	0.1077	0.8651	12.45	6.82
3	65700001	68700000	0.1068	0.8569	12.47	6.84
3	66000001	69000000	0.1074	0.8237	13.04	7.41
3	66300001	69300000	0.1070	0.8096	13.22	7.59
3	66600001	69600000	0.1148	0.8093	14.19	8.56
3	66900001	69900000	0.1314	0.8319	15.80	10.17
3	67200001	70200000	0.1313	0.8391	15.65	10.02
3	67500001	70500000	0.1233	0.8338	14.78	9.15
3	67800001	70800000	0.1257	0.8187	15.35	9.72
3	68100001	71100000	0.1212	0.8178	14.81	9.18
3	68400001	71400000	0.1244	0.8228	15.12	9.49
3	68700001	71700000	0.1283	0.8329	15.41	9.78
3	69000001	72000000	0.1289	0.8737	14.75	9.12
3	69300001	72300000	0.1235	0.8769	14.08	8.45
3	69600001	72600000	0.1190	0.8807	13.52	7.89
3	69900001	72900000	0.1123	0.8982	12.50	6.87
3	70200001	73200000	0.1134	0.8875	12.78	7.15
3	70500001	73500000	0.1020	0.8855	11.52	5.89
3	70800001	73800000	0.1074	0.8905	12.06	6.43
3	71100001	74100000	0.1110	0.8776	12.65	7.02
3	71400001	74400000	0.1054	0.8678	12.15	6.52
3	71700001	74700000	0.0954	0.8597	11.10	5.47
3	72000001	75000000	0.0944	0.8686	10.86	5.23
3	72300001	75300000	0.0874	0.8815	9.92	4.29
3	72600001	75600000	0.0823	0.8697	9.46	3.83
3	72900001	75900000	0.0916	0.8513	10.76	5.13
3	73200001	76200000	0.0989	0.8421	11.75	6.12
3	73500001	76500000	0.1086	0.8274	13.13	7.50
3	73800001	76800000	0.1093	0.8127	13.45	7.82
3	74100001	77100000	0.1139	0.8252	13.80	8.17
3	74400001	77400000	0.1222	0.8335	14.66	9.03
3	74700001	77700000	0.1328	0.8388	15.83	10.20
3	75000001	78000000	0.1259	0.8366	15.05	9.42
3	75300001	78300000	0.1338	0.8306	16.11	10.48
3	75600001	78600000	0.1434	0.8451	16.97	11.34
3	75900001	78900000	0.1374	0.8361	16.43	10.80
3	76200001	79200000	0.1429	0.8484	16.84	11.21
3	76500001	79500000	0.1470	0.8628	17.04	11.41
3	76800001	79800000	0.1481	0.8717	16.99	11.36
3	77100001	80100000	0.1401	0.8684	16.13	10.50
3	77400001	80400000	0.1315	0.8593	15.30	9.67
3	77700001	80700000	0.1372	0.8546	16.05	10.42
3	78000001	81000000	0.1544	0.8388	18.41	12.78
3	78300001	81300000	0.1447	0.8373	17.29	11.66
3	78600001	81600000	0.1451	0.8334	17.41	11.78
3	78900001	81900000	0.1420	0.8483	16.74	11.11
3	79200001	82200000	0.1388	0.8504	16.32	10.69
3	79500001	82500000	0.1422	0.8608	16.52	10.89
3	79800001	82800000	0.1512	0.8638	17.50	11.87
3	80100001	83100000	0.1804	0.8748	20.62	14.99
3	80400001	83400000	0.1854	0.8590	21.59	15.96
3	80700001	83700000	0.1705	0.8504	20.05	14.42
3	81000001	84000000	0.1649	0.8614	19.14	13.51
3	81300001	84300000	0.1724	0.8631	19.97	14.34
3	81600001	84600000	0.1670	0.8611	19.39	13.76
3	81900001	84900000	0.1797	0.8678	20.71	15.08
3	82200001	85200000	0.1706	0.8575	19.89	14.26
3	82500001	85500000	0.1619	0.8501	19.05	13.42
3	82800001	85800000	0.1507	0.8528	17.67	12.04
3	83100001	86100000	0.1296	0.8388	15.45	9.82
3	83400001	86400000	0.1351	0.8615	15.68	10.05
3	83700001	86700000	0.1345	0.8719	15.42	9.79
3	84000001	87000000	0.1312	0.8566	15.32	9.69
3	84300001	87300000	0.1322	0.8425	15.69	10.06
3	84600001	87600000	0.1459	0.8385	17.40	11.77
3	84900001	87900000	0.1283	0.8380	15.31	9.68
3	85200001	88200000	0.1378	0.8522	16.17	10.54
3	85500001	88500000	0.1402	0.8383	16.72	11.09
3	85800001	88800000	0.1501	0.8307	18.07	12.44
3	86100001	89100000	0.1418	0.8173	17.35	11.72
3	86400001	89400000	0.1406	0.8088	17.39	11.76
3	86700001	89700000	0.1475	0.8161	18.07	12.44
3	87000001	90000000	0.1467	0.8143	18.01	12.38
3	87300001	90300000	0.1562	0.8238	18.96	13.33
3	87600001	90600000	0.1409	0.8257	17.06	11.43
3	87900001	90900000	0.1498	0.7950	18.84	13.21
3	88200001	91200000	0.1357	0.7696	17.63	12.00
3	88500001	91500000	0.1380	0.7782	17.73	12.10
3	88800001	91800000	0.1293	0.7809	16.55	10.92
3	89100001	92100000	0.1339	0.7883	16.99	11.36
3	89400001	92400000	0.1279	0.7627	16.77	11.14
3	89700001	92700000	0.1237	0.7286	16.97	11.34
3	90000001	93000000	0.1257	0.7192	17.47	11.84
3	90300001	93300000	0.1130	0.7134	15.84	10.21
3	90600001	93600000	0.1174	0.7233	16.24	10.61
3	90900001	93900000	0.1194	0.7564	15.79	10.16
3	91200001	94200000	0.1338	0.7734	17.30	11.67
3	91500001	94500000	0.1306	0.7764	16.82	11.19
3	91800001	94800000	0.1278	0.7674	16.65	11.02
3	92100001	95100000	0.1259	0.7502	16.78	11.15
3	92400001	95400000	0.1434	0.7758	18.48	12.85
3	92700001	95700000	0.1400	0.7620	18.37	12.74
3	93000001	96000000	0.1368	0.7606	17.98	12.35
3	93300001	96300000	0.1419	0.7484	18.96	13.33
3	93600001	96600000	0.1312	0.7070	18.55	12.92
3	93900001	96900000	0.1167	0.6751	17.28	11.65
3	94200001	97200000	0.1071	0.6491	16.51	10.88
3	94500001	97500000	0.1105	0.6188	17.86	12.23
3	94800001	97800000	0.1037	0.5972	17.36	11.73
3	95100001	98100000	0.1027	0.5944	17.28	11.65
3	95400001	98400000	0.0889	0.5666	15.70	10.07
3	95700001	98700000	0.0908	0.5754	15.79	10.16
3	96000001	99000000	0.0898	0.5499	16.32	10.69
3	96300001	99300000	0.0826	0.5278	15.66	10.03
3	96600001	99600000	0.0854	0.5540	15.41	9.78
3	96900001	99900000	0.0915	0.5478	16.70	11.07
3	97200001	100200000	0.0853	0.5487	15.54	9.91
3	97500001	100500000	0.0756	0.5542	13.64	8.01
3	97800001	100800000	0.0794	0.5627	14.10	8.47
3	98100001	101100000	0.0785	0.5599	14.03	8.40
3	98400001	101400000	0.0684	0.5450	12.55	6.92
3	98700001	101700000	0.0717	0.5322	13.48	7.85
3	99000001	102000000	0.0776	0.5520	14.06	8.43
3	99300001	102300000	0.0759	0.5436	13.97	8.34
3	99600001	102600000	0.0700	0.4849	14.43	8.80
3	99900001	102900000	0.0635	0.4543	13.97	8.34
3	100200001	103200000	0.0651	0.4344	14.98	9.35
3	100500001	103500000	0.0874	0.4434	19.70	14.07
3	100800001	103800000	0.0994	0.4614	21.55	15.92
3	101100001	104100000	0.0913	0.4376	20.86	15.23
3	101400001	104400000	0.0968	0.4238	22.83	17.20
3	101700001	104700000	0.0905	0.4057	22.32	16.69
3	102000001	105000000	0.0837	0.3849	21.75	16.12
3	102300001	105300000	0.0847	0.3775	22.43	16.80
3	102600001	105600000	0.0892	0.3873	23.03	17.40
3	102900001	105900000	0.0892	0.3795	23.51	17.88
3	103200001	106200000	0.0896	0.3684	24.32	18.69
3	103500001	106500000	0.0693	0.3226	21.47	15.84
3	103800001	106800000	0.0519	0.2635	19.70	14.07
3	104100001	107100000	0.0558	0.2627	21.24	15.61
3	104400001	107400000	0.0529	0.2558	20.67	15.04
3	104700001	107700000	0.0722	0.2720	26.54	20.91
3	105000001	108000000	0.0699	0.2702	25.86	20.23
3	105300001	108300000	0.0734	0.2719	26.98	21.35
3	105600001	108600000	0.0711	0.2589	27.48	21.85
3	105900001	108900000	0.0711	0.2607	27.27	21.64
3	106200001	109200000	0.0685	0.2542	26.95	21.32
3	106500001	109500000	0.0640	0.2626	24.36	18.73
3	106800001	109800000	0.0660	0.2657	24.83	19.20
3	107100001	110100000	0.0675	0.2653	25.43	19.80
3	107400001	110400000	0.0698	0.2795	24.97	19.34
3	107700001	110700000	0.0473	0.2756	17.15	11.52
3	108000001	111000000	0.0454	0.2615	17.35	11.72
3	108300001	111300000	0.0377	0.2621	14.38	8.75
3	108600001	111600000	0.0389	0.2616	14.87	9.24
3	108900001	111900000	0.0386	0.2577	14.97	9.34
3	109200001	112200000	0.0478	0.2780	17.18	11.55
3	109500001	112500000	0.0503	0.2708	18.57	12.94
3	109800001	112800000	0.0483	0.2736	17.64	12.01
3	110100001	113100000	0.0429	0.2594	16.54	10.91
3	110400001	113400000	0.0455	0.2498	18.21	12.58
3	110700001	113700000	0.0539	0.2505	21.50	15.87
3	111000001	114000000	0.0560	0.2911	19.25	13.62
3	111300001	114300000	0.0636	0.3082	20.63	15.00
3	111600001	114444890	0.0668	0.3283	19.28	13.65
4	1	3000000	0.0517	0.2344	22.06	16.43
4	300001	3300000	0.0522	0.2228	23.42	17.79
4	600001	3600000	0.0538	0.2271	23.71	18.08
4	900001	3900000	0.0540	0.2271	23.78	18.15
4	1200001	4200000	0.0464	0.2135	21.75	16.12
4	1500001	4500000	0.0418	0.2075	20.14	14.51
4	1800001	4800000	0.0467	0.2204	21.17	15.54
4	2100001	5100000	0.0408	0.2118	19.25	13.62
4	2400001	5400000	0.0372	0.2241	16.61	10.98
4	2700001	5700000	0.0374	0.2163	17.28	11.65
4	3000001	6000000	0.0476	0.2323	20.50	14.87
4	3300001	6300000	0.0436	0.2282	19.12	13.49
4	3600001	6600000	0.0420	0.2353	17.83	12.20
4	3900001	6900000	0.0417	0.2395	17.43	11.80
4	4200001	7200000	0.0443	0.2420	18.30	12.67
4	4500001	7500000	0.0504	0.2483	20.30	14.67
4	4800001	7800000	0.0499	0.2596	19.24	13.61
4	5100001	8100000	0.0450	0.2557	17.59	11.96
4	5400001	8400000	0.0461	0.2431	18.97	13.34
4	5700001	8700000	0.0529	0.2490	21.25	15.62
4	6000001	9000000	0.0404	0.2432	16.63	11.00
4	6300001	9300000	0.0452	0.2603	17.35	11.72
4	6600001	9600000	0.0531	0.2696	19.71	14.08
4	6900001	9900000	0.0701	0.3124	22.45	16.82
4	7200001	10200000	0.0706	0.3295	21.41	15.78
4	7500001	10500000	0.0644	0.3304	19.51	13.88
4	7800001	10800000	0.0663	0.3206	20.68	15.05
4	8100001	11100000	0.0659	0.3339	19.75	14.12
4	8400001	11400000	0.0677	0.3524	19.22	13.59
4	8700001	11700000	0.0664	0.3714	17.87	12.24
4	9000001	12000000	0.0797	0.3997	19.94	14.31
4	9300001	12300000	0.0789	0.3989	19.79	14.16
4	9600001	12600000	0.0779	0.4005	19.45	13.82
4	9900001	12900000	0.0619	0.3839	16.13	10.50
4	10200001	13200000	0.0597	0.4188	14.24	8.61
4	10500001	13500000	0.0755	0.4595	16.43	10.80
4	10800001	13800000	0.0819	0.4895	16.73	11.10
4	11100001	14100000	0.0904	0.5181	17.45	11.82
4	11400001	14400000	0.0995	0.5473	18.17	12.54
4	11700001	14700000	0.0965	0.5399	17.87	12.24
4	12000001	15000000	0.0916	0.5385	17.01	11.38
4	12300001	15300000	0.0884	0.5714	15.47	9.84
4	12600001	15600000	0.0922	0.6050	15.23	9.60
4	12900001	15900000	0.1017	0.6303	16.13	10.50
4	13200001	16200000	0.1147	0.6296	18.21	12.58
4	13500001	16500000	0.1149	0.6659	17.26	11.63
4	13800001	16800000	0.1280	0.6923	18.48	12.85
4	14100001	17100000	0.1205	0.7173	16.80	11.17
4	14400001	17400000	0.1150	0.7302	15.75	10.12
4	14700001	17700000	0.1205	0.7770	15.51	9.88
4	15000001	18000000	0.1264	0.8086	15.63	10.00
4	15300001	18300000	0.1436	0.8236	17.43	11.80
4	15600001	18600000	0.1349	0.8260	16.33	10.70
4	15900001	18900000	0.1264	0.8344	15.15	9.52
4	16200001	19200000	0.1253	0.8564	14.63	9.00
4	16500001	19500000	0.1201	0.8221	14.61	8.98
4	16800001	19800000	0.1105	0.8208	13.46	7.83
4	17100001	20100000	0.1197	0.8220	14.56	8.93
4	17400001	20400000	0.1130	0.8196	13.79	8.16
4	17700001	20700000	0.1097	0.8056	13.61	7.98
4	18000001	21000000	0.1157	0.7851	14.73	9.10
4	18300001	21300000	0.0979	0.7865	12.45	6.82
4	18600001	21600000	0.1093	0.7839	13.94	8.31
4	18900001	21900000	0.1141	0.7771	14.69	9.06
4	19200001	22200000	0.1059	0.7677	13.80	8.17
4	19500001	22500000	0.1077	0.7943	13.56	7.93
4	19800001	22800000	0.1037	0.7956	13.04	7.41
4	20100001	23100000	0.1054	0.7730	13.64	8.01
4	20400001	23400000	0.1070	0.7726	13.85	8.22
4	20700001	23700000	0.1024	0.7705	13.29	7.66
4	21000001	24000000	0.0930	0.7637	12.18	6.55
4	21300001	24300000	0.1108	0.7672	14.44	8.81
4	21600001	24600000	0.1207	0.7852	15.37	9.74
4	21900001	24900000	0.1251	0.7955	15.73	10.10
4	22200001	25200000	0.1239	0.7913	15.66	10.03
4	22500001	25500000	0.1112	0.7853	14.16	8.53
4	22800001	25800000	0.0976	0.7889	12.38	6.75
4	23100001	26100000	0.0873	0.7974	10.95	5.32
4	23400001	26400000	0.0903	0.8017	11.26	5.63
4	23700001	26700000	0.0903	0.8193	11.02	5.39
4	24000001	27000000	0.0853	0.8236	10.36	4.73
4	24300001	27300000	0.0659	0.8013	8.22	2.59
4	24600001	27600000	0.0658	0.7991	8.23	2.60
4	24900001	27900000	0.0678	0.7951	8.53	2.90
4	25200001	28200000	0.0739	0.7921	9.33	3.70
4	25500001	28500000	0.0826	0.7893	10.47	4.84
4	25800001	28800000	0.1051	0.8004	13.14	7.51
4	26100001	29100000	0.1241	0.8150	15.22	9.59
4	26400001	29400000	0.1393	0.8206	16.97	11.34
4	26700001	29700000	0.1569	0.8277	18.96	13.33
4	27000001	30000000	0.1708	0.8470	20.16	14.53
4	27300001	30300000	0.1815	0.8670	20.93	15.30
4	27600001	30600000	0.1688	0.8640	19.54	13.91
4	27900001	30900000	0.1717	0.8692	19.75	14.12
4	28200001	31200000	0.1716	0.8767	19.57	13.94
4	28500001	31500000	0.1738	0.8826	19.69	14.06
4	28800001	31800000	0.1697	0.8662	19.59	13.96
4	29100001	32100000	0.1541	0.8488	18.15	12.52
4	29400001	32400000	0.1377	0.8388	16.41	10.78
4	29700001	32700000	0.1439	0.8404	17.13	11.50
4	30000001	33000000	0.1452	0.8523	17.04	11.41
4	30300001	33300000	0.1495	0.8432	17.73	12.10
4	30600001	33600000	0.1600	0.8416	19.02	13.39
4	30900001	33900000	0.1657	0.8412	19.70	14.07
4	31200001	34200000	0.1737	0.8491	20.46	14.83
4	31500001	34500000	0.1789	0.8408	21.27	15.64
4	31800001	34800000	0.1730	0.8309	20.82	15.19
4	32100001	35100000	0.1758	0.8490	20.71	15.08
4	32400001	35400000	0.1813	0.8483	21.37	15.74
4	32700001	35700000	0.1646	0.8243	19.97	14.34
4	33000001	36000000	0.1558	0.8068	19.31	13.68
4	33300001	36300000	0.1622	0.8192	19.80	14.17
4	33600001	36600000	0.1549	0.8193	18.90	13.27
4	33900001	36900000	0.1462	0.8252	17.72	12.09
4	34200001	37200000	0.1359	0.8318	16.34	10.71
4	34500001	37500000	0.1320	0.8174	16.15	10.52
4	34800001	37800000	0.1396	0.8312	16.79	11.16
4	35100001	38100000	0.1518	0.8298	18.29	12.66
4	35400001	38400000	0.1592	0.8333	19.10	13.47
4	35700001	38700000	0.1722	0.8499	20.26	14.63
4	36000001	39000000	0.1710	0.8668	19.73	14.10
4	36300001	39300000	0.1543	0.8621	17.89	12.26
4	36600001	39600000	0.1466	0.8682	16.89	11.26
4	36900001	39900000	0.1317	0.8660	15.20	9.57
4	37200001	40200000	0.1328	0.8498	15.62	9.99
4	37500001	40500000	0.1228	0.8554	14.36	8.73
4	37800001	40800000	0.1070	0.8436	12.69	7.06
4	38100001	41100000	0.0952	0.8486	11.22	5.59
4	38400001	41400000	0.0906	0.8294	10.93	5.30
4	38700001	41700000	0.0845	0.8042	10.50	4.87
4	39000001	42000000	0.0891	0.7923	11.24	5.61
4	39300001	42300000	0.1023	0.7773	13.16	7.53
4	39600001	42600000	0.1127	0.7835	14.38	8.75
4	39900001	42900000	0.1270	0.7646	16.61	10.98
4	40200001	43200000	0.1252	0.7373	16.98	11.35
4	40500001	43500000	0.1321	0.7431	17.77	12.14
4	40800001	43800000	0.1389	0.7226	19.22	13.59
4	41100001	44100000	0.1394	0.6996	19.92	14.29
4	41400001	44400000	0.1468	0.7380	19.89	14.26
4	41700001	44700000	0.1428	0.7609	18.77	13.14
4	42000001	45000000	0.1363	0.7608	17.92	12.29
4	42300001	45300000	0.1330	0.7707	17.25	11.62
4	42600001	45600000	0.1216	0.7641	15.92	10.29
4	42900001	45900000	0.1180	0.7698	15.33	9.70
4	43200001	46200000	0.1278	0.7958	16.06	10.43
4	43500001	46500000	0.1309	0.8068	16.22	10.59
4	43800001	46800000	0.1242	0.8174	15.19	9.56
4	44100001	47100000	0.1284	0.8078	15.89	10.26
4	44400001	47400000	0.1262	0.7804	16.17	10.54
4	44700001	47700000	0.1202	0.7733	15.54	9.91
4	45000001	48000000	0.1248	0.7559	16.51	10.88
4	45300001	48300000	0.1202	0.7389	16.27	10.64
4	45600001	48600000	0.1292	0.7305	17.69	12.06
4	45900001	48900000	0.1313	0.7482	17.54	11.91
4	46200001	49200000	0.1234	0.7471	16.51	10.88
4	46500001	49500000	0.1292	0.7483	17.27	11.64
4	46800001	49800000	0.1375	0.7626	18.03	12.40
4	47100001	50100000	0.1392	0.7886	17.65	12.02
4	47400001	50400000	0.1250	0.7953	15.72	10.09
4	47700001	50700000	0.1338	0.8068	16.58	10.95
4	48000001	51000000	0.1264	0.8139	15.54	9.91
4	48300001	51300000	0.1197	0.8112	14.76	9.13
4	48600001	51600000	0.1210	0.8143	14.85	9.22
4	48900001	51900000	0.1316	0.8177	16.10	10.47
4	49200001	52200000	0.1333	0.8215	16.22	10.59
4	49500001	52500000	0.1217	0.8239	14.77	9.14
4	49800001	52800000	0.1310	0.8308	15.77	10.14
4	50100001	53100000	0.1308	0.8161	16.03	10.40
4	50400001	53400000	0.1478	0.8281	17.85	12.22
4	50700001	53700000	0.1446	0.8230	17.58	11.95
4	51000001	54000000	0.1604	0.8393	19.11	13.48
4	51300001	54300000	0.1713	0.8554	20.03	14.40
4	51600001	54600000	0.1681	0.8521	19.73	14.10
4	51900001	54900000	0.1521	0.8290	18.35	12.72
4	52200001	55200000	0.1483	0.8326	17.82	12.19
4	52500001	55500000	0.1419	0.8208	17.29	11.66
4	52800001	55800000	0.1327	0.8286	16.02	10.39
4	53100001	56100000	0.1336	0.8525	15.67	10.04
4	53400001	56400000	0.1320	0.8386	15.74	10.11
4	53700001	56700000	0.1339	0.8463	15.83	10.20
4	54000001	57000000	0.1292	0.8345	15.48	9.85
4	54300001	57300000	0.1180	0.8380	14.08	8.45
4	54600001	57600000	0.1079	0.8488	12.71	7.08
4	54900001	57900000	0.1120	0.8620	12.99	7.36
4	55200001	58200000	0.1193	0.8553	13.95	8.32
4	55500001	58500000	0.1266	0.8642	14.65	9.02
4	55800001	58800000	0.1383	0.8652	15.99	10.36
4	56100001	59100000	0.1253	0.8369	14.97	9.34
4	56400001	59400000	0.1247	0.8479	14.71	9.08
4	56700001	59700000	0.1323	0.8399	15.75	10.12
4	57000001	60000000	0.1240	0.8432	14.71	9.08
4	57300001	60300000	0.1400	0.8471	16.53	10.90
4	57600001	60600000	0.1477	0.8304	17.79	12.16
4	57900001	60900000	0.1458	0.8286	17.59	11.96
4	58200001	61200000	0.1465	0.8437	17.37	11.74
4	58500001	61500000	0.1564	0.8522	18.35	12.72
4	58800001	61800000	0.1487	0.8320	17.87	12.24
4	59100001	62100000	0.1544	0.8587	17.98	12.35
4	59400001	62400000	0.1480	0.8637	17.14	11.51
4	59700001	62700000	0.1372	0.8639	15.88	10.25
4	60000001	63000000	0.1423	0.8814	16.14	10.51
4	60300001	63300000	0.1266	0.8871	14.27	8.64
4	60600001	63600000	0.1467	0.9014	16.28	10.65
4	60900001	63900000	0.1557	0.9064	17.18	11.55
4	61200001	64200000	0.1515	0.9003	16.83	11.20
4	61500001	64500000	0.1436	0.8930	16.08	10.45
4	61800001	64800000	0.1299	0.8927	14.56	8.93
4	62100001	65100000	0.1366	0.8646	15.80	10.17
4	62400001	65400000	0.1351	0.8297	16.29	10.66
4	62700001	65700000	0.1458	0.8321	17.52	11.89
4	63000001	66000000	0.1368	0.8197	16.69	11.06
4	63300001	66300000	0.1443	0.8029	17.98	12.35
4	63600001	66600000	0.1248	0.7864	15.86	10.23
4	63900001	66900000	0.1156	0.7663	15.09	9.46
4	64200001	67200000	0.1230	0.7434	16.54	10.91
4	64500001	67500000	0.1170	0.7082	16.52	10.89
4	64800001	67800000	0.1226	0.7283	16.84	11.21
4	65100001	68100000	0.1202	0.7463	16.10	10.47
4	65400001	68400000	0.1206	0.7654	15.76	10.13
4	65700001	68700000	0.1127	0.7601	14.82	9.19
4	66000001	69000000	0.1234	0.7441	16.59	10.96
4	66300001	69300000	0.1200	0.7469	16.06	10.43
4	66600001	69600000	0.1249	0.7587	16.46	10.83
4	66900001	69900000	0.1351	0.7416	18.21	12.58
4	67200001	70200000	0.1281	0.7730	16.57	10.94
4	67500001	70500000	0.1403	0.8128	17.26	11.63
4	67800001	70800000	0.1382	0.8195	16.86	11.23
4	68100001	71100000	0.1419	0.8275	17.15	11.52
4	68400001	71400000	0.1458	0.8312	17.54	11.91
4	68700001	71700000	0.1555	0.8184	19.00	13.37
4	69000001	72000000	0.1538	0.8369	18.38	12.75
4	69300001	72300000	0.1680	0.8567	19.62	13.99
4	69600001	72600000	0.1756	0.8570	20.49	14.86
4	69900001	72900000	0.1836	0.8996	20.41	14.78
4	70200001	73200000	0.1911	0.8899	21.48	15.85
4	70500001	73500000	0.1829	0.8840	20.69	15.06
4	70800001	73800000	0.1897	0.8810	21.53	15.90
4	71100001	74100000	0.1851	0.8799	21.04	15.41
4	71400001	74400000	0.1830	0.8583	21.32	15.69
4	71700001	74700000	0.1931	0.8839	21.85	16.22
4	72000001	75000000	0.2139	0.8867	24.12	18.49
4	72300001	75300000	0.2127	0.8640	24.62	18.99
4	72600001	75600000	0.1971	0.8311	23.71	18.08
4	72900001	75900000	0.1808	0.8064	22.41	16.78
4	73200001	76200000	0.1752	0.7905	22.16	16.53
4	73500001	76500000	0.1866	0.7581	24.61	18.98
4	73800001	76800000	0.1841	0.7249	25.39	19.76
4	74100001	77100000	0.1767	0.6802	25.98	20.35
4	74400001	77400000	0.1912	0.6771	28.24	22.61
4	74700001	77700000	0.1786	0.6393	27.94	22.31
4	75000001	78000000	0.1593	0.6147	25.92	20.29
4	75300001	78300000	0.1558	0.6148	25.34	19.71
4	75600001	78600000	0.1711	0.6386	26.80	21.17
4	75900001	78900000	0.1753	0.6348	27.61	21.98
4	76200001	79200000	0.1790	0.6187	28.94	23.31
4	76500001	79500000	0.1680	0.6224	27.00	21.37
4	76800001	79800000	0.1686	0.6096	27.66	22.03
4	77100001	80100000	0.1782	0.5984	29.78	24.15
4	77400001	80400000	0.1483	0.5683	26.10	20.47
4	77700001	80700000	0.1267	0.5253	24.13	18.50
4	78000001	81000000	0.1136	0.4827	23.54	17.91
4	78300001	81300000	0.0966	0.4317	22.38	16.75
4	78600001	81600000	0.0742	0.3753	19.77	14.14
4	78900001	81900000	0.0588	0.3246	18.12	12.49
4	79200001	82200000	0.0389	0.2843	13.69	8.06
4	79500001	82500000	0.0363	0.2444	14.85	9.22
4	79800001	82800000	0.0248	0.2050	12.07	6.44
4	80100001	83100000	0.0097	0.1777	5.44	0
4	80400001	83400000	0.0114	0.1621	7.02	1.39
4	80700001	83700000	0.0114	0.1528	7.45	1.82
4	81000001	84000000	0.0125	0.1474	8.46	2.83
4	81300001	84300000	0.0121	0.1360	8.92	3.29
4	81600001	84600000	0.0121	0.1292	9.39	3.76
4	81900001	84900000	0.0121	0.1217	9.97	4.34
4	82200001	85200000	0.0134	0.1202	11.12	5.49
4	82500001	85500000	0.0093	0.1152	8.11	2.48
4	82800001	85800000	0.0131	0.1174	11.20	5.57
4	83100001	86100000	0.0131	0.1164	11.30	5.67
4	83400001	86400000	0.0114	0.1107	10.33	4.70
4	83700001	86700000	0.0114	0.1123	10.18	4.55
4	84000001	87000000	0.0076	0.1054	7.19	1.56
4	84300001	87300000	0.0060	0.0984	6.14	0.51
4	84600001	87600000	0.0060	0.0956	6.32	0.69
4	84900001	87900000	0.0060	0.0952	6.34	0.71
4	85200001	88200000	0.0048	0.0898	5.35	0
4	85500001	88500000	0.0055	0.0830	6.63	1.00
4	85800001	88800000	0.0017	0.0777	2.18	0
4	86100001	89100000	0.0017	0.0794	2.13	0
4	86400001	89400000	0.0035	0.0900	3.86	0
4	86700001	89700000	0.0035	0.0904	3.84	0
4	87000001	90000000	0.0035	0.0864	4.02	0
4	87300001	90300000	0.0052	0.0896	5.79	0.16
4	87600001	90600000	0.0073	0.0883	8.24	2.61
4	87900001	90900000	0.0073	0.0908	8.01	2.38
4	88200001	91200000	0.0073	0.0893	8.14	2.51
4	88500001	91500000	0.0056	0.0871	6.41	0.78
4	88800001	91800000	0.0074	0.0875	8.45	2.82
4	89100001	92100000	0.0128	0.0892	14.37	8.74
4	89400001	92400000	0.0110	0.0790	13.99	8.36
4	89700001	92700000	0.0125	0.0751	16.65	11.02
4	90000001	93000000	0.0125	0.0713	17.54	11.91
4	90300001	93300000	0.0108	0.0689	15.64	10.01
4	90600001	93600000	0.0107	0.0709	15.07	9.44
4	90900001	93900000	0.0107	0.0691	15.45	9.82
4	91200001	94200000	0.0107	0.0696	15.34	9.71
4	91500001	94500000	0.0107	0.0711	15.02	9.39
4	91800001	94800000	0.0089	0.0701	12.65	7.02
4	92100001	95100000	0.0034	0.0647	5.32	0
4	92400001	95400000	0.0034	0.0661	5.20	0
4	92700001	95700000	0.0020	0.0688	2.88	0
4	93000001	96000000	0.0020	0.0704	2.82	0
4	93300001	96300000	0.0020	0.0703	2.82	0
4	93600001	96600000	0.0017	0.0674	2.50	0
4	93900001	96900000	0.0017	0.0663	2.54	0
4	94200001	97200000	0.0033	0.0666	5.00	0
4	94500001	97500000	0.0050	0.0650	7.63	2.00
4	94800001	97800000	0.0050	0.0640	7.75	2.12
4	95100001	98100000	0.0050	0.0630	7.87	2.24
4	95400001	98400000	0.0060	0.0638	9.46	3.83
4	95700001	98700000	0.0060	0.0624	9.67	4.04
4	96000001	99000000	0.0060	0.0632	9.54	3.91
4	96300001	99300000	0.0060	0.0648	9.31	3.68
4	96600001	99600000	0.0043	0.0648	6.71	1.08
4	96900001	99900000	0.0043	0.0627	6.93	1.30
4	97200001	100200000	0.0027	0.0621	4.35	0
4	97500001	100500000	0.0011	0.0623	1.72	0
4	97800001	100800000	0.0011	0.0613	1.75	0
4	98100001	101100000	0.0011	0.0625	1.72	0
4	98400001	101400000	0.0000	0.0621	0.00	0
4	98700001	101700000	0.0000	0.0589	0.00	0
4	99000001	102000000	0.0000	0.0585	0.00	0
4	99300001	102300000	0.0034	0.0578	5.96	0.33
4	99600001	102600000	0.0034	0.0582	5.92	0.29
4	99900001	102900000	0.0053	0.0620	8.53	2.90
4	100200001	103200000	0.0053	0.0650	8.14	2.51
4	100500001	103500000	0.0053	0.0636	8.32	2.69
4	100800001	103800000	0.0053	0.0654	8.09	2.46
4	101100001	104100000	0.0053	0.0632	8.38	2.75
4	101400001	104400000	0.0053	0.0632	8.38	2.75
4	101700001	104700000	0.0053	0.0651	8.12	2.49
4	102000001	105000000	0.0053	0.0623	8.49	2.86
4	102300001	105300000	0.0018	0.0594	3.11	0
4	102600001	105600000	0.0018	0.0591	3.13	0
4	102900001	105900000	0.0000	0.0579	0.00	0
4	103200001	106200000	0.0000	0.0571	0.00	0
4	103500001	106346329	0.0000	0.0622	0.00	0
5	1	77719	0.0000	0.8766	0.00	0
6	1	36388	0.0000	0.9965	0.00	0
7	1	36269	0.2310	0.8447	0.33	0
8	1	34428	0.0000	0.8509	0.00	0
9	1	28391	0.0000	0.9604	0.00	0
10	1	19834	0.0000	0.9453	0.00	0
11	1	17905	0.0000	0.1056	0.00	0
12	1	19216	0.0000	0.9973	0.00	0
13	1	47939	0.0000	0.7386	0.00	0
14	1	45972	0.0000	0.9199	0.00	0
15	1	43222	0.0000	0.3772	0.00	0
16	1	13055	0.0000	0.0000	0	0
17	1	16945	0.0000	0.0159	0.00	0
18	1	32130	0.0000	0.0000	0	0
19	1	33988	0.0000	0.0000	0	0
20	1	40790	0.0000	0.0000	0	0
21	1	40406	0.0000	0.4307	0.00	0
22	1	26072	0.0000	0.0000	0	0
23	1	25403	0.0000	0.0048	0	0
24	1	23581	0.0000	0.0000	0	0
25	1	18324	0.0000	0.9991	0.00	0
26	1	52082	0.0000	0.5230	0.00	0
27	1	27256	0.0000	0.6762	0.00	0
28	1	24197	0.0000	0.4361	0.00	0
29	1	29371	0.0000	0.3859	0.00	0
30	1	52167	0.0000	0.7043	0.00	0
31	1	16201	0.0000	0.1362	0.00	0
32	1	40643	0.0000	0.0066	0	0
33	1	27842	0.0000	0.0000	0	0
34	1	33261	0.0000	0.0052	0	0
35	1	39413	0.0000	0.6981	0.00	0
36	1	31505	0.3113	0.9878	0.33	0
37	1	21140	0.0000	0.9987	0.00	0
38	1	21077	0.0000	0.9743	0.00	0
39	1	20924	0.0000	0.9997	0.00	0
40	1	20854	0.0000	0.1646	0.00	0
41	1	20739	0.0000	0.1634	0.00	0
42	1	20523	0.0000	0.8152	0.00	0
43	1	20400	0.0000	0.4309	0.00	0
44	1	20319	0.2995	0.9984	0.20	0
45	1	20221	0.0000	0.0825	0.00	0
46	1	19978	0.0000	0.9509	0.00	0
47	1	19900	0.2816	0.3872	0.48	0
48	1	19537	0.0000	0.9586	0.00	0
49	1	19270	0.0000	0.5481	0.00	0
50	1	18878	0.0000	0.9948	0.00	0
51	1	18695	0.2059	0.4195	0.31	0
52	1	18651	0.0000	0.9929	0.00	0
53	1	18265	0.3908	0.9792	0.24	0
54	1	18090	0.0000	0.0494	0.00	0
55	1	17770	0.0000	0.8508	0.00	0
56	1	17701	0.0000	0.9893	0.00	0
57	1	17132	0.0000	0.5260	0.00	0
58	1	16908	0.0000	0.9999	0.00	0
59	1	16454	0.0000	0.2410	0.00	0
60	1	16322	0.0000	0.9963	0.00	0
61	1	16246	0.0000	0.9796	0.00	0
62	1	16210	0.0000	0.8644	0.00	0
63	1	16162	0.2120	0.2617	0.44	0
64	1	16132	0.0000	0.4552	0.00	0
65	1	15981	0.0000	0.7457	0.00	0
66	1	15969	0.0000	0.8793	0.00	0
67	1	15731	0.0000	0.9971	0.00	0
68	1	15664	0.0000	0.8471	0.00	0
69	1	15643	0.0000	0.8902	0.00	0
70	1	15532	0.0000	0.6766	0.00	0
71	1	15409	0.0000	0.0693	0.00	0
72	1	15038	0.0000	0.2161	0.00	0
73	1	25000	0.0000	0.0109	0.00	0
74	1	25000	0.0000	0.0527	0.00	0
75	1	29476	0.1973	0.3449	0.56	0
76	1	25000	0.0000	0.0546	0.00	0
77	1	25000	0.0000	0.0896	0.00	0
78	1	12560	0.0000	0.2572	0.00	0
79	1	36888	0.0000	0.1113	0.00	0
80	1	4000	0.0000	0.0727	0.00	0
81	1	25000	0.0000	0.0297	0.00	0
82	1	25000	0.0000	0.0856	0.00	0
83	1	1758	0.0000	0.9994	0.00	0
84	1	1000	0.0000	0.0000	0	0
85	1	25000	0.0000	0.1228	0.00	0
86	1	4396	0.0000	0.9998	0.00	0
87	1	28000	0.0000	0.0711	0.00	0
88	1	37652	0.0000	0.0613	0.00	0
89	1	34774	0.0000	0.0728	0.00	0
90	1	1000	0.0000	0.0000	0	0
91	1	36000	0.0000	0.1274	0.00	0
92	1	25000	0.0000	0.1287	0.00	0
93	1	18815	0.0000	0.0382	0.00	0
94	1	25000	0.0000	0.0563	0.00	0
95	1	13189	0.0000	0.0000	0	0
96	1	25000	0.0000	0.0530	0.00	0
97	1	25000	0.0000	0.0579	0.00	0
98	1	7453	0.0000	0.0378	0.00	0
99	1	17547	0.0000	0.0763	0.00	0
100	1	25000	0.0000	0.0324	0.00	0
101	1	25000	0.0000	0.0297	0.00	0
102	1	28705	0.0000	0.0402	0.00	0
103	1	25000	0.0000	0.4358	0.00	0
104	1	4000	0.0000	0.9742	0.00	0
105	1	8972	0.0000	0.9986	0.00	0
106	1	230246	0.1042	0.6105	1.31	0
107	1	16876	0.0000	0.1071	0.00	0
108	1	8124	0.0000	0.2534	0.00	0
109	1	34008	0.1841	0.3213	0.65	0
110	1	15992	0.0000	0.0541	0.00	0
111	1	25000	0.0000	0.0321	0.00	0
112	1	25000	0.0000	0.0761	0.00	0
113	1	31557	0.0621	0.2579	0.25	0
114	1	32648	0.0000	0.0325	0.00	0
115	1	17352	0.0000	0.0158	0.00	0
116	1	17543	0.0000	0.2293	0.00	0
117	1	25000	0.0000	0.1313	0.00	0
118	1	20033	0.0000	0.7197	0.00	0
119	1	32490	0.0000	0.4207	0.00	0
120	1	25000	0.3276	0.5477	0.50	0
121	1	104967	0.0766	0.5606	0.48	0
122	1	36167	0.0000	0.4651	0.00	0
123	1	127645	0.1521	0.6945	0.93	0
124	1	25000	0.0000	0.9046	0.00	0
125	1	33657	0.7270	0.9849	0.83	0
126	1	35593	0.0000	0.3264	0.00	0
127	1	1444	0.0000	0.0000	0	0
128	1	1000	0.0000	0.0000	0	0
129	1	3279	0.0000	0.9960	0.00	0
130	1	6350	0.0000	0.6754	0.00	0
131	1	4604	0.0000	0.0000	0	0
132	1	12440	0.0000	0.1562	0.00	0
133	1	25000	0.0000	0.2136	0.00	0
134	1	25000	0.0000	0.0350	0.00	0
135	1	25000	0.3936	0.7990	0.41	0
136	1	1112	0.0000	0.0000	0	0
137	1	18164	0.0000	0.0000	0	0
138	1	25000	0.0000	0.0064	0	0
139	1	4000	0.0000	0.9978	0.00	0
140	1	18339	0.0000	0.0317	0.00	0
141	1	6661	0.0000	0.0683	0.00	0
142	1	29475	0.0000	0.4910	0.00	0
143	1	1028	0.0000	0.0000	0	0
144	1	2053	0.0000	0.9951	0.00	0
145	1	2000	0.0000	0.9995	0.00	0
146	1	25000	0.0000	0.1034	0.00	0
147	1	25000	0.1512	0.6484	0.19	0
148	1	25000	0.0000	0.4364	0.00	0
149	1	25000	0.2438	0.6354	0.32	0
150	1	31667	0.0000	0.1107	0.00	0
151	1	25000	0.0000	0.1280	0.00	0
152	1	4000	0.0000	0.9998	0.00	0
153	1	26101	0.0000	0.0000	0	0
154	1	12792	0.0000	0.9853	0.00	0
155	1	4725	0.0000	0.9970	0.00	0
156	1	25000	0.0000	0.1251	0.00	0
157	1	2000	0.0000	0.9890	0.00	0
158	1	1000	0.0000	0.9990	0.00	0
159	1	3615	0.0000	0.9914	0.00	0
160	1	2757	0.0000	0.0000	0	0
161	1	3154	0.0000	0.9997	0.00	0
162	1	2554	0.0000	0.9996	0.00	0
163	1	25000	0.0000	0.0172	0.00	0
164	1	23242	0.0000	0.4837	0.00	0
165	1	38081	0.0000	0.4358	0.00	0
166	1	50000	0.4829	0.6380	1.26	0
167	1	4270	0.0000	0.9899	0.00	0
168	1	25000	0.0000	0.0561	0.00	0
169	1	1000	0.0000	0.9990	0.00	0
170	1	1133	0.0000	0.9682	0.00	0
171	1	1592	0.0000	0.1156	0.00	0
172	1	3001	0.0000	0.0000	0	0
173	1	25459	0.0000	0.5972	0.00	0
174	1	1853	0.0000	0.9989	0.00	0
175	1	2569	0.0000	0.9946	0.00	0
176	1	17382	0.0000	0.2215	0.00	0
177	1	1000	0.0000	0.9500	0.00	0
178	1	7618	0.0000	0.2066	0.00	0
179	1	4913	0.0000	0.1366	0.00	0
180	1	25000	0.0000	0.5106	0.00	0
181	1	29123	0.0000	0.4086	0.00	0
182	1	16344	0.0000	0.3925	0.00	0
183	1	24738	0.0000	0.2596	0.00	0
184	1	1440	0.0000	0.9993	0.00	0
185	1	3345	0.0000	0.0000	0	0
186	1	1270	0.0000	0.8843	0.00	0
187	1	20512	0.0000	0.0124	0.00	0
188	1	1877	0.0000	0.9963	0.00	0
189	1	5000	0.0000	0.9948	0.00	0
190	1	25000	0.6940	0.9987	0.58	0
191	1	2697	0.0000	0.9996	0.00	0
192	1	35810	0.0000	0.9703	0.00	0
193	1	1087	0.0000	0.9982	0.00	0
194	1	6283	0.0000	0.9857	0.00	0
195	1	7086	0.0000	0.9984	0.00	0
196	1	6000	0.0000	0.0515	0.00	0
197	1	9101	0.0000	0.8319	0.00	0
198	1	1105	0.0000	0.9991	0.00	0
199	1	2228	0.0000	0.9964	0.00	0
200	1	23575	0.0000	0.9969	0.00	0
201	1	1772	0.0000	0.9983	0.00	0
202	1	3698	0.0000	0.9881	0.00	0
203	1	32383	0.0000	0.8571	0.00	0
204	1	19870	0.3215	0.4250	0.50	0
205	1	24659	0.0000	0.9851	0.00	0
206	1	2500	0.0000	0.8440	0.00	0
207	1	38977	0.0000	0.9155	0.00	0
208	1	7649	0.0000	0.9963	0.00	0
209	1	4000	0.0000	0.9995	0.00	0
210	1	15000	0.0000	0.7465	0.00	0
211	1	1000	0.0000	0.9490	0.00	0
212	1	18564	0.0000	0.7592	0.00	0
213	1	2666	0.0000	0.9996	0.00	0
214	1	11042	0.0000	0.9954	0.00	0
215	1	3000	0.0000	0.9977	0.00	0
216	1	7392	0.0000	0.7681	0.00	0
217	1	3080	0.0000	0.9977	0.00	0
218	1	1032	0.0000	0.9990	0.00	0
219	1	5407	0.0000	0.9994	0.00	0
220	1	6836	0.0000	0.0831	0.00	0
221	1	1356	0.0000	0.9993	0.00	0
222	1	25000	0.0000	0.2279	0.00	0
223	1	25000	0.0000	0.9460	0.00	0
224	1	3279	0.0000	0.9997	0.00	0
225	1	29649	0.0000	0.7048	0.00	0
226	1	2960	0.0000	0.9750	0.00	0
227	1	23643	0.0000	0.9543	0.00	0
228	1	1510	0.0000	0.9980	0.00	0
229	1	20496	0.0000	0.7542	0.00	0
230	1	11912	0.0000	0.6812	0.00	0
231	1	2730	0.0000	0.9996	0.00	0
232	1	3756	0.0000	0.8746	0.00	0
233	1	11526	0.0000	0.8581	0.00	0
234	1	1308	0.0000	0.9992	0.00	0
235	1	1000	0.0000	0.9590	0.00	0
236	1	34946	0.0000	0.1014	0.00	0
237	1	86053	0.0607	0.4738	0.37	0
238	1	84876	0.0000	0.1453	0.00	0
239	1	1377	0.0000	0.8511	0.00	0
240	1	35448	0.2132	0.5370	0.47	0
241	1	33324	0.0000	0.9024	0.00	0
242	1	2000	0.0000	0.9225	0.00	0
243	1	11919	0.0000	0.1515	0.00	0
244	1	3219	0.0000	0.3346	0.00	0
245	1	71675	0.1517	0.8750	0.41	0
246	1	17659	0.0000	0.7462	0.00	0
247	1	4425	0.0000	0.9998	0.00	0
248	1	13958	0.0000	0.7029	0.00	0
249	1	33402	0.0000	0.7566	0.00	0
250	1	2738	0.0000	0.9974	0.00	0
251	1	9000	0.0000	0.9986	0.00	0
252	1	2683	0.0000	0.8908	0.00	0
253	1	16606	0.0000	0.8929	0.00	0
254	1	2654	0.0000	0.9989	0.00	0
255	1	42953	0.0000	0.9335	0.00	0
256	1	64526	0.0749	0.4536	0.36	0
257	1	5213	0.0000	0.0000	0	0
258	1	7690	0.0000	0.8612	0.00	0
259	1	5547	0.0000	0.9977	0.00	0
260	1	13088	0.0000	0.9794	0.00	0
261	1	3178	0.0000	0.9981	0.00	0
262	1	1970	0.0000	0.0000	0	0
263	1	2846	0.0000	0.9993	0.00	0
264	1	19987	0.0000	0.6064	0.00	0
265	1	14722	0.0000	0.7313	0.00	0
266	1	6797	0.0000	0.9884	0.00	0
267	1	34559	0.0000	0.9870	0.00	0
268	1	2618	0.0000	0.9996	0.00	0
269	1	13740	0.0000	0.6301	0.00	0
270	1	12399	0.0000	0.3429	0.00	0
271	1	2560	0.0000	0.9742	0.00	0
272	1	31436	0.0000	0.3593	0.00	0
273	1	16048	0.0000	0.8253	0.00	0
274	1	3692	0.0000	0.9995	0.00	0
275	1	15899	0.0000	0.5317	0.00	0
276	1	22057	0.0000	0.9192	0.00	0
277	1	11811	0.0000	0.2433	0.00	0
278	1	6000	0.0000	0.9903	0.00	0
279	1	29105	0.0000	0.9140	0.00	0
280	1	8617	0.0000	0.8455	0.00	0
281	1	7269	0.0000	0.9982	0.00	0
282	1	49831	0.2780	0.9401	0.49	0
283	1	2849	0.0000	0.9993	0.00	0
284	1	48982	0.0000	0.5571	0.00	0
285	1	13474	0.0000	0.8686	0.00	0
286	1	7341	0.0000	0.9978	0.00	0
287	1	47941	0.0000	0.2088	0.00	0
288	1	6702	0.0000	0.0000	0	0
289	1	10984	0.0000	0.8916	0.00	0
290	1	31296	0.0000	0.8824	0.00	0
291	1	26266	0.4821	0.6651	0.63	0
292	1	2000	0.0000	0.0425	0.00	0
293	1	2681	0.0000	0.9985	0.00	0
294	1	43987	0.3099	0.8047	0.56	0
295	1	2015	0.0000	0.9926	0.00	0
296	1	6744	0.0000	0.9963	0.00	0
297	1	2873	0.0000	0.9997	0.00	0
298	1	2446	0.0000	0.9992	0.00	0
299	1	19511	0.5210	0.9388	0.36	0
300	1	4914	0.0000	0.0000	0	0
301	1	41478	0.0000	0.3730	0.00	0
302	1	1721	0.0000	0.9994	0.00	0
303	1	40556	0.3391	0.5180	0.89	0
304	1	2823	0.0000	0.9093	0.00	0
305	1	1238	0.0000	0.9992	0.00	0
306	1	2274	0.0000	0.9507	0.00	0
307	1	1346	0.0000	0.3470	0.00	0
308	1	1046	0.0000	0.9990	0.00	0
309	1	2750	0.0000	0.0000	0	0
310	1	5556	0.0000	0.9977	0.00	0
311	1	2731	0.0000	0.9941	0.00	0
312	1	1385	0.0000	0.3921	0.00	0
313	1	8753	0.0000	0.9943	0.00	0
314	1	3919	0.0000	0.9599	0.00	0
315	1	16247	0.0000	0.6010	0.00	0
316	1	37500	0.4022	0.7807	0.64	0
317	1	5013	0.0000	0.9840	0.00	0
318	1	3717	0.0000	0.9997	0.00	0
319	1	5120	0.0000	0.0000	0	0
320	1	36258	0.0000	0.6330	0.00	0
321	1	36111	0.0000	0.9319	0.00	0
322	1	1425	0.0000	0.9993	0.00	0
323	1	9640	0.0000	0.9999	0.00	0
324	1	4278	0.0000	0.9862	0.00	0
325	1	12208	0.0000	0.9943	0.00	0
326	1	16355	0.0000	0.9945	0.00	0
327	1	3632	0.0000	0.9738	0.00	0
328	1	3403	0.0000	0.9121	0.00	0
329	1	3623	0.0000	0.9826	0.00	0
330	1	2240	0.0000	0.9884	0.00	0
331	1	32569	0.0000	0.8822	0.00	0
332	1	5923	0.0000	0.9877	0.00	0
333	1	2485	0.0000	0.9968	0.00	0
334	1	3383	0.0000	0.8620	0.00	0
335	1	11081	0.0000	0.9985	0.00	0
336	1	32006	0.3822	0.7295	0.56	0
337	1	31759	0.0000	0.8892	0.00	0
338	1	31592	0.0000	0.9170	0.00	0
339	1	13718	0.0000	0.7818	0.00	0
340	1	31007	0.0000	0.9118	0.00	0
341	1	2644	0.0000	0.9996	0.00	0
342	1	8656	0.0000	0.3809	0.00	0
343	1	3489	0.0000	0.8690	0.00	0
344	1	4504	0.0000	0.8819	0.00	0
345	1	11282	0.0000	0.7759	0.00	0
346	1	1200	0.0000	0.9992	0.00	0
347	1	1157	0.0000	0.9991	0.00	0
348	1	2049	0.0000	0.9087	0.00	0
349	1	6177	0.0000	0.9267	0.00	0
350	1	4315	0.0000	0.9831	0.00	0
351	1	26939	0.0000	0.1393	0.00	0
352	1	26888	0.0000	0.9052	0.00	0
353	1	26860	0.0000	0.8192	0.00	0
354	1	3275	0.0000	0.9921	0.00	0
355	1	26687	0.0000	0.9343	0.00	0
356	1	26649	0.0000	0.9920	0.00	0
357	1	26622	0.0000	0.5389	0.00	0
358	1	1147	0.0000	0.9983	0.00	0
359	1	4305	0.0000	0.0000	0	0
360	1	5130	0.0000	0.9731	0.00	0
361	1	26054	0.0000	0.8267	0.00	0
362	1	2560	0.0000	0.9945	0.00	0
363	1	1160	0.0000	0.9517	0.00	0
364	1	25787	0.0000	0.9953	0.00	0
365	1	6771	0.0000	0.9157	0.00	0
366	1	7937	0.0000	0.9744	0.00	0
367	1	1422	0.0000	0.9430	0.00	0
368	1	25316	0.0000	0.9031	0.00	0
369	1	25266	0.0000	0.5338	0.00	0
370	1	1484	0.0000	0.0000	0	0
371	1	2853	0.0000	0.0000	0	0
372	1	24178	0.0000	0.6257	0.00	0
373	1	24166	0.0000	0.5689	0.00	0
374	1	2049	0.0000	0.9995	0.00	0
375	1	3843	0.0000	0.9966	0.00	0
376	1	5150	0.0000	0.9915	0.00	0
377	1	22345	0.0000	0.5701	0.00	0
378	1	1406	0.0000	0.0000	0	0
379	1	21630	0.0000	0.0000	0	0
380	1	1370	0.0000	0.9971	0.00	0
381	1	20983	0.0000	0.6420	0.00	0
382	1	2677	0.0000	0.0000	0	0
383	1	20340	0.0000	0.9974	0.00	0
384	1	20100	0.0000	0.9980	0.00	0
385	1	19914	0.0000	0.3942	0.00	0
386	1	19826	0.0000	0.9417	0.00	0
387	1	19679	0.0000	0.3630	0.00	0
388	1	19622	0.0000	0.9927	0.00	0
389	1	1164	0.0000	0.0000	0	0
390	1	2249	0.0000	0.4615	0.00	0
391	1	19124	0.0000	0.9255	0.00	0
392	1	1592	0.0000	0.8756	0.00	0
393	1	1522	0.0000	0.9074	0.00	0
394	1	18928	0.0000	0.9993	0.00	0
395	1	18771	0.0000	0.9213	0.00	0
396	1	18611	0.0000	0.6792	0.00	0
397	1	18309	0.0000	0.9031	0.00	0
398	1	18190	0.0000	0.9992	0.00	0
399	1	18067	0.0000	0.8714	0.00	0
400	1	17036	0.0000	0.9995	0.00	0
401	1	16730	0.0000	0.7325	0.00	0
402	1	16385	0.0000	0.0129	0.00	0
403	1	16329	0.0000	0.9434	0.00	0
404	1	16078	0.0000	0.8138	0.00	0
405	1	16059	0.0000	0.5363	0.00	0
406	1	15997	0.0000	0.3496	0.00	0
407	1	15845	0.0000	0.5013	0.00	0
408	1	15692	0.0000	0.8636	0.00	0
409	1	15177	0.0000	0.9448	0.00	0
410	1	14935	0.0000	0.9980	0.00	0
[truncated: 466 more rows]
