# Supplementary material for: A chromosome-level genome assembly of Plantago ovata
Source: Sci Rep. 2023 Jan 27;13:1528. doi: 10.1038/s41598-022-25078-5 (PMC9883528; doi:10.1038/s41598-022-25078-5)
Supplement: Supplementary file 8 — Supplementary Information 8. [file 41598_2022_25078_MOESM8_ESM.txt]

Supplementary File 8: GC content of P. ovata genome.

--------------------------------------------------------------------------------
|                          Plantago_ovata_genome.fasta                         |
|                Analysis launched the 08/05/2021 at 18h39m55s                 |
|------------------------------------------------------------------------------|
| Nb of sequences                                         |        876         |
|------------------------------------------------------------------------------|
| Nb of sequences >1kb                                    |        858         |
|------------------------------------------------------------------------------|
| Nb of sequences >10kb                                   |        610         |
|------------------------------------------------------------------------------|
| Nb of nucleotides (counting Ns)                         |      500939359     |
|------------------------------------------------------------------------------|
| Nb of nucleotides U                                     |          0         |
|------------------------------------------------------------------------------|
| Nb of sequences with U nucleotides                      |          0         |
|------------------------------------------------------------------------------|
| Nb of IUPAC nucleotides                                 |          0         |
|------------------------------------------------------------------------------|
| Nb of sequences with IUPAC nucleotides                  |          0         |
|------------------------------------------------------------------------------|
| Nb of Ns                                                |       340400       |
|------------------------------------------------------------------------------|
| Nb of internal N-regions (possibly links between contigs)|        3404       |
|------------------------------------------------------------------------------|
| Nb of long internal N-regions >10000                    |                    |
| /!\ This is problematic for Genemark                    |          0         |
|------------------------------------------------------------------------------|
| Nb of pure (only) N sequences                           |          0         |
|------------------------------------------------------------------------------|
| Nb of sequences that begin or end with Ns               |          0         |
|------------------------------------------------------------------------------|
| GC-content (%)                                          |        38.4        |
|------------------------------------------------------------------------------|
| GC-content not counting Ns(%)                           |        38.4        |
|------------------------------------------------------------------------------|
| Nb of sequences with lowercase nucleotides              |          0         |
|------------------------------------------------------------------------------|
| Nb of lowercase nucleotides                             |          0         |
|------------------------------------------------------------------------------|
| N50                                                     |      128867510     |
|------------------------------------------------------------------------------|
| L50                                                     |          2         |
|------------------------------------------------------------------------------|
| N90                                                     |      106346329     |
|------------------------------------------------------------------------------|
| L90                                                     |          4         |
|------------------------------------------------------------------------------|
