# Supplementary material for: A chromosome-level genome assembly of Plantago ovata
Source: Sci Rep. 2023 Jan 27;13:1528. doi: 10.1038/s41598-022-25078-5 (PMC9883528; doi:10.1038/s41598-022-25078-5)
Supplement: Supplementary file 11 — Supplementary Information 11. [file 41598_2022_25078_MOESM11_ESM.gff3]

##gff-version 3
##Supplementary file 8. LTR Copia and Gypsy retrotransposon annotation.
##date Sun May 30 19:20:42 UTC 2021
##seqid source sequence_ontology start end score strand phase attributes
1	LTR_retriever	Copia_LTR_retrotransposon	5411	5597	581	+	.	ID=LTR_annot_0;Name=1:23361117..23375531_INT;Classification=LTR/Copia;Sequence_ontology=SO:0002264;Identity=0.804;Method=homology
1	LTR_retriever	Gypsy_LTR_retrotransposon	12121	12258	575	+	.	ID=LTR_annot_1;Name=3:69689524..69699341_INT;Classification=LTR/Gypsy;Sequence_ontology=SO:0002265;Identity=0.766;Method=homology
1	LTR_retriever	Gypsy_LTR_retrotransposon	14420	14845	2390	+	.	ID=LTR_annot_2;Name=3:27355297..27355885_LTR;Classification=LTR/Gypsy;Sequence_ontology=SO:0002265;Identity=0.88;Method=homology
1	LTR_retriever	Copia_LTR_retrotransposon	15429	15693	820	+	.	ID=LTR_annot_3;Name=2:13871055..13882166_INT;Classification=LTR/Copia;Sequence_ontology=SO:0002264;Identity=0.799;Method=homology
1	LTR_retriever	Gypsy_LTR_retrotransposon	19452	19653	367	-	.	ID=LTR_annot_4;Name=3:69689524..69699341_INT;Classification=LTR/Gypsy;Sequence_ontology=SO:0002265;Identity=0.759;Method=homology
1	LTR_retriever	Gypsy_LTR_retrotransposon	19994	20218	635	+	.	ID=LTR_annot_5;Name=4:20719922..20729396_INT;Classification=LTR/Gypsy;Sequence_ontology=SO:0002265;Identity=0.783;Method=homology
1	LTR_retriever	LTR_retrotransposon	20349	20707	1692	+	.	ID=LTR_annot_6;Name=1:123485708..123491869_INT;Classification=LTR/unknown;Sequence_ontology=SO:0000186;Identity=0.857;Method=homology
1	LTR_retriever	Copia_LTR_retrotransposon	21098	21208	243	-	.	ID=LTR_annot_7;Name=1:126520144..126526778_INT;Classification=LTR/Copia;Sequence_ontology=SO:0002264;Identity=0.829;Method=homology
1	LTR_retriever	Copia_LTR_retrotransposon	24056	24266	604	-	.	ID=LTR_annot_8;Name=1:80352852..80359553_INT;Classification=LTR/Copia;Sequence_ontology=SO:0002264;Identity=0.767;Method=homology
1	LTR_retriever	Copia_LTR_retrotransposon	24057	24325	319	+	.	ID=LTR_annot_9;Name=3:71256629..71263747_INT;Classification=LTR/Copia;Sequence_ontology=SO:0002264;Identity=0.679;Method=homology
1	LTR_retriever	Copia_LTR_retrotransposon	24631	24786	319	-	.	ID=LTR_annot_10;Name=1:80352852..80359553_INT;Classification=LTR/Copia;Sequence_ontology=SO:0002264;Identity=0.732;Method=homology
1	LTR_retriever	Copia_LTR_retrotransposon	25719	25980	1285	+	.	ID=LTR_annot_11;Name=2:13871055..13882166_INT;Classification=LTR/Copia;Sequence_ontology=SO:0002264;Identity=0.801;Method=homology
1	LTR_retriever	Copia_LTR_retrotransposon	26159	26357	469	+	.	ID=LTR_annot_12;Name=2:13871055..13882166_INT;Classification=LTR/Copia;Sequence_ontology=SO:0002264;Identity=0.761;Method=homology
1	LTR_retriever	Gypsy_LTR_retrotransposon	30077	30748	1642	+	.	ID=LTR_annot_13;Name=2:91515778..91524815_INT;Classification=LTR/Gypsy;Sequence_ontology=SO:0002265;Identity=0.776;Method=homology
1	LTR_retriever	Gypsy_LTR_retrotransposon	31164	31300	475	+	.	ID=LTR_annot_14;Name=2:91515778..91524815_INT;Classification=LTR/Gypsy;Sequence_ontology=SO:0002265;Identity=0.92;Method=homology
1	LTR_retriever	Gypsy_LTR_retrotransposon	31364	32691	5988	+	.	ID=LTR_annot_15;Name=2:91515778..91524815_INT;Classification=LTR/Gypsy;Sequence_ontology=SO:0002265;Identity=0.85;Method=homology
1	LTR_retriever	Gypsy_LTR_retrotransposon	32692	33061	2981	+	.	ID=LTR_annot_16;Name=1:102916419..102916977_LTR;Classification=LTR/Gypsy;Sequence_ontology=SO:0002265;Identity=0.957;Method=homology
1	LTR_retriever	Gypsy_LTR_retrotransposon	33025	33305	2162	-	.	ID=LTR_annot_17;Name=2:56421052..56421358_LTR;Classification=LTR/Gypsy;Sequence_ontology=SO:0002265;Identity=0.956;Method=homology
1	LTR_retriever	LTR_retrotransposon	34168	34333	262	+	.	ID=LTR_annot_18;Name=2:93962889..93963932_LTR;Classification=LTR/unknown;Sequence_ontology=SO:0000186;Identity=0.646;Method=homology
1	LTR_retriever	LTR_retrotransposon	34455	34880	984	+	.	ID=LTR_annot_19;Name=2:93962889..93963932_LTR;Classification=LTR/unknown;Sequence_ontology=SO:0000186;Identity=0.787;Method=homology
1	LTR_retriever	Copia_LTR_retrotransposon	34862	34980	404	-	.	ID=LTR_annot_20;Name=2:94494058..94500983_INT;Classification=LTR/Copia;Sequence_ontology=SO:0002264;Identity=0.836;Method=homology
1	LTR_retriever	Copia_LTR_retrotransposon	37841	38010	650	+	.	ID=LTR_annot_21;Name=1:121218944..121226197_INT;Classification=LTR/Copia;Sequence_ontology=SO:0002264;Identity=0.926;Method=homology
1	LTR_retriever	Gypsy_LTR_retrotransposon	38073	38206	305	+	.	ID=LTR_annot_22;Name=2:56421052..56421358_LTR;Classification=LTR/Gypsy;Sequence_ontology=SO:0002265;Identity=0.72;Method=homology
1	LTR_retriever	Copia_LTR_retrotransposon	40811	41059	831	-	.	ID=LTR_annot_23;Name=3:71256629..71263747_INT;Classification=LTR/Copia;Sequence_ontology=SO:0002264;Identity=0.838;Method=homology
1	LTR_retriever	LTR_retrotransposon	40990	41157	318	+	.	ID=LTR_annot_24;Name=1:123484498..123485707_LTR;Classification=LTR/unknown;Sequence_ontology=SO:0000186;Identity=0.732;Method=homology
1	LTR_retriever	Copia_LTR_retrotransposon	41084	41295	812	+	.	ID=LTR_annot_25;Name=1:121218944..121226197_INT;Classification=LTR/Copia;Sequence_ontology=SO:0002264;Identity=0.858;Method=homology
1	LTR_retriever	Copia_LTR_retrotransposon	41164	41655	3556	-	.	ID=LTR_annot_26;Name=3:71256629..71263747_INT;Classification=LTR/Copia;Sequence_ontology=SO:0002264;Identity=0.97;Method=homology
1	LTR_retriever	LTR_retrotransposon	41567	41667	544	+	.	ID=LTR_annot_27;Name=3:34111397..34113531_INT;Classification=LTR/unknown;Sequence_ontology=SO:0000186;Identity=0.832;Method=homology
1	LTR_retriever	Copia_LTR_retrotransposon	42137	42387	819	+	.	ID=LTR_annot_28;Name=2:40694671..40706662_INT;Classification=LTR/Copia;Sequence_ontology=SO:0002264;Identity=0.792;Method=homology
1	LTR_retriever	Gypsy_LTR_retrotransposon	47468	47586	321	-	.	ID=LTR_annot_29;Name=2:55185181..55191265_INT;Classification=LTR/Gypsy;Sequence_ontology=SO:0002265;Identity=0.992;Method=homology
1	LTR_retriever	Gypsy_LTR_retrotransposon	49773	50035	1325	+	.	ID=LTR_annot_30;Name=3:69689524..69699341_INT;Classification=LTR/Gypsy;Sequence_ontology=SO:0002265;Identity=0.814;Method=homology
1	LTR_retriever	Copia_LTR_retrotransposon	54765	54864	277	-	.	ID=LTR_annot_31;Name=1:126520144..126526778_INT;Classification=LTR/Copia;Sequence_ontology=SO:0002264;Identity=0.778;Method=homology
1	LTR_retriever	Copia_LTR_retrotransposon	58879	59117	1125	-	.	ID=LTR_annot_32;Name=3:36434764..36435460_LTR;Classification=LTR/Copia;Sequence_ontology=SO:0002264;Identity=0.821;Method=homology
1	LTR_retriever	LTR_retrotransposon	61287	62055	1793	-	.	ID=LTR_annot_33;Name=1:117982987..117991163_INT;Classification=LTR/unknown;Sequence_ontology=SO:0000186;Identity=0.832;Method=homology
1	LTR_retriever	Gypsy_LTR_retrotransposon	62273	62450	639	-	.	ID=LTR_annot_34;Name=2:41333697..41344780_INT;Classification=LTR/Gypsy;Sequence_ontology=SO:0002265;Identity=0.888;Method=homology
1	LTR_retriever	Copia_LTR_retrotransposon	62331	62467	497	-	.	ID=LTR_annot_35;Name=4:63415945..63423040_INT;Classification=LTR/Copia;Sequence_ontology=SO:0002264;Identity=0.933;Method=homology
1	LTR_retriever	Copia_LTR_retrotransposon	64402	64502	241	+	.	ID=LTR_annot_36;Name=4:6548394..6553953_INT;Classification=LTR/Copia;Sequence_ontology=SO:0002264;Identity=0.778;Method=homology
1	LTR_retriever	Gypsy_LTR_retrotransposon	65291	65479	457	-	.	ID=LTR_annot_37;Name=3:69689524..69699341_INT;Classification=LTR/Gypsy;Sequence_ontology=SO:0002265;Identity=0.73;Method=homology
1	LTR_retriever	Gypsy_LTR_retrotransposon	65743	65909	339	-	.	ID=LTR_annot_38;Name=3:69689524..69699341_INT;Classification=LTR/Gypsy;Sequence_ontology=SO:0002265;Identity=0.737;Method=homology
1	LTR_retriever	Gypsy_LTR_retrotransposon	74909	75346	805	+	.	ID=LTR_annot_39;Name=1:102916419..102916977_LTR;Classification=LTR/Gypsy;Sequence_ontology=SO:0002265;Identity=0.738;Method=homology
1	LTR_retriever	Gypsy_LTR_retrotransposon	79744	80181	774	+	.	ID=LTR_annot_40;Name=1:102916419..102916977_LTR;Classification=LTR/Gypsy;Sequence_ontology=SO:0002265;Identity=0.736;Method=homology
1	LTR_retriever	LTR_retrotransposon	80698	80766	338	+	.	ID=LTR_annot_41;Name=2:126991231..127000675_INT;Classification=LTR/unknown;Sequence_ontology=SO:0000186;Identity=0.826;Method=homology
1	LTR_retriever	Copia_LTR_retrotransposon	80789	81048	1480	-	.	ID=LTR_annot_42;Name=2:94494058..94500983_INT;Classification=LTR/Copia;Sequence_ontology=SO:0002264;Identity=0.861;Method=homology
1	LTR_retriever	Gypsy_LTR_retrotransposon	81058	81665	4843	-	.	ID=LTR_annot_43;Name=4:41010878..41014804_INT;Classification=LTR/Gypsy;Sequence_ontology=SO:0002265;Identity=0.96;Method=homology
1	LTR_retriever	Copia_LTR_retrotransposon	81670	81772	457	+	.	ID=LTR_annot_44;Name=2:13871055..13882166_INT;Classification=LTR/Copia;Sequence_ontology=SO:0002264;Identity=0.84;Method=homology
1	LTR_retriever	Copia_LTR_retrotransposon	92790	92963	590	-	.	ID=LTR_annot_45;Name=3:83802582..83808511_INT;Classification=LTR/Copia;Sequence_ontology=SO:0002264;Identity=0.808;Method=homology
1	LTR_retriever	Copia_LTR_retrotransposon	99281	99617	886	-	.	ID=LTR_annot_46;Name=1:15998138..16002904_INT;Classification=LTR/Copia;Sequence_ontology=SO:0002264;Identity=0.739;Method=homology
1	LTR_retriever	Copia_LTR_retrotransposon	100018	100166	269	-	.	ID=LTR_annot_47;Name=1:15998138..16002904_INT;Classification=LTR/Copia;Sequence_ontology=SO:0002264;Identity=0.758;Method=homology
1	LTR_retriever	Copia_LTR_retrotransposon	100259	100418	438	-	.	ID=LTR_annot_48;Name=1:15998138..16002904_INT;Classification=LTR/Copia;Sequence_ontology=SO:0002264;Identity=0.728;Method=homology
1	LTR_retriever	Copia_LTR_retrotransposon	101621	101699	325	-	.	ID=LTR_annot_49;Name=4:36238049..36244009_INT;Classification=LTR/Copia;Sequence_ontology=SO:0002264;Identity=0.889;Method=homology
1	LTR_retriever	LTR_retrotransposon	103124	103253	428	+	.	ID=LTR_annot_50;Name=3:95244360..95251703_INT;Classification=LTR/unknown;Sequence_ontology=SO:0000186;Identity=0.906;Method=homology
1	LTR_retriever	Copia_LTR_retrotransposon	103145	103276	447	+	.	ID=LTR_annot_51;Name=1:87563625..87572402_INT;Classification=LTR/Copia;Sequence_ontology=SO:0002264;Identity=0.967;Method=homology
1	LTR_retriever	LTR_retrotransposon	103160	103281	518	-	.	ID=LTR_annot_52;Name=4:74929798..74943877_INT;Classification=LTR/unknown;Sequence_ontology=SO:0000186;Identity=0.958;Method=homology
1	LTR_retriever	Copia_LTR_retrotransposon	103584	105398	13434	-	.	ID=LTR_annot_53;Name=1:70264602..70269399_INT;Classification=LTR/Copia;Sequence_ontology=SO:0002264;Identity=0.946;Method=homology
1	LTR_retriever	Copia_LTR_retrotransposon	105439	105612	261	-	.	ID=LTR_annot_54;Name=1:70264220..70264601_LTR;Classification=LTR/Copia;Sequence_ontology=SO:0002264;Identity=0.858;Method=homology
1	LTR_retriever	Copia_LTR_retrotransposon	105613	105795	1628	-	.	ID=LTR_annot_55;Name=1:105613..105795_LTR;Classification=LTR/Copia;Sequence_ontology=SO:0002264;Identity=1;Method=homology
1	LTR_retriever	Copia_LTR_retrotransposon	105796	108786	27387	-	.	ID=LTR_annot_56;Name=1:105796..108786_INT;Classification=LTR/Copia;Sequence_ontology=SO:0002264;Identity=1;Method=homology
1	LTR_retriever	Copia_LTR_retrotransposon	108787	108969	1583	-	.	ID=LTR_annot_57;Name=1:105613..105795_LTR;Classification=LTR/Copia;Sequence_ontology=SO:0002264;Identity=0.984;Method=homology
1	LTR_retriever	Copia_LTR_retrotransposon	108982	109110	616	-	.	ID=LTR_annot_58;Name=1:70264220..70264601_LTR;Classification=LTR/Copia;Sequence_ontology=SO:0002264;Identity=0.856;Method=homology
1	LTR_retriever	Gypsy_LTR_retrotransposon	118418	118528	464	-	.	ID=LTR_annot_59;Name=2:56421052..56421358_LTR;Classification=LTR/Gypsy;Sequence_ontology=SO:0002265;Identity=0.755;Method=homology
1	LTR_retriever	Gypsy_LTR_retrotransposon	118993	119106	319	+	.	ID=LTR_annot_60;Name=3:72058677..72059937_LTR;Classification=LTR/Gypsy;Sequence_ontology=SO:0002265;Identity=0.769;Method=homology
1	LTR_retriever	Gypsy_LTR_retrotransposon	126293	126497	335	-	.	ID=LTR_annot_61;Name=3:101912309..101922425_INT;Classification=LTR/Gypsy;Sequence_ontology=SO:0002265;Identity=0.711;Method=homology
1	LTR_retriever	Gypsy_LTR_retrotransposon	126631	126833	614	-	.	ID=LTR_annot_62;Name=4:20719922..20729396_INT;Classification=LTR/Gypsy;Sequence_ontology=SO:0002265;Identity=0.801;Method=homology
1	LTR_retriever	Gypsy_LTR_retrotransposon	127373	127489	630	+	.	ID=LTR_annot_63;Name=3:100270001..100272426_INT;Classification=LTR/Gypsy;Sequence_ontology=SO:0002265;Identity=0.83;Method=homology
1	LTR_retriever	LTR_retrotransposon	127441	127826	1401	-	.	ID=LTR_annot_64;Name=1:96896152..96896613_LTR;Classification=LTR/unknown;Sequence_ontology=SO:0000186;Identity=0.825;Method=homology
1	LTR_retriever	LTR_retrotransposon	127829	127992	713	-	.	ID=LTR_annot_65;Name=1:96894242..96896151_INT;Classification=LTR/unknown;Sequence_ontology=SO:0000186;Identity=0.77;Method=homology
1	LTR_retriever	LTR_retrotransposon	128036	128169	539	-	.	ID=LTR_annot_66;Name=1:96894242..96896151_INT;Classification=LTR/unknown;Sequence_ontology=SO:0000186;Identity=0.898;Method=homology
1	LTR_retriever	LTR_retrotransposon	128161	129368	5577	-	.	ID=LTR_annot_67;Name=1:96894242..96896151_INT;Classification=LTR/unknown;Sequence_ontology=SO:0000186;Identity=0.873;Method=homology
1	LTR_retriever	Gypsy_LTR_retrotransposon	129369	129476	752	+	.	ID=LTR_annot_68;Name=3:100270001..100272426_INT;Classification=LTR/Gypsy;Sequence_ontology=SO:0002265;Identity=0.852;Method=homology
1	LTR_retriever	LTR_retrotransposon	129436	129827	1523	-	.	ID=LTR_annot_69;Name=1:96896152..96896613_LTR;Classification=LTR/unknown;Sequence_ontology=SO:0000186;Identity=0.83;Method=homology
1	LTR_retriever	Copia_LTR_retrotransposon	130408	130667	1266	-	.	ID=LTR_annot_70;Name=2:13871055..13882166_INT;Classification=LTR/Copia;Sequence_ontology=SO:0002264;Identity=0.856;Method=homology
1	LTR_retriever	Gypsy_LTR_retrotransposon	130926	131068	312	-	.	ID=LTR_annot_71;Name=3:101912309..101922425_INT;Classification=LTR/Gypsy;Sequence_ontology=SO:0002265;Identity=0.782;Method=homology
1	LTR_retriever	Copia_LTR_retrotransposon	131850	132280	2157	+	.	ID=LTR_annot_72;Name=3:71256629..71263747_INT;Classification=LTR/Copia;Sequence_ontology=SO:0002264;Identity=0.825;Method=homology
1	LTR_retriever	Copia_LTR_retrotransposon	132281	132380	246	-	.	ID=LTR_annot_73;Name=1:121218944..121226197_INT;Classification=LTR/Copia;Sequence_ontology=SO:0002264;Identity=0.873;Method=homology
1	LTR_retriever	Copia_LTR_retrotransposon	132381	132648	2157	+	.	ID=LTR_annot_74;Name=3:71256629..71263747_INT;Classification=LTR/Copia;Sequence_ontology=SO:0002264;Identity=0.825;Method=homology
1	LTR_retriever	Gypsy_LTR_retrotransposon	133297	134214	6047	-	.	ID=LTR_annot_75;Name=4:15472926..15473856_LTR;Classification=LTR/Gypsy;Sequence_ontology=SO:0002265;Identity=0.896;Method=homology
1	LTR_retriever	LTR_retrotransposon	134345	134707	1926	-	.	ID=LTR_annot_76;Name=1:123485708..123491869_INT;Classification=LTR/unknown;Sequence_ontology=SO:0000186;Identity=0.861;Method=homology
1	LTR_retriever	Copia_LTR_retrotransposon	137112	137326	1544	+	.	ID=LTR_annot_77;Name=3:83802582..83808511_INT;Classification=LTR/Copia;Sequence_ontology=SO:0002264;Identity=0.953;Method=homology
1	LTR_retriever	LTR_retrotransposon	138811	138924	297	+	.	ID=LTR_annot_78;Name=1:123485708..123491869_INT;Classification=LTR/unknown;Sequence_ontology=SO:0000186;Identity=0.839;Method=homology
1	LTR_retriever	LTR_retrotransposon	147232	147347	497	+	.	ID=LTR_annot_79;Name=2:1008174..1010594_INT;Classification=LTR/unknown;Sequence_ontology=SO:0000186;Identity=0.95;Method=homology
1	LTR_retriever	Gypsy_LTR_retrotransposon	147346	147523	610	+	.	ID=LTR_annot_80;Name=3:88495987..88504101_INT;Classification=LTR/Gypsy;Sequence_ontology=SO:0002265;Identity=0.843;Method=homology
1	LTR_retriever	Copia_LTR_retrotransposon	147436	147587	560	-	.	ID=LTR_annot_81;Name=4:63433369..63439957_INT;Classification=LTR/Copia;Sequence_ontology=SO:0002264;Identity=0.901;Method=homology
1	LTR_retriever	Copia_LTR_retrotransposon	147524	147571	664	+	.	ID=LTR_annot_82;Name=3:113695704..113709825_INT;Classification=LTR/Copia;Sequence_ontology=SO:0002264;Identity=0.961;Method=homology
1	LTR_retriever	LTR_retrotransposon	147555	147715	1072	+	.	ID=LTR_annot_83;Name=2:1008174..1010594_INT;Classification=LTR/unknown;Sequence_ontology=SO:0000186;Identity=0.931;Method=homology
1	LTR_retriever	Copia_LTR_retrotransposon	147672	147906	1011	-	.	ID=LTR_annot_84;Name=2:56166785..56171567_INT;Classification=LTR/Copia;Sequence_ontology=SO:0002264;Identity=0.94;Method=homology
1	LTR_retriever	Gypsy_LTR_retrotransposon	148354	148489	374	+	.	ID=LTR_annot_85;Name=3:69689524..69699341_INT;Classification=LTR/Gypsy;Sequence_ontology=SO:0002265;Identity=0.711;Method=homology
1	LTR_retriever	Copia_LTR_retrotransposon	148516	148772	793	+	.	ID=LTR_annot_86;Name=2:40694671..40706662_INT;Classification=LTR/Copia;Sequence_ontology=SO:0002264;Identity=0.784;Method=homology
1	LTR_retriever	Gypsy_LTR_retrotransposon	150332	150539	230	+	.	ID=LTR_annot_87;Name=4:78787488..78799888_INT;Classification=LTR/Gypsy;Sequence_ontology=SO:0002265;Identity=0.707;Method=homology
1	LTR_retriever	LTR_retrotransposon	151492	151596	594	+	.	ID=LTR_annot_88;Name=2:93972994..93984119_INT;Classification=LTR/unknown;Sequence_ontology=SO:0000186;Identity=0.876;Method=homology
1	LTR_retriever	LTR_retrotransposon	151963	152266	837	+	.	ID=LTR_annot_89;Name=2:93972994..93984119_INT;Classification=LTR/unknown;Sequence_ontology=SO:0000186;Identity=0.799;Method=homology
1	LTR_retriever	Copia_LTR_retrotransposon	152628	152750	544	+	.	ID=LTR_annot_90;Name=3:39297147..39301625_INT;Classification=LTR/Copia;Sequence_ontology=SO:0002264;Identity=0.803;Method=homology
1	LTR_retriever	Gypsy_LTR_retrotransposon	159266	159395	415	+	.	ID=LTR_annot_91;Name=2:89096546..89103623_INT;Classification=LTR/Gypsy;Sequence_ontology=SO:0002265;Identity=0.744;Method=homology
1	LTR_retriever	Gypsy_LTR_retrotransposon	159805	159902	231	-	.	ID=LTR_annot_92;Name=4:14276500..14287090_INT;Classification=LTR/Gypsy;Sequence_ontology=SO:0002265;Identity=0.799;Method=homology
1	LTR_retriever	Copia_LTR_retrotransposon	160152	160591	713	-	.	ID=LTR_annot_93;Name=1:126520144..126526778_INT;Classification=LTR/Copia;Sequence_ontology=SO:0002264;Identity=0.776;Method=homology
1	LTR_retriever	Copia_LTR_retrotransposon	160235	160680	734	+	.	ID=LTR_annot_94;Name=1:126520144..126526778_INT;Classification=LTR/Copia;Sequence_ontology=SO:0002264;Identity=0.828;Method=homology
1	LTR_retriever	LTR_retrotransposon	160505	160667	683	+	.	ID=LTR_annot_95;Name=1:123491870..123493046_LTR;Classification=LTR/unknown;Sequence_ontology=SO:0000186;Identity=0.727;Method=homology
1	LTR_retriever	Copia_LTR_retrotransposon	160668	160955	714	-	.	ID=LTR_annot_96;Name=3:71256629..71263747_INT;Classification=LTR/Copia;Sequence_ontology=SO:0002264;Identity=0.733;Method=homology
1	LTR_retriever	LTR_retrotransposon	160956	161033	683	+	.	ID=LTR_annot_97;Name=1:123491870..123493046_LTR;Classification=LTR/unknown;Sequence_ontology=SO:0000186;Identity=0.727;Method=homology
1	LTR_retriever	Gypsy_LTR_retrotransposon	161578	161709	253	-	.	ID=LTR_annot_98;Name=3:103302261..103314889_INT;Classification=LTR/Gypsy;Sequence_ontology=SO:0002265;Identity=0.709;Method=homology
1	LTR_retriever	Copia_LTR_retrotransposon	161763	161902	682	-	.	ID=LTR_annot_99;Name=2:13871055..13882166_INT;Classification=LTR/Copia;Sequence_ontology=SO:0002264;Identity=0.877;Method=homology
1	LTR_retriever	Copia_LTR_retrotransposon	163446	163696	580	-	.	ID=LTR_annot_100;Name=2:27874284..27880933_INT;Classification=LTR/Copia;Sequence_ontology=SO:0002264;Identity=0.715;Method=homology
1	LTR_retriever	Gypsy_LTR_retrotransposon	163704	163873	783	-	.	ID=LTR_annot_101;Name=3:103302261..103314889_INT;Classification=LTR/Gypsy;Sequence_ontology=SO:0002265;Identity=0.887;Method=homology
1	LTR_retriever	Gypsy_LTR_retrotransposon	163844	164285	1774	-	.	ID=LTR_annot_102;Name=3:103302261..103314889_INT;Classification=LTR/Gypsy;Sequence_ontology=SO:0002265;Identity=0.876;Method=homology
1	LTR_retriever	LTR_retrotransposon	163874	163958	541	-	.	ID=LTR_annot_103;Name=1:123484498..123485707_LTR;Classification=LTR/unknown;Sequence_ontology=SO:0000186;Identity=0.727;Method=homology
1	LTR_retriever	Copia_LTR_retrotransposon	164205	164295	292	+	.	ID=LTR_annot_104;Name=2:27874284..27880933_INT;Classification=LTR/Copia;Sequence_ontology=SO:0002264;Identity=0.758;Method=homology
1	LTR_retriever	LTR_retrotransposon	169711	169962	1276	-	.	ID=LTR_annot_105;Name=1:127932042..127937836_INT;Classification=LTR/unknown;Sequence_ontology=SO:0000186;Identity=0.927;Method=homology
1	LTR_retriever	Copia_LTR_retrotransposon	171286	171645	1820	+	.	ID=LTR_annot_106;Name=815:55877..56262_LTR;Classification=LTR/Copia;Sequence_ontology=SO:0002264;Identity=0.857;Method=homology
1	LTR_retriever	Gypsy_LTR_retrotransposon	171974	172186	1043	-	.	ID=LTR_annot_107;Name=4:20719922..20729396_INT;Classification=LTR/Gypsy;Sequence_ontology=SO:0002265;Identity=0.871;Method=homology
1	LTR_retriever	Copia_LTR_retrotransposon	181218	181348	326	-	.	ID=LTR_annot_108;Name=2:13871055..13882166_INT;Classification=LTR/Copia;Sequence_ontology=SO:0002264;Identity=0.818;Method=homology
1	LTR_retriever	LTR_retrotransposon	181251	181349	377	-	.	ID=LTR_annot_109;Name=2:126991231..127000675_INT;Classification=LTR/unknown;Sequence_ontology=SO:0000186;Identity=0.818;Method=homology
1	LTR_retriever	Gypsy_LTR_retrotransposon	192615	192871	441	+	.	ID=LTR_annot_110;Name=3:69689524..69699341_INT;Classification=LTR/Gypsy;Sequence_ontology=SO:0002265;Identity=0.754;Method=homology
1	LTR_retriever	Gypsy_LTR_retrotransposon	194425	194515	387	-	.	ID=LTR_annot_111;Name=2:55185181..55191265_INT;Classification=LTR/Gypsy;Sequence_ontology=SO:0002265;Identity=0.956;Method=homology
1	LTR_retriever	Gypsy_LTR_retrotransposon	206502	206669	363	+	.	ID=LTR_annot_112;Name=3:46136709..46141421_INT;Classification=LTR/Gypsy;Sequence_ontology=SO:0002265;Identity=0.735;Method=homology
1	LTR_retriever	Gypsy_LTR_retrotransposon	206990	207109	605	+	.	ID=LTR_annot_113;Name=3:46136709..46141421_INT;Classification=LTR/Gypsy;Sequence_ontology=SO:0002265;Identity=0.824;Method=homology
1	LTR_retriever	Gypsy_LTR_retrotransposon	219044	219242	416	-	.	ID=LTR_annot_114;Name=3:69689524..69699341_INT;Classification=LTR/Gypsy;Sequence_ontology=SO:0002265;Identity=0.745;Method=homology
1	LTR_retriever	LTR_retrotransposon	233001	233115	830	-	.	ID=LTR_annot_115;Name=2:1008174..1010594_INT;Classification=LTR/unknown;Sequence_ontology=SO:0000186;Identity=0.93;Method=homology
1	LTR_retriever	LTR_retrotransposon	233993	234076	250	+	.	ID=LTR_annot_116;Name=1:123485708..123491869_INT;Classification=LTR/unknown;Sequence_ontology=SO:0000186;Identity=0.814;Method=homology
1	LTR_retriever	Gypsy_LTR_retrotransposon	239637	239736	365	+	.	ID=LTR_annot_117;Name=2:55185181..55191265_INT;Classification=LTR/Gypsy;Sequence_ontology=SO:0002265;Identity=0.956;Method=homology
1	LTR_retriever	Gypsy_LTR_retrotransposon	245735	246077	321	+	.	ID=LTR_annot_118;Name=1:85141639..85142474_LTR;Classification=LTR/Gypsy;Sequence_ontology=SO:0002265;Identity=0.714;Method=homology
1	LTR_retriever	LTR_retrotransposon	246323	246448	561	+	.	ID=LTR_annot_119;Name=3:95244360..95251703_INT;Classification=LTR/unknown;Sequence_ontology=SO:0000186;Identity=0.778;Method=homology
1	LTR_retriever	LTR_retrotransposon	246604	247214	1018	+	.	ID=LTR_annot_120;Name=3:95244360..95251703_INT;Classification=LTR/unknown;Sequence_ontology=SO:0000186;Identity=0.759;Method=homology
1	LTR_retriever	LTR_retrotransposon	247825	247907	335	+	.	ID=LTR_annot_121;Name=3:95244360..95251703_INT;Classification=LTR/unknown;Sequence_ontology=SO:0000186;Identity=0.793;Method=homology
1	LTR_retriever	Copia_LTR_retrotransposon	249721	249950	938	-	.	ID=LTR_annot_122;Name=2:13871055..13882166_INT;Classification=LTR/Copia;Sequence_ontology=SO:0002264;Identity=0.812;Method=homology
1	LTR_retriever	LTR_retrotransposon	249777	249991	875	+	.	ID=LTR_annot_123;Name=2:126991231..127000675_INT;Classification=LTR/unknown;Sequence_ontology=SO:0000186;Identity=0.817;Method=homology
1	LTR_retriever	LTR_retrotransposon	253046	253178	503	+	.	ID=LTR_annot_124;Name=3:95244360..95251703_INT;Classification=LTR/unknown;Sequence_ontology=SO:0000186;Identity=0.827;Method=homology
1	LTR_retriever	Copia_LTR_retrotransposon	253062	253184	535	-	.	ID=LTR_annot_125;Name=1:63751191..63756838_INT;Classification=LTR/Copia;Sequence_ontology=SO:0002264;Identity=0.878;Method=homology
1	LTR_retriever	Copia_LTR_retrotransposon	253080	253185	544	+	.	ID=LTR_annot_126;Name=1:121218944..121226197_INT;Classification=LTR/Copia;Sequence_ontology=SO:0002264;Identity=0.942;Method=homology
1	LTR_retriever	LTR_retrotransposon	253185	253204	531	-	.	ID=LTR_annot_127;Name=4:74929798..74943877_INT;Classification=LTR/unknown;Sequence_ontology=SO:0000186;Identity=0.842;Method=homology
1	LTR_retriever	Gypsy_LTR_retrotransposon	253186	253225	532	+	.	ID=LTR_annot_128;Name=4:15473857..15482256_INT;Classification=LTR/Gypsy;Sequence_ontology=SO:0002265;Identity=0.824;Method=homology
1	LTR_retriever	Gypsy_LTR_retrotransposon	254885	255124	1474	-	.	ID=LTR_annot_129;Name=3:101912309..101922425_INT;Classification=LTR/Gypsy;Sequence_ontology=SO:0002265;Identity=0.895;Method=homology
1	LTR_retriever	Copia_LTR_retrotransposon	257064	257126	327	-	.	ID=LTR_annot_130;Name=1:63751191..63756838_INT;Classification=LTR/Copia;Sequence_ontology=SO:0002264;Identity=0.902;Method=homology
1	LTR_retriever	Copia_LTR_retrotransposon	257084	257138	326	+	.	ID=LTR_annot_131;Name=2:35854580..35860309_INT;Classification=LTR/Copia;Sequence_ontology=SO:0002264;Identity=0.909;Method=homology
1	LTR_retriever	LTR_retrotransposon	257126	257425	1571	+	.	ID=LTR_annot_132;Name=1:14907326..14911876_INT;Classification=LTR/unknown;Sequence_ontology=SO:0000186;Identity=0.875;Method=homology
1	LTR_retriever	LTR_retrotransposon	257659	258071	1368	+	.	ID=LTR_annot_133;Name=1:14907326..14911876_INT;Classification=LTR/unknown;Sequence_ontology=SO:0000186;Identity=0.863;Method=homology
1	LTR_retriever	Copia_LTR_retrotransposon	258041	258079	737	+	.	ID=LTR_annot_134;Name=3:31558045..31562993_INT;Classification=LTR/Copia;Sequence_ontology=SO:0002264;Identity=0.932;Method=homology
1	LTR_retriever	Copia_LTR_retrotransposon	258080	258342	1335	-	.	ID=LTR_annot_135;Name=4:36238049..36244009_INT;Classification=LTR/Copia;Sequence_ontology=SO:0002264;Identity=0.896;Method=homology
1	LTR_retriever	Copia_LTR_retrotransposon	258343	258370	737	+	.	ID=LTR_annot_136;Name=3:31558045..31562993_INT;Classification=LTR/Copia;Sequence_ontology=SO:0002264;Identity=0.932;Method=homology
1	LTR_retriever	Gypsy_LTR_retrotransposon	262027	262204	1120	-	.	ID=LTR_annot_137;Name=4:74938323..74940049_LTR;Classification=LTR/Gypsy;Sequence_ontology=SO:0002265;Identity=0.892;Method=homology
1	LTR_retriever	Gypsy_LTR_retrotransposon	265957	266149	903	+	.	ID=LTR_annot_138;Name=3:98594485..98594696_LTR;Classification=LTR/Gypsy;Sequence_ontology=SO:0002265;Identity=0.761;Method=homology
1	LTR_retriever	Gypsy_LTR_retrotransposon	266150	266174	868	-	.	ID=LTR_annot_139;Name=1:102916419..102916977_LTR;Classification=LTR/Gypsy;Sequence_ontology=SO:0002265;Identity=0.752;Method=homology
1	LTR_retriever	Copia_LTR_retrotransposon	266175	266320	397	-	.	ID=LTR_annot_140;Name=1:104948947..104955368_INT;Classification=LTR/Copia;Sequence_ontology=SO:0002264;Identity=0.788;Method=homology
1	LTR_retriever	Gypsy_LTR_retrotransposon	266199	266437	540	-	.	ID=LTR_annot_141;Name=2:52270005..52282641_INT;Classification=LTR/Gypsy;Sequence_ontology=SO:0002265;Identity=0.785;Method=homology
1	LTR_retriever	LTR_retrotransposon	270835	272914	4351	+	.	ID=LTR_annot_142;Name=3:3508721..3515764_INT;Classification=LTR/unknown;Sequence_ontology=SO:0000186;Identity=0.763;Method=homology
1	LTR_retriever	LTR_retrotransposon	272992	273133	313	+	.	ID=LTR_annot_143;Name=3:34106632..34111396_LTR;Classification=LTR/unknown;Sequence_ontology=SO:0000186;Identity=0.819;Method=homology
1	LTR_retriever	Copia_LTR_retrotransposon	273156	273342	547	+	.	ID=LTR_annot_144;Name=1:91545120..91551184_INT;Classification=LTR/Copia;Sequence_ontology=SO:0002264;Identity=0.961;Method=homology
1	LTR_retriever	Gypsy_LTR_retrotransposon	273177	273359	607	+	.	ID=LTR_annot_145;Name=4:23816955..23828893_INT;Classification=LTR/Gypsy;Sequence_ontology=SO:0002265;Identity=0.912;Method=homology
1	LTR_retriever	LTR_retrotransposon	273308	273538	785	+	.	ID=LTR_annot_146;Name=3:3508721..3515764_INT;Classification=LTR/unknown;Sequence_ontology=SO:0000186;Identity=0.824;Method=homology
1	LTR_retriever	Copia_LTR_retrotransposon	273892	274109	257	-	.	ID=LTR_annot_147;Name=1:104948947..104955368_INT;Classification=LTR/Copia;Sequence_ontology=SO:0002264;Identity=0.694;Method=homology
1	LTR_retriever	Gypsy_LTR_retrotransposon	274787	274990	859	+	.	ID=LTR_annot_148;Name=4:20719922..20729396_INT;Classification=LTR/Gypsy;Sequence_ontology=SO:0002265;Identity=0.848;Method=homology
1	LTR_retriever	LTR_retrotransposon	276187	276324	226	-	.	ID=LTR_annot_149;Name=1:14907326..14911876_INT;Classification=LTR/unknown;Sequence_ontology=SO:0000186;Identity=0.8;Method=homology
1	LTR_retriever	Gypsy_LTR_retrotransposon	281952	283590	7354	-	.	ID=LTR_annot_150;Name=2:29760720..29762345_LTR;Classification=LTR/Gypsy;Sequence_ontology=SO:0002265;Identity=0.848;Method=homology
1	LTR_retriever	LTR_retrotransposon	284522	284715	431	-	.	ID=LTR_annot_151;Name=2:65067632..65079251_INT;Classification=LTR/unknown;Sequence_ontology=SO:0000186;Identity=0.726;Method=homology
1	LTR_retriever	LTR_retrotransposon	285349	285538	648	+	.	ID=LTR_annot_152;Name=2:65067632..65079251_INT;Classification=LTR/unknown;Sequence_ontology=SO:0000186;Identity=0.786;Method=homology
1	LTR_retriever	LTR_retrotransposon	285669	285801	655	-	.	ID=LTR_annot_153;Name=3:86984763..86985793_INT;Classification=LTR/unknown;Sequence_ontology=SO:0000186;Identity=0.842;Method=homology
1	LTR_retriever	LTR_retrotransposon	285831	285975	542	-	.	ID=LTR_annot_154;Name=3:86984763..86985793_INT;Classification=LTR/unknown;Sequence_ontology=SO:0000186;Identity=0.82;Method=homology
1	LTR_retriever	Gypsy_LTR_retrotransposon	287071	287243	1035	-	.	ID=LTR_annot_155;Name=4:74938323..74940049_LTR;Classification=LTR/Gypsy;Sequence_ontology=SO:0002265;Identity=0.895;Method=homology
1	LTR_retriever	Gypsy_LTR_retrotransposon	298365	298580	694	+	.	ID=LTR_annot_156;Name=2:56421052..56421358_LTR;Classification=LTR/Gypsy;Sequence_ontology=SO:0002265;Identity=0.69;Method=homology
1	LTR_retriever	LTR_retrotransposon	303125	303256	1012	+	.	ID=LTR_annot_157;Name=2:1008174..1010594_INT;Classification=LTR/unknown;Sequence_ontology=SO:0000186;Identity=0.939;Method=homology
1	LTR_retriever	Gypsy_LTR_retrotransposon	303984	304458	320	-	.	ID=LTR_annot_158;Name=3:65260295..65271786_INT;Classification=LTR/Gypsy;Sequence_ontology=SO:0002265;Identity=0.723;Method=homology
1	LTR_retriever	Copia_LTR_retrotransposon	304204	304548	447	-	.	ID=LTR_annot_159;Name=1:126520144..126526778_INT;Classification=LTR/Copia;Sequence_ontology=SO:0002264;Identity=0.786;Method=homology
1	LTR_retriever	Copia_LTR_retrotransposon	304385	304570	256	+	.	ID=LTR_annot_160;Name=1:121218944..121226197_INT;Classification=LTR/Copia;Sequence_ontology=SO:0002264;Identity=0.755;Method=homology
1	LTR_retriever	Copia_LTR_retrotransposon	305243	305431	1028	+	.	ID=LTR_annot_161;Name=1:61976263..61977406_LTR;Classification=LTR/Copia;Sequence_ontology=SO:0002264;Identity=0.824;Method=homology
1	LTR_retriever	Copia_LTR_retrotransposon	305491	305646	332	+	.	ID=LTR_annot_162;Name=2:106384916..106386151_LTR;Classification=LTR/Copia;Sequence_ontology=SO:0002264;Identity=0.757;Method=homology
1	LTR_retriever	LTR_retrotransposon	305704	305948	1644	+	.	ID=LTR_annot_163;Name=2:33782197..33794219_INT;Classification=LTR/unknown;Sequence_ontology=SO:0000186;Identity=0.867;Method=homology
1	LTR_retriever	Copia_LTR_retrotransposon	305953	306109	779	+	.	ID=LTR_annot_164;Name=2:106384916..106386151_LTR;Classification=LTR/Copia;Sequence_ontology=SO:0002264;Identity=0.817;Method=homology
1	LTR_retriever	Copia_LTR_retrotransposon	306090	306844	2210	+	.	ID=LTR_annot_165;Name=3:88573772..88574759_LTR;Classification=LTR/Copia;Sequence_ontology=SO:0002264;Identity=0.762;Method=homology
1	LTR_retriever	LTR_retrotransposon	317214	317501	1799	-	.	ID=LTR_annot_166;Name=1:127932042..127937836_INT;Classification=LTR/unknown;Sequence_ontology=SO:0000186;Identity=0.936;Method=homology
1	LTR_retriever	Copia_LTR_retrotransposon	319040	319291	1379	-	.	ID=LTR_annot_167;Name=2:94494058..94500983_INT;Classification=LTR/Copia;Sequence_ontology=SO:0002264;Identity=0.868;Method=homology
1	LTR_retriever	Copia_LTR_retrotransposon	320673	320786	835	-	.	ID=LTR_annot_168;Name=4:89206410..89210654_INT;Classification=LTR/Copia;Sequence_ontology=SO:0002264;Identity=0.93;Method=homology
1	LTR_retriever	Gypsy_LTR_retrotransposon	327129	327218	258	-	.	ID=LTR_annot_169;Name=4:20719922..20729396_INT;Classification=LTR/Gypsy;Sequence_ontology=SO:0002265;Identity=0.793;Method=homology
1	LTR_retriever	Copia_LTR_retrotransposon	328379	328636	1472	+	.	ID=LTR_annot_170;Name=4:55828505..55838449_INT;Classification=LTR/Copia;Sequence_ontology=SO:0002264;Identity=0.91;Method=homology
1	LTR_retriever	Copia_LTR_retrotransposon	329683	329861	511	+	.	ID=LTR_annot_171;Name=4:55828505..55838449_INT;Classification=LTR/Copia;Sequence_ontology=SO:0002264;Identity=0.864;Method=homology
1	LTR_retriever	LTR_retrotransposon	329713	330369	5150	-	.	ID=LTR_annot_172;Name=3:71685621..71689638_INT;Classification=LTR/unknown;Sequence_ontology=SO:0000186;Identity=0.972;Method=homology
1	LTR_retriever	Copia_LTR_retrotransposon	330409	330579	1132	+	.	ID=LTR_annot_173;Name=4:55828505..55838449_INT;Classification=LTR/Copia;Sequence_ontology=SO:0002264;Identity=0.912;Method=homology
1	LTR_retriever	Copia_LTR_retrotransposon	331832	331903	563	+	.	ID=LTR_annot_174;Name=1:125242806..125247461_INT;Classification=LTR/Copia;Sequence_ontology=SO:0002264;Identity=0.944;Method=homology
1	LTR_retriever	Gypsy_LTR_retrotransposon	340780	340905	497	-	.	ID=LTR_annot_175;Name=3:46136709..46141421_INT;Classification=LTR/Gypsy;Sequence_ontology=SO:0002265;Identity=0.81;Method=homology
1	LTR_retriever	Gypsy_LTR_retrotransposon	348674	348915	1708	-	.	ID=LTR_annot_176;Name=3:101912309..101922425_INT;Classification=LTR/Gypsy;Sequence_ontology=SO:0002265;Identity=0.922;Method=homology
1	LTR_retriever	Gypsy_LTR_retrotransposon	348874	348920	314	+	.	ID=LTR_annot_177;Name=3:101912309..101922425_INT;Classification=LTR/Gypsy;Sequence_ontology=SO:0002265;Identity=0.957;Method=homology
1	LTR_retriever	LTR_retrotransposon	351903	352046	483	+	.	ID=LTR_annot_178;Name=2:126991231..127000675_INT;Classification=LTR/unknown;Sequence_ontology=SO:0000186;Identity=0.761;Method=homology
1	LTR_retriever	LTR_retrotransposon	351954	352101	290	-	.	ID=LTR_annot_179;Name=2:126991231..127000675_INT;Classification=LTR/unknown;Sequence_ontology=SO:0000186;Identity=0.738;Method=homology
1	LTR_retriever	Copia_LTR_retrotransposon	372138	372394	1095	+	.	ID=LTR_annot_180;Name=1:23361117..23375531_INT;Classification=LTR/Copia;Sequence_ontology=SO:0002264;Identity=0.871;Method=homology
1	LTR_retriever	Copia_LTR_retrotransposon	375051	375280	608	-	.	ID=LTR_annot_181;Name=1:131147928..131148415_LTR;Classification=LTR/Copia;Sequence_ontology=SO:0002264;Identity=0.796;Method=homology
1	LTR_retriever	Gypsy_LTR_retrotransposon	375436	375541	369	-	.	ID=LTR_annot_182;Name=123:23839..30010_INT;Classification=LTR/Gypsy;Sequence_ontology=SO:0002265;Identity=0.825;Method=homology
1	LTR_retriever	Gypsy_LTR_retrotransposon	375938	376330	2143	-	.	ID=LTR_annot_183;Name=123:23839..30010_INT;Classification=LTR/Gypsy;Sequence_ontology=SO:0002265;Identity=0.853;Method=homology
1	LTR_retriever	Gypsy_LTR_retrotransposon	380909	381118	1561	-	.	ID=LTR_annot_184;Name=1:55776708..55781574_INT;Classification=LTR/Gypsy;Sequence_ontology=SO:0002265;Identity=0.928;Method=homology
1	LTR_retriever	Copia_LTR_retrotransposon	384803	385002	1107	-	.	ID=LTR_annot_185;Name=1:33162586..33163128_LTR;Classification=LTR/Copia;Sequence_ontology=SO:0002264;Identity=0.886;Method=homology
1	LTR_retriever	Copia_LTR_retrotransposon	388263	388387	240	+	.	ID=LTR_annot_186;Name=3:92732416..92732935_LTR;Classification=LTR/Copia;Sequence_ontology=SO:0002264;Identity=0.716;Method=homology
1	LTR_retriever	Copia_LTR_retrotransposon	388912	389171	512	-	.	ID=LTR_annot_187;Name=2:13871055..13882166_INT;Classification=LTR/Copia;Sequence_ontology=SO:0002264;Identity=0.742;Method=homology
1	LTR_retriever	Gypsy_LTR_retrotransposon	390010	390130	274	+	.	ID=LTR_annot_188;Name=1:102916419..102916977_LTR;Classification=LTR/Gypsy;Sequence_ontology=SO:0002265;Identity=0.727;Method=homology
1	LTR_retriever	LTR_retrotransposon	410344	410837	3929	-	.	ID=LTR_annot_189;Name=1:14907326..14911876_INT;Classification=LTR/unknown;Sequence_ontology=SO:0000186;Identity=0.994;Method=homology
1	LTR_retriever	LTR_retrotransposon	411588	411906	2717	-	.	ID=LTR_annot_190;Name=1:14907326..14911876_INT;Classification=LTR/unknown;Sequence_ontology=SO:0000186;Identity=0.994;Method=homology
1	LTR_retriever	LTR_retrotransposon	418379	418519	1003	+	.	ID=LTR_annot_191;Name=2:1008174..1010594_INT;Classification=LTR/unknown;Sequence_ontology=SO:0000186;Identity=0.928;Method=homology
1	LTR_retriever	Copia_LTR_retrotransposon	418443	418529	573	+	.	ID=LTR_annot_192;Name=4:63433369..63439957_INT;Classification=LTR/Copia;Sequence_ontology=SO:0002264;Identity=0.951;Method=homology
1	LTR_retriever	Gypsy_LTR_retrotransposon	421808	421949	1047	+	.	ID=LTR_annot_193;Name=2:89096546..89103623_INT;Classification=LTR/Gypsy;Sequence_ontology=SO:0002265;Identity=0.93;Method=homology
1	LTR_retriever	Gypsy_LTR_retrotransposon	434256	434407	475	-	.	ID=LTR_annot_194;Name=468:5873..11297_INT;Classification=LTR/Gypsy;Sequence_ontology=SO:0002265;Identity=0.715;Method=homology
1	LTR_retriever	Copia_LTR_retrotransposon	439156	439382	718	+	.	ID=LTR_annot_195;Name=2:13871055..13882166_INT;Classification=LTR/Copia;Sequence_ontology=SO:0002264;Identity=0.751;Method=homology
1	LTR_retriever	LTR_retrotransposon	439477	439637	382	-	.	ID=LTR_annot_196;Name=2:65067632..65079251_INT;Classification=LTR/unknown;Sequence_ontology=SO:0000186;Identity=0.733;Method=homology
1	LTR_retriever	Gypsy_LTR_retrotransposon	453874	453976	242	+	.	ID=LTR_annot_197;Name=1:102916419..102916977_LTR;Classification=LTR/Gypsy;Sequence_ontology=SO:0002265;Identity=0.781;Method=homology
1	LTR_retriever	Copia_LTR_retrotransposon	456957	457220	1036	+	.	ID=LTR_annot_198;Name=3:39297147..39301625_INT;Classification=LTR/Copia;Sequence_ontology=SO:0002264;Identity=0.809;Method=homology
1	LTR_retriever	LTR_retrotransposon	457887	457963	336	+	.	ID=LTR_annot_199;Name=1:127932042..127937836_INT;Classification=LTR/unknown;Sequence_ontology=SO:0000186;Identity=0.75;Method=homology
1	LTR_retriever	Copia_LTR_retrotransposon	465067	465323	1294	+	.	ID=LTR_annot_200;Name=2:13871055..13882166_INT;Classification=LTR/Copia;Sequence_ontology=SO:0002264;Identity=0.835;Method=homology
1	LTR_retriever	Gypsy_LTR_retrotransposon	467533	467665	1041	+	.	ID=LTR_annot_201;Name=2:89096546..89103623_INT;Classification=LTR/Gypsy;Sequence_ontology=SO:0002265;Identity=0.977;Method=homology
1	LTR_retriever	LTR_retrotransposon	471087	471115	300	+	.	ID=LTR_annot_202;Name=1:127932042..127937836_INT;Classification=LTR/unknown;Sequence_ontology=SO:0000186;Identity=0.951;Method=homology
1	LTR_retriever	Copia_LTR_retrotransposon	471116	471358	1793	+	.	ID=LTR_annot_203;Name=3:114275673..114279976_INT;Classification=LTR/Copia;Sequence_ontology=SO:0002264;Identity=0.897;Method=homology
1	LTR_retriever	LTR_retrotransposon	471358	471600	1245	+	.	ID=LTR_annot_204;Name=1:127932042..127937836_INT;Classification=LTR/unknown;Sequence_ontology=SO:0000186;Identity=0.917;Method=homology
1	LTR_retriever	Gypsy_LTR_retrotransposon	484943	485078	415	+	.	ID=LTR_annot_205;Name=3:69689524..69699341_INT;Classification=LTR/Gypsy;Sequence_ontology=SO:0002265;Identity=0.726;Method=homology
1	LTR_retriever	Copia_LTR_retrotransposon	485105	485349	849	+	.	ID=LTR_annot_206;Name=2:40694671..40706662_INT;Classification=LTR/Copia;Sequence_ontology=SO:0002264;Identity=0.787;Method=homology
1	LTR_retriever	Copia_LTR_retrotransposon	491602	491830	330	-	.	ID=LTR_annot_207;Name=2:27874284..27880933_INT;Classification=LTR/Copia;Sequence_ontology=SO:0002264;Identity=0.755;Method=homology
1	LTR_retriever	LTR_retrotransposon	491860	492081	315	-	.	ID=LTR_annot_208;Name=1:123491870..123493046_LTR;Classification=LTR/unknown;Sequence_ontology=SO:0000186;Identity=0.737;Method=homology
1	LTR_retriever	Gypsy_LTR_retrotransposon	492363	492565	365	-	.	ID=LTR_annot_209;Name=3:69689524..69699341_INT;Classification=LTR/Gypsy;Sequence_ontology=SO:0002265;Identity=0.742;Method=homology
1	LTR_retriever	Copia_LTR_retrotransposon	493053	493630	4179	+	.	ID=LTR_annot_210;Name=1:14223833..14224453_LTR;Classification=LTR/Copia;Sequence_ontology=SO:0002264;Identity=0.95;Method=homology
1	LTR_retriever	Gypsy_LTR_retrotransposon	495769	496053	933	+	.	ID=LTR_annot_211;Name=3:69689524..69699341_INT;Classification=LTR/Gypsy;Sequence_ontology=SO:0002265;Identity=0.784;Method=homology
1	LTR_retriever	LTR_retrotransposon	501374	501503	901	+	.	ID=LTR_annot_212;Name=1:127932042..127937836_INT;Classification=LTR/unknown;Sequence_ontology=SO:0000186;Identity=0.931;Method=homology
1	LTR_retriever	LTR_retrotransposon	501504	501568	417	+	.	ID=LTR_annot_213;Name=1:127932042..127937836_INT;Classification=LTR/unknown;Sequence_ontology=SO:0000186;Identity=0.862;Method=homology
1	LTR_retriever	Copia_LTR_retrotransposon	508185	508528	1034	-	.	ID=LTR_annot_214;Name=2:106410960..106411471_LTR;Classification=LTR/Copia;Sequence_ontology=SO:0002264;Identity=0.774;Method=homology
1	LTR_retriever	Gypsy_LTR_retrotransposon	519076	519323	838	-	.	ID=LTR_annot_215;Name=3:69689524..69699341_INT;Classification=LTR/Gypsy;Sequence_ontology=SO:0002265;Identity=0.775;Method=homology
1	LTR_retriever	Copia_LTR_retrotransposon	519571	519829	781	+	.	ID=LTR_annot_216;Name=2:13871055..13882166_INT;Classification=LTR/Copia;Sequence_ontology=SO:0002264;Identity=0.769;Method=homology
1	LTR_retriever	Copia_LTR_retrotransposon	520279	520748	1155	-	.	ID=LTR_annot_217;Name=2:106410960..106411471_LTR;Classification=LTR/Copia;Sequence_ontology=SO:0002264;Identity=0.774;Method=homology
1	LTR_retriever	Copia_LTR_retrotransposon	529210	529368	569	+	.	ID=LTR_annot_218;Name=2:8307803..8308287_LTR;Classification=LTR/Copia;Sequence_ontology=SO:0002264;Identity=0.76;Method=homology
1	LTR_retriever	Copia_LTR_retrotransposon	533349	533601	975	-	.	ID=LTR_annot_219;Name=2:40694671..40706662_INT;Classification=LTR/Copia;Sequence_ontology=SO:0002264;Identity=0.803;Method=homology
1	LTR_retriever	LTR_retrotransposon	533674	533896	1016	+	.	ID=LTR_annot_220;Name=2:65067632..65079251_INT;Classification=LTR/unknown;Sequence_ontology=SO:0000186;Identity=0.901;Method=homology
1	LTR_retriever	Copia_LTR_retrotransposon	534440	534733	969	-	.	ID=LTR_annot_221;Name=2:106410960..106411471_LTR;Classification=LTR/Copia;Sequence_ontology=SO:0002264;Identity=0.77;Method=homology
1	LTR_retriever	Copia_LTR_retrotransposon	535054	535123	334	-	.	ID=LTR_annot_222;Name=2:106410960..106411471_LTR;Classification=LTR/Copia;Sequence_ontology=SO:0002264;Identity=0.829;Method=homology
1	LTR_retriever	Copia_LTR_retrotransposon	543570	543713	526	+	.	ID=LTR_annot_223;Name=2:8307803..8308287_LTR;Classification=LTR/Copia;Sequence_ontology=SO:0002264;Identity=0.769;Method=homology
1	LTR_retriever	LTR_retrotransposon	551308	551529	379	+	.	ID=LTR_annot_224;Name=2:65067632..65079251_INT;Classification=LTR/unknown;Sequence_ontology=SO:0000186;Identity=0.766;Method=homology
1	LTR_retriever	LTR_retrotransposon	551942	552069	806	-	.	ID=LTR_annot_225;Name=2:1008174..1010594_INT;Classification=LTR/unknown;Sequence_ontology=SO:0000186;Identity=0.867;Method=homology
1	LTR_retriever	Copia_LTR_retrotransposon	553902	554169	2062	-	.	ID=LTR_annot_226;Name=2:94494058..94500983_INT;Classification=LTR/Copia;Sequence_ontology=SO:0002264;Identity=0.955;Method=homology
1	LTR_retriever	LTR_retrotransposon	557236	557283	307	+	.	ID=LTR_annot_227;Name=1:127932042..127937836_INT;Classification=LTR/unknown;Sequence_ontology=SO:0000186;Identity=0.854;Method=homology
1	LTR_retriever	LTR_retrotransposon	561597	561746	312	-	.	ID=LTR_annot_228;Name=1:96896152..96896613_LTR;Classification=LTR/unknown;Sequence_ontology=SO:0000186;Identity=0.78;Method=homology
1	LTR_retriever	Gypsy_LTR_retrotransposon	565246	565391	961	+	.	ID=LTR_annot_229;Name=2:89096546..89103623_INT;Classification=LTR/Gypsy;Sequence_ontology=SO:0002265;Identity=0.943;Method=homology
1	LTR_retriever	LTR_retrotransposon	565286	565404	937	-	.	ID=LTR_annot_230;Name=2:127580845..127586070_INT;Classification=LTR/unknown;Sequence_ontology=SO:0000186;Identity=0.933;Method=homology
1	LTR_retriever	Gypsy_LTR_retrotransposon	579893	579945	402	-	.	ID=LTR_annot_231;Name=1:58461568..58462054_LTR;Classification=LTR/Gypsy;Sequence_ontology=SO:0002265;Identity=0.845;Method=homology
1	LTR_retriever	Gypsy_LTR_retrotransposon	579946	580433	3128	-	.	ID=LTR_annot_232;Name=1:58461568..58462054_LTR;Classification=LTR/Gypsy;Sequence_ontology=SO:0002265;Identity=0.877;Method=homology
1	LTR_retriever	Gypsy_LTR_retrotransposon	581629	582022	2821	-	.	ID=LTR_annot_233;Name=1:124952578..124953811_LTR;Classification=LTR/Gypsy;Sequence_ontology=SO:0002265;Identity=0.926;Method=homology
1	LTR_retriever	Gypsy_LTR_retrotransposon	587697	587936	431	+	.	ID=LTR_annot_234;Name=3:69689524..69699341_INT;Classification=LTR/Gypsy;Sequence_ontology=SO:0002265;Identity=0.768;Method=homology
1	LTR_retriever	Copia_LTR_retrotransposon	595932	596329	2719	+	.	ID=LTR_annot_235;Name=1:133774288..133774675_LTR;Classification=LTR/Copia;Sequence_ontology=SO:0002264;Identity=0.902;Method=homology
1	LTR_retriever	Gypsy_LTR_retrotransposon	601972	602211	431	-	.	ID=LTR_annot_236;Name=3:69689524..69699341_INT;Classification=LTR/Gypsy;Sequence_ontology=SO:0002265;Identity=0.768;Method=homology
1	LTR_retriever	Copia_LTR_retrotransposon	614711	614815	238	-	.	ID=LTR_annot_237;Name=1:126520144..126526778_INT;Classification=LTR/Copia;Sequence_ontology=SO:0002264;Identity=0.809;Method=homology
1	LTR_retriever	Copia_LTR_retrotransposon	614732	614883	370	+	.	ID=LTR_annot_238;Name=1:126520144..126526778_INT;Classification=LTR/Copia;Sequence_ontology=SO:0002264;Identity=0.841;Method=homology
1	LTR_retriever	Gypsy_LTR_retrotransposon	615311	615778	2541	+	.	ID=LTR_annot_239;Name=1:130827186..130827641_LTR;Classification=LTR/Gypsy;Sequence_ontology=SO:0002265;Identity=0.876;Method=homology
1	LTR_retriever	Copia_LTR_retrotransposon	615795	615901	352	-	.	ID=LTR_annot_240;Name=2:94494058..94500983_INT;Classification=LTR/Copia;Sequence_ontology=SO:0002264;Identity=0.764;Method=homology
1	LTR_retriever	Gypsy_LTR_retrotransposon	615825	615919	242	-	.	ID=LTR_annot_241;Name=3:69689524..69699341_INT;Classification=LTR/Gypsy;Sequence_ontology=SO:0002265;Identity=0.774;Method=homology
1	LTR_retriever	Copia_LTR_retrotransposon	615872	615993	348	+	.	ID=LTR_annot_242;Name=2:94494058..94500983_INT;Classification=LTR/Copia;Sequence_ontology=SO:0002264;Identity=0.799;Method=homology
1	LTR_retriever	Copia_LTR_retrotransposon	621791	621826	963	-	.	ID=LTR_annot_243;Name=4:11165755..11168302_INT;Classification=LTR/Copia;Sequence_ontology=SO:0002264;Identity=0.854;Method=homology
1	LTR_retriever	LTR_retrotransposon	621827	622101	854	+	.	ID=LTR_annot_244;Name=3:101839680..101846507_INT;Classification=LTR/unknown;Sequence_ontology=SO:0000186;Identity=0.842;Method=homology
1	LTR_retriever	Copia_LTR_retrotransposon	622102	622261	963	-	.	ID=LTR_annot_245;Name=4:11165755..11168302_INT;Classification=LTR/Copia;Sequence_ontology=SO:0002264;Identity=0.854;Method=homology
1	LTR_retriever	LTR_retrotransposon	622785	622897	437	+	.	ID=LTR_annot_246;Name=4:14775609..14781079_INT;Classification=LTR/unknown;Sequence_ontology=SO:0000186;Identity=0.887;Method=homology
1	LTR_retriever	LTR_retrotransposon	623154	623262	584	+	.	ID=LTR_annot_247;Name=4:14775609..14781079_INT;Classification=LTR/unknown;Sequence_ontology=SO:0000186;Identity=0.914;Method=homology
1	LTR_retriever	LTR_retrotransposon	623334	623439	619	+	.	ID=LTR_annot_248;Name=2:87285161..87290373_INT;Classification=LTR/unknown;Sequence_ontology=SO:0000186;Identity=0.904;Method=homology
1	LTR_retriever	LTR_retrotransposon	625155	625300	232	+	.	ID=LTR_annot_249;Name=4:62923157..62923482_LTR;Classification=LTR/unknown;Sequence_ontology=SO:0000186;Identity=0.775;Method=homology
1	LTR_retriever	LTR_retrotransposon	637447	637606	302	-	.	ID=LTR_annot_250;Name=2:126991231..127000675_INT;Classification=LTR/unknown;Sequence_ontology=SO:0000186;Identity=0.749;Method=homology
1	LTR_retriever	Gypsy_LTR_retrotransposon	637466	637631	232	+	.	ID=LTR_annot_251;Name=3:69689524..69699341_INT;Classification=LTR/Gypsy;Sequence_ontology=SO:0002265;Identity=0.724;Method=homology
1	LTR_retriever	LTR_retrotransposon	644870	644952	358	+	.	ID=LTR_annot_252;Name=1:123485708..123491869_INT;Classification=LTR/unknown;Sequence_ontology=SO:0000186;Identity=0.907;Method=homology
1	LTR_retriever	LTR_retrotransposon	644901	645109	434	-	.	ID=LTR_annot_253;Name=2:65067632..65079251_INT;Classification=LTR/unknown;Sequence_ontology=SO:0000186;Identity=0.823;Method=homology
1	LTR_retriever	Copia_LTR_retrotransposon	645013	645133	258	-	.	ID=LTR_annot_254;Name=2:13871055..13882166_INT;Classification=LTR/Copia;Sequence_ontology=SO:0002264;Identity=0.716;Method=homology
1	LTR_retriever	Copia_LTR_retrotransposon	646904	647077	837	+	.	ID=LTR_annot_255;Name=2:94494058..94500983_INT;Classification=LTR/Copia;Sequence_ontology=SO:0002264;Identity=0.845;Method=homology
1	LTR_retriever	Gypsy_LTR_retrotransposon	647204	648392	3666	+	.	ID=LTR_annot_256;Name=2:69394219..69402929_INT;Classification=LTR/Gypsy;Sequence_ontology=SO:0002265;Identity=0.739;Method=homology
1	LTR_retriever	Copia_LTR_retrotransposon	657672	657714	376	-	.	ID=LTR_annot_257;Name=2:16677303..16677651_LTR;Classification=LTR/Copia;Sequence_ontology=SO:0002264;Identity=0.977;Method=homology
1	LTR_retriever	Copia_LTR_retrotransposon	657712	658087	2936	-	.	ID=LTR_annot_258;Name=3:28913577..28913954_LTR;Classification=LTR/Copia;Sequence_ontology=SO:0002264;Identity=0.944;Method=homology
1	LTR_retriever	Copia_LTR_retrotransposon	658394	658649	656	+	.	ID=LTR_annot_259;Name=2:13871055..13882166_INT;Classification=LTR/Copia;Sequence_ontology=SO:0002264;Identity=0.76;Method=homology
1	LTR_retriever	Gypsy_LTR_retrotransposon	667806	668034	304	+	.	ID=LTR_annot_260;Name=1:53979022..53993161_INT;Classification=LTR/Gypsy;Sequence_ontology=SO:0002265;Identity=0.79;Method=homology
1	LTR_retriever	LTR_retrotransposon	668044	668176	301	-	.	ID=LTR_annot_261;Name=1:123491870..123493046_LTR;Classification=LTR/unknown;Sequence_ontology=SO:0000186;Identity=0.773;Method=homology
1	LTR_retriever	Copia_LTR_retrotransposon	668648	668811	544	-	.	ID=LTR_annot_262;Name=1:127864911..127871718_INT;Classification=LTR/Copia;Sequence_ontology=SO:0002264;Identity=0.759;Method=homology
1	LTR_retriever	LTR_retrotransposon	675219	675337	395	-	.	ID=LTR_annot_263;Name=2:65067632..65079251_INT;Classification=LTR/unknown;Sequence_ontology=SO:0000186;Identity=0.763;Method=homology
1	LTR_retriever	LTR_retrotransposon	675608	675713	327	+	.	ID=LTR_annot_264;Name=1:127932042..127937836_INT;Classification=LTR/unknown;Sequence_ontology=SO:0000186;Identity=0.8;Method=homology
1	LTR_retriever	Gypsy_LTR_retrotransposon	678217	678684	2430	-	.	ID=LTR_annot_265;Name=1:130827186..130827641_LTR;Classification=LTR/Gypsy;Sequence_ontology=SO:0002265;Identity=0.882;Method=homology
1	LTR_retriever	Copia_LTR_retrotransposon	682043	682161	993	-	.	ID=LTR_annot_266;Name=4:89206410..89210654_INT;Classification=LTR/Copia;Sequence_ontology=SO:0002264;Identity=0.966;Method=homology
1	LTR_retriever	Copia_LTR_retrotransposon	687550	687719	584	-	.	ID=LTR_annot_267;Name=2:40694671..40706662_INT;Classification=LTR/Copia;Sequence_ontology=SO:0002264;Identity=0.802;Method=homology
1	LTR_retriever	Gypsy_LTR_retrotransposon	687746	687882	412	+	.	ID=LTR_annot_268;Name=3:69689524..69699341_INT;Classification=LTR/Gypsy;Sequence_ontology=SO:0002265;Identity=0.763;Method=homology
1	LTR_retriever	Copia_LTR_retrotransposon	690829	691353	4381	+	.	ID=LTR_annot_269;Name=1:33162586..33163128_LTR;Classification=LTR/Copia;Sequence_ontology=SO:0002264;Identity=0.987;Method=homology
1	LTR_retriever	Copia_LTR_retrotransposon	691354	695245	29231	+	.	ID=LTR_annot_270;Name=3:68313816..68317701_INT;Classification=LTR/Copia;Sequence_ontology=SO:0002264;Identity=0.971;Method=homology
1	LTR_retriever	Copia_LTR_retrotransposon	695227	695753	4430	+	.	ID=LTR_annot_271;Name=1:33162586..33163128_LTR;Classification=LTR/Copia;Sequence_ontology=SO:0002264;Identity=0.987;Method=homology
1	LTR_retriever	Copia_LTR_retrotransposon	700044	700483	3773	+	.	ID=LTR_annot_272;Name=3:27171163..27172063_LTR;Classification=LTR/Copia;Sequence_ontology=SO:0002264;Identity=0.993;Method=homology
1	LTR_retriever	Copia_LTR_retrotransposon	700482	700602	1008	+	.	ID=LTR_annot_273;Name=3:27171163..27172063_LTR;Classification=LTR/Copia;Sequence_ontology=SO:0002264;Identity=0.983;Method=homology
1	LTR_retriever	Copia_LTR_retrotransposon	700744	700802	362	+	.	ID=LTR_annot_274;Name=3:68313816..68317701_INT;Classification=LTR/Copia;Sequence_ontology=SO:0002264;Identity=0.898;Method=homology
1	LTR_retriever	Copia_LTR_retrotransposon	700923	701034	348	+	.	ID=LTR_annot_275;Name=3:39297147..39301625_INT;Classification=LTR/Copia;Sequence_ontology=SO:0002264;Identity=0.778;Method=homology
1	LTR_retriever	Gypsy_LTR_retrotransposon	711131	711217	233	-	.	ID=LTR_annot_276;Name=4:24216649..24226587_INT;Classification=LTR/Gypsy;Sequence_ontology=SO:0002265;Identity=0.786;Method=homology
1	LTR_retriever	LTR_retrotransposon	712051	712136	512	-	.	ID=LTR_annot_277;Name=1:127932042..127937836_INT;Classification=LTR/unknown;Sequence_ontology=SO:0000186;Identity=0.849;Method=homology
1	LTR_retriever	Copia_LTR_retrotransposon	742519	743234	4636	-	.	ID=LTR_annot_278;Name=2:100356640..100357382_LTR;Classification=LTR/Copia;Sequence_ontology=SO:0002264;Identity=0.911;Method=homology
1	LTR_retriever	Gypsy_LTR_retrotransposon	748245	748420	295	+	.	ID=LTR_annot_279;Name=2:55185181..55191265_INT;Classification=LTR/Gypsy;Sequence_ontology=SO:0002265;Identity=0.975;Method=homology
1	LTR_retriever	LTR_retrotransposon	748963	748992	690	+	.	ID=LTR_annot_280;Name=2:127580845..127586070_INT;Classification=LTR/unknown;Sequence_ontology=SO:0000186;Identity=0.873;Method=homology
1	LTR_retriever	Gypsy_LTR_retrotransposon	748993	749127	771	-	.	ID=LTR_annot_281;Name=2:89096546..89103623_INT;Classification=LTR/Gypsy;Sequence_ontology=SO:0002265;Identity=0.843;Method=homology
1	LTR_retriever	LTR_retrotransposon	751125	751314	655	+	.	ID=LTR_annot_282;Name=2:65067632..65079251_INT;Classification=LTR/unknown;Sequence_ontology=SO:0000186;Identity=0.815;Method=homology
1	LTR_retriever	Gypsy_LTR_retrotransposon	751584	751686	410	-	.	ID=LTR_annot_283;Name=4:27406232..27412303_INT;Classification=LTR/Gypsy;Sequence_ontology=SO:0002265;Identity=0.794;Method=homology
1	LTR_retriever	Gypsy_LTR_retrotransposon	751594	751708	367	+	.	ID=LTR_annot_284;Name=4:27406232..27412303_INT;Classification=LTR/Gypsy;Sequence_ontology=SO:0002265;Identity=0.772;Method=homology
1	LTR_retriever	Gypsy_LTR_retrotransposon	752256	752358	303	-	.	ID=LTR_annot_285;Name=4:27406232..27412303_INT;Classification=LTR/Gypsy;Sequence_ontology=SO:0002265;Identity=0.79;Method=homology
1	LTR_retriever	Gypsy_LTR_retrotransposon	761120	761392	1070	+	.	ID=LTR_annot_286;Name=3:69689524..69699341_INT;Classification=LTR/Gypsy;Sequence_ontology=SO:0002265;Identity=0.802;Method=homology
1	LTR_retriever	LTR_retrotransposon	764849	764972	256	-	.	ID=LTR_annot_287;Name=1:123485708..123491869_INT;Classification=LTR/unknown;Sequence_ontology=SO:0000186;Identity=0.813;Method=homology
1	LTR_retriever	LTR_retrotransposon	768601	768751	790	-	.	ID=LTR_annot_288;Name=2:65067632..65079251_INT;Classification=LTR/unknown;Sequence_ontology=SO:0000186;Identity=0.95;Method=homology
1	LTR_retriever	LTR_retrotransposon	770726	770908	1021	-	.	ID=LTR_annot_289;Name=4:13596953..13597498_LTR;Classification=LTR/unknown;Sequence_ontology=SO:0000186;Identity=0.868;Method=homology
1	LTR_retriever	LTR_retrotransposon	772612	772802	225	-	.	ID=LTR_annot_290;Name=2:126991231..127000675_INT;Classification=LTR/unknown;Sequence_ontology=SO:0000186;Identity=0.744;Method=homology
1	LTR_retriever	Copia_LTR_retrotransposon	784846	785155	269	-	.	ID=LTR_annot_291;Name=1:126520144..126526778_INT;Classification=LTR/Copia;Sequence_ontology=SO:0002264;Identity=0.695;Method=homology
1	LTR_retriever	Copia_LTR_retrotransposon	785658	785762	276	+	.	ID=LTR_annot_292;Name=1:126520144..126526778_INT;Classification=LTR/Copia;Sequence_ontology=SO:0002264;Identity=0.78;Method=homology
1	LTR_retriever	Gypsy_LTR_retrotransposon	793626	793749	341	+	.	ID=LTR_annot_293;Name=3:69689524..69699341_INT;Classification=LTR/Gypsy;Sequence_ontology=SO:0002265;Identity=0.766;Method=homology
1	LTR_retriever	Copia_LTR_retrotransposon	793729	793753	747	+	.	ID=LTR_annot_294;Name=2:27501612..27511628_INT;Classification=LTR/Copia;Sequence_ontology=SO:0002264;Identity=0.876;Method=homology
1	LTR_retriever	Gypsy_LTR_retrotransposon	793754	793883	463	+	.	ID=LTR_annot_295;Name=2:41333697..41344780_INT;Classification=LTR/Gypsy;Sequence_ontology=SO:0002265;Identity=0.792;Method=homology
1	LTR_retriever	LTR_retrotransposon	793780	793953	467	-	.	ID=LTR_annot_296;Name=4:32490756..32501589_INT;Classification=LTR/unknown;Sequence_ontology=SO:0000186;Identity=0.782;Method=homology
1	LTR_retriever	Copia_LTR_retrotransposon	793954	793969	747	+	.	ID=LTR_annot_297;Name=2:27501612..27511628_INT;Classification=LTR/Copia;Sequence_ontology=SO:0002264;Identity=0.876;Method=homology
1	LTR_retriever	Gypsy_LTR_retrotransposon	795424	795613	314	-	.	ID=LTR_annot_298;Name=3:69689524..69699341_INT;Classification=LTR/Gypsy;Sequence_ontology=SO:0002265;Identity=0.754;Method=homology
1	LTR_retriever	Copia_LTR_retrotransposon	799642	799724	465	-	.	ID=LTR_annot_299;Name=4:90564410..90570127_INT;Classification=LTR/Copia;Sequence_ontology=SO:0002264;Identity=0.829;Method=homology
1	LTR_retriever	LTR_retrotransposon	812924	813100	639	+	.	ID=LTR_annot_300;Name=1:127932042..127937836_INT;Classification=LTR/unknown;Sequence_ontology=SO:0000186;Identity=0.798;Method=homology
1	LTR_retriever	Copia_LTR_retrotransposon	813494	813523	722	+	.	ID=LTR_annot_301;Name=1:113684351..113690530_INT;Classification=LTR/Copia;Sequence_ontology=SO:0002264;Identity=0.956;Method=homology
1	LTR_retriever	Copia_LTR_retrotransposon	813524	813719	669	-	.	ID=LTR_annot_302;Name=1:115776918..115781661_INT;Classification=LTR/Copia;Sequence_ontology=SO:0002264;Identity=0.951;Method=homology
1	LTR_retriever	Copia_LTR_retrotransposon	813720	813746	722	+	.	ID=LTR_annot_303;Name=1:113684351..113690530_INT;Classification=LTR/Copia;Sequence_ontology=SO:0002264;Identity=0.956;Method=homology
1	LTR_retriever	Copia_LTR_retrotransposon	847811	847933	450	+	.	ID=LTR_annot_304;Name=2:106384916..106386151_LTR;Classification=LTR/Copia;Sequence_ontology=SO:0002264;Identity=0.797;Method=homology
1	LTR_retriever	Gypsy_LTR_retrotransposon	853754	853825	457	+	.	ID=LTR_annot_305;Name=3:29245863..29253730_INT;Classification=LTR/Gypsy;Sequence_ontology=SO:0002265;Identity=0.875;Method=homology
1	LTR_retriever	Gypsy_LTR_retrotransposon	860004	860055	354	+	.	ID=LTR_annot_306;Name=3:39258596..39267629_INT;Classification=LTR/Gypsy;Sequence_ontology=SO:0002265;Identity=0.885;Method=homology
1	LTR_retriever	LTR_retrotransposon	861309	861455	254	-	.	ID=LTR_annot_307;Name=3:3508721..3515764_INT;Classification=LTR/unknown;Sequence_ontology=SO:0000186;Identity=0.82;Method=homology
1	LTR_retriever	LTR_retrotransposon	861810	861894	351	+	.	ID=LTR_annot_308;Name=2:126991231..127000675_INT;Classification=LTR/unknown;Sequence_ontology=SO:0000186;Identity=0.922;Method=homology
1	LTR_retriever	Copia_LTR_retrotransposon	863457	863615	563	-	.	ID=LTR_annot_309;Name=2:52210913..52218274_INT;Classification=LTR/Copia;Sequence_ontology=SO:0002264;Identity=0.919;Method=homology
1	LTR_retriever	Gypsy_LTR_retrotransposon	866375	866499	473	-	.	ID=LTR_annot_310;Name=1:53979022..53993161_INT;Classification=LTR/Gypsy;Sequence_ontology=SO:0002265;Identity=0.883;Method=homology
1	LTR_retriever	Gypsy_LTR_retrotransposon	866817	867099	744	-	.	ID=LTR_annot_311;Name=1:53979022..53993161_INT;Classification=LTR/Gypsy;Sequence_ontology=SO:0002265;Identity=0.829;Method=homology
1	LTR_retriever	LTR_retrotransposon	868298	868408	227	+	.	ID=LTR_annot_312;Name=2:65067632..65079251_INT;Classification=LTR/unknown;Sequence_ontology=SO:0000186;Identity=0.721;Method=homology
1	LTR_retriever	Copia_LTR_retrotransposon	878417	878674	934	+	.	ID=LTR_annot_313;Name=2:94494058..94500983_INT;Classification=LTR/Copia;Sequence_ontology=SO:0002264;Identity=0.798;Method=homology
1	LTR_retriever	Gypsy_LTR_retrotransposon	886544	886713	455	+	.	ID=LTR_annot_314;Name=1:126672234..126678316_INT;Classification=LTR/Gypsy;Sequence_ontology=SO:0002265;Identity=0.826;Method=homology
1	LTR_retriever	Gypsy_LTR_retrotransposon	886704	887084	1392	-	.	ID=LTR_annot_315;Name=468:5873..11297_INT;Classification=LTR/Gypsy;Sequence_ontology=SO:0002265;Identity=0.889;Method=homology
1	LTR_retriever	LTR_retrotransposon	888901	889066	1036	-	.	ID=LTR_annot_316;Name=4:1824994..1827450_INT;Classification=LTR/unknown;Sequence_ontology=SO:0000186;Identity=0.889;Method=homology
1	LTR_retriever	Copia_LTR_retrotransposon	889360	889551	524	+	.	ID=LTR_annot_317;Name=2:13871055..13882166_INT;Classification=LTR/Copia;Sequence_ontology=SO:0002264;Identity=0.747;Method=homology
1	LTR_retriever	LTR_retrotransposon	889459	889597	503	-	.	ID=LTR_annot_318;Name=2:126991231..127000675_INT;Classification=LTR/unknown;Sequence_ontology=SO:0000186;Identity=0.791;Method=homology
1	LTR_retriever	Copia_LTR_retrotransposon	889760	890019	1476	-	.	ID=LTR_annot_319;Name=4:55828505..55838449_INT;Classification=LTR/Copia;Sequence_ontology=SO:0002264;Identity=0.888;Method=homology
1	LTR_retriever	LTR_retrotransposon	919174	919274	303	-	.	ID=LTR_annot_320;Name=1:14907326..14911876_INT;Classification=LTR/unknown;Sequence_ontology=SO:0000186;Identity=0.816;Method=homology
1	LTR_retriever	Gypsy_LTR_retrotransposon	920333	920529	494	-	.	ID=LTR_annot_321;Name=4:20719922..20729396_INT;Classification=LTR/Gypsy;Sequence_ontology=SO:0002265;Identity=0.793;Method=homology
1	LTR_retriever	Gypsy_LTR_retrotransposon	926791	926991	370	+	.	ID=LTR_annot_322;Name=3:69689524..69699341_INT;Classification=LTR/Gypsy;Sequence_ontology=SO:0002265;Identity=0.701;Method=homology
1	LTR_retriever	Copia_LTR_retrotransposon	928745	929145	557	-	.	ID=LTR_annot_323;Name=2:27874284..27880933_INT;Classification=LTR/Copia;Sequence_ontology=SO:0002264;Identity=0.717;Method=homology
1	LTR_retriever	Gypsy_LTR_retrotransposon	929549	929752	321	-	.	ID=LTR_annot_324;Name=3:103302261..103314889_INT;Classification=LTR/Gypsy;Sequence_ontology=SO:0002265;Identity=0.769;Method=homology
1	LTR_retriever	Gypsy_LTR_retrotransposon	929759	929784	1037	+	.	ID=LTR_annot_325;Name=1:102916419..102916977_LTR;Classification=LTR/Gypsy;Sequence_ontology=SO:0002265;Identity=0.85;Method=homology
1	LTR_retriever	Gypsy_LTR_retrotransposon	929785	929979	1111	-	.	ID=LTR_annot_326;Name=3:98594485..98594696_LTR;Classification=LTR/Gypsy;Sequence_ontology=SO:0002265;Identity=0.846;Method=homology
1	LTR_retriever	LTR_retrotransposon	950281	950521	386	+	.	ID=LTR_annot_327;Name=2:65067632..65079251_INT;Classification=LTR/unknown;Sequence_ontology=SO:0000186;Identity=0.803;Method=homology
1	LTR_retriever	LTR_retrotransposon	950455	950530	419	-	.	ID=LTR_annot_328;Name=1:123485708..123491869_INT;Classification=LTR/unknown;Sequence_ontology=SO:0000186;Identity=0.915;Method=homology
1	LTR_retriever	Copia_LTR_retrotransposon	966045	966222	301	+	.	ID=LTR_annot_329;Name=1:80352852..80359553_INT;Classification=LTR/Copia;Sequence_ontology=SO:0002264;Identity=0.697;Method=homology
1	LTR_retriever	Gypsy_LTR_retrotransposon	966758	967229	2832	+	.	ID=LTR_annot_330;Name=1:84493919..84494391_LTR;Classification=LTR/Gypsy;Sequence_ontology=SO:0002265;Identity=0.863;Method=homology
1	LTR_retriever	Gypsy_LTR_retrotransposon	967245	967293	371	+	.	ID=LTR_annot_331;Name=1:84493919..84494391_LTR;Classification=LTR/Gypsy;Sequence_ontology=SO:0002265;Identity=0.918;Method=homology
1	LTR_retriever	Copia_LTR_retrotransposon	967294	967526	829	+	.	ID=LTR_annot_332;Name=3:39297147..39301625_INT;Classification=LTR/Copia;Sequence_ontology=SO:0002264;Identity=0.783;Method=homology
1	LTR_retriever	LTR_retrotransposon	967589	967754	687	+	.	ID=LTR_annot_333;Name=3:95244360..95251703_INT;Classification=LTR/unknown;Sequence_ontology=SO:0000186;Identity=0.938;Method=homology
1	LTR_retriever	Copia_LTR_retrotransposon	967615	967750	861	-	.	ID=LTR_annot_334;Name=2:70720919..70729220_INT;Classification=LTR/Copia;Sequence_ontology=SO:0002264;Identity=0.925;Method=homology
1	LTR_retriever	Gypsy_LTR_retrotransposon	967751	967800	706	+	.	ID=LTR_annot_335;Name=3:61176460..61183939_INT;Classification=LTR/Gypsy;Sequence_ontology=SO:0002265;Identity=0.937;Method=homology
1	LTR_retriever	Copia_LTR_retrotransposon	971517	971653	335	+	.	ID=LTR_annot_336;Name=2:13871055..13882166_INT;Classification=LTR/Copia;Sequence_ontology=SO:0002264;Identity=0.752;Method=homology
1	LTR_retriever	Copia_LTR_retrotransposon	971679	971960	834	+	.	ID=LTR_annot_337;Name=2:40694671..40706662_INT;Classification=LTR/Copia;Sequence_ontology=SO:0002264;Identity=0.788;Method=homology
1	LTR_retriever	Copia_LTR_retrotransposon	975425	975713	2094	+	.	ID=LTR_annot_338;Name=3:39297147..39301625_INT;Classification=LTR/Copia;Sequence_ontology=SO:0002264;Identity=0.927;Method=homology
1	LTR_retriever	LTR_retrotransposon	976492	976746	1112	-	.	ID=LTR_annot_339;Name=4:54207277..54217605_INT;Classification=LTR/unknown;Sequence_ontology=SO:0000186;Identity=0.85;Method=homology
1	LTR_retriever	Gypsy_LTR_retrotransposon	981077	981327	611	-	.	ID=LTR_annot_340;Name=3:69689524..69699341_INT;Classification=LTR/Gypsy;Sequence_ontology=SO:0002265;Identity=0.747;Method=homology
1	LTR_retriever	Gypsy_LTR_retrotransposon	981110	981336	724	+	.	ID=LTR_annot_341;Name=3:69689524..69699341_INT;Classification=LTR/Gypsy;Sequence_ontology=SO:0002265;Identity=0.76;Method=homology
1	LTR_retriever	LTR_retrotransposon	982859	983014	274	+	.	ID=LTR_annot_342;Name=1:20633460..20634525_INT;Classification=LTR/unknown;Sequence_ontology=SO:0000186;Identity=0.781;Method=homology
1	LTR_retriever	Gypsy_LTR_retrotransposon	996169	996262	237	+	.	ID=LTR_annot_343;Name=4:11944517..11952024_INT;Classification=LTR/Gypsy;Sequence_ontology=SO:0002265;Identity=0.877;Method=homology
1	LTR_retriever	LTR_retrotransposon	998583	999223	2139	+	.	ID=LTR_annot_344;Name=3:101839680..101846507_INT;Classification=LTR/unknown;Sequence_ontology=SO:0000186;Identity=0.878;Method=homology
1	LTR_retriever	Copia_LTR_retrotransposon	1001137	1001348	1238	+	.	ID=LTR_annot_345;Name=3:83802582..83808511_INT;Classification=LTR/Copia;Sequence_ontology=SO:0002264;Identity=0.91;Method=homology
1	LTR_retriever	LTR_retrotransposon	1003452	1003543	338	-	.	ID=LTR_annot_346;Name=1:123491870..123493046_LTR;Classification=LTR/unknown;Sequence_ontology=SO:0000186;Identity=0.826;Method=homology
1	LTR_retriever	LTR_retrotransposon	1003857	1004251	665	-	.	ID=LTR_annot_347;Name=1:123484498..123485707_LTR;Classification=LTR/unknown;Sequence_ontology=SO:0000186;Identity=0.786;Method=homology
1	LTR_retriever	Gypsy_LTR_retrotransposon	1004285	1004531	1892	-	.	ID=LTR_annot_348;Name=3:101912309..101922425_INT;Classification=LTR/Gypsy;Sequence_ontology=SO:0002265;Identity=0.939;Method=homology
1	LTR_retriever	Gypsy_LTR_retrotransposon	1004755	1004965	703	-	.	ID=LTR_annot_349;Name=4:20719922..20729396_INT;Classification=LTR/Gypsy;Sequence_ontology=SO:0002265;Identity=0.815;Method=homology
1	LTR_retriever	LTR_retrotransposon	1006932	1007018	275	-	.	ID=LTR_annot_350;Name=1:127932042..127937836_INT;Classification=LTR/unknown;Sequence_ontology=SO:0000186;Identity=0.825;Method=homology
1	LTR_retriever	Copia_LTR_retrotransposon	1014158	1014371	1747	-	.	ID=LTR_annot_351;Name=3:62169787..62170450_LTR;Classification=LTR/Copia;Sequence_ontology=SO:0002264;Identity=0.972;Method=homology
1	LTR_retriever	Gypsy_LTR_retrotransposon	1014657	1014756	269	-	.	ID=LTR_annot_352;Name=2:55185181..55191265_INT;Classification=LTR/Gypsy;Sequence_ontology=SO:0002265;Identity=0.98;Method=homology
1	LTR_retriever	Copia_LTR_retrotransposon	1014756	1015022	1312	+	.	ID=LTR_annot_353;Name=2:13871055..13882166_INT;Classification=LTR/Copia;Sequence_ontology=SO:0002264;Identity=0.831;Method=homology
1	LTR_retriever	Gypsy_LTR_retrotransposon	1015015	1015093	322	-	.	ID=LTR_annot_354;Name=2:55185181..55191265_INT;Classification=LTR/Gypsy;Sequence_ontology=SO:0002265;Identity=0.987;Method=homology
1	LTR_retriever	Gypsy_LTR_retrotransposon	1023788	1023945	870	-	.	ID=LTR_annot_355;Name=4:78787488..78799888_INT;Classification=LTR/Gypsy;Sequence_ontology=SO:0002265;Identity=0.835;Method=homology
1	LTR_retriever	Copia_LTR_retrotransposon	1024329	1024629	1110	+	.	ID=LTR_annot_356;Name=4:62147431..62154417_INT;Classification=LTR/Copia;Sequence_ontology=SO:0002264;Identity=0.856;Method=homology
1	LTR_retriever	Copia_LTR_retrotransposon	1029487	1029606	246	-	.	ID=LTR_annot_357;Name=2:94494058..94500983_INT;Classification=LTR/Copia;Sequence_ontology=SO:0002264;Identity=0.778;Method=homology
1	LTR_retriever	LTR_retrotransposon	1031690	1031830	256	-	.	ID=LTR_annot_358;Name=3:3508721..3515764_INT;Classification=LTR/unknown;Sequence_ontology=SO:0000186;Identity=0.724;Method=homology
1	LTR_retriever	Gypsy_LTR_retrotransposon	1032404	1032595	479	-	.	ID=LTR_annot_359;Name=4:20719922..20729396_INT;Classification=LTR/Gypsy;Sequence_ontology=SO:0002265;Identity=0.814;Method=homology
1	LTR_retriever	Copia_LTR_retrotransposon	1037892	1038169	1019	-	.	ID=LTR_annot_360;Name=3:39297147..39301625_INT;Classification=LTR/Copia;Sequence_ontology=SO:0002264;Identity=0.792;Method=homology
1	LTR_retriever	Gypsy_LTR_retrotransposon	1038887	1039007	514	+	.	ID=LTR_annot_361;Name=3:46136709..46141421_INT;Classification=LTR/Gypsy;Sequence_ontology=SO:0002265;Identity=0.765;Method=homology
1	LTR_retriever	Copia_LTR_retrotransposon	1039471	1040306	3864	-	.	ID=LTR_annot_362;Name=3:107654371..107655224_LTR;Classification=LTR/Copia;Sequence_ontology=SO:0002264;Identity=0.841;Method=homology
1	LTR_retriever	Copia_LTR_retrotransposon	1067991	1068092	501	+	.	ID=LTR_annot_363;Name=4:89206410..89210654_INT;Classification=LTR/Copia;Sequence_ontology=SO:0002264;Identity=0.891;Method=homology
1	LTR_retriever	LTR_retrotransposon	1070372	1071543	9048	-	.	ID=LTR_annot_364;Name=2:43199678..43207354_INT;Classification=LTR/unknown;Sequence_ontology=SO:0000186;Identity=0.973;Method=homology
1	LTR_retriever	Gypsy_LTR_retrotransposon	1071303	1071697	1455	-	.	ID=LTR_annot_365;Name=4:35666935..35675554_INT;Classification=LTR/Gypsy;Sequence_ontology=SO:0002265;Identity=0.897;Method=homology
1	LTR_retriever	Copia_LTR_retrotransposon	1071708	1071852	340	-	.	ID=LTR_annot_366;Name=4:1104006..1110678_INT;Classification=LTR/Copia;Sequence_ontology=SO:0002264;Identity=0.713;Method=homology
1	LTR_retriever	Gypsy_LTR_retrotransposon	1072886	1074715	12752	+	.	ID=LTR_annot_367;Name=4:45549764..45557122_INT;Classification=LTR/Gypsy;Sequence_ontology=SO:0002265;Identity=0.942;Method=homology
1	LTR_retriever	Gypsy_LTR_retrotransposon	1076150	1076342	591	+	.	ID=LTR_annot_368;Name=4:54395662..54396178_LTR;Classification=LTR/Gypsy;Sequence_ontology=SO:0002265;Identity=0.794;Method=homology
1	LTR_retriever	Gypsy_LTR_retrotransposon	1081038	1081122	277	+	.	ID=LTR_annot_369;Name=3:69689524..69699341_INT;Classification=LTR/Gypsy;Sequence_ontology=SO:0002265;Identity=0.738;Method=homology
1	LTR_retriever	Gypsy_LTR_retrotransposon	1084487	1084622	313	+	.	ID=LTR_annot_370;Name=3:69689524..69699341_INT;Classification=LTR/Gypsy;Sequence_ontology=SO:0002265;Identity=0.711;Method=homology
1	LTR_retriever	Copia_LTR_retrotransposon	1084649	1084919	544	+	.	ID=LTR_annot_371;Name=2:40694671..40706662_INT;Classification=LTR/Copia;Sequence_ontology=SO:0002264;Identity=0.776;Method=homology
1	LTR_retriever	Gypsy_LTR_retrotransposon	1088151	1088267	493	-	.	ID=LTR_annot_372;Name=1:53979022..53993161_INT;Classification=LTR/Gypsy;Sequence_ontology=SO:0002265;Identity=0.886;Method=homology
1	LTR_retriever	Gypsy_LTR_retrotransposon	1088493	1088762	889	-	.	ID=LTR_annot_373;Name=1:53979022..53993161_INT;Classification=LTR/Gypsy;Sequence_ontology=SO:0002265;Identity=0.848;Method=homology
1	LTR_retriever	LTR_retrotransposon	1088686	1088793	225	+	.	ID=LTR_annot_374;Name=2:65067632..65079251_INT;Classification=LTR/unknown;Sequence_ontology=SO:0000186;Identity=0.731;Method=homology
1	LTR_retriever	Gypsy_LTR_retrotransposon	1088843	1088957	444	-	.	ID=LTR_annot_375;Name=1:53979022..53993161_INT;Classification=LTR/Gypsy;Sequence_ontology=SO:0002265;Identity=0.875;Method=homology
1	LTR_retriever	Gypsy_LTR_retrotransposon	1089242	1089530	906	-	.	ID=LTR_annot_376;Name=1:53979022..53993161_INT;Classification=LTR/Gypsy;Sequence_ontology=SO:0002265;Identity=0.861;Method=homology
1	LTR_retriever	LTR_retrotransposon	1089450	1089558	262	+	.	ID=LTR_annot_377;Name=2:65067632..65079251_INT;Classification=LTR/unknown;Sequence_ontology=SO:0000186;Identity=0.752;Method=homology
1	LTR_retriever	Gypsy_LTR_retrotransposon	1094775	1094881	370	-	.	ID=LTR_annot_378;Name=4:20719922..20729396_INT;Classification=LTR/Gypsy;Sequence_ontology=SO:0002265;Identity=0.877;Method=homology
1	LTR_retriever	Gypsy_LTR_retrotransposon	1094873	1095079	1601	+	.	ID=LTR_annot_379;Name=3:98594485..98594696_LTR;Classification=LTR/Gypsy;Sequence_ontology=SO:0002265;Identity=0.937;Method=homology
1	LTR_retriever	Copia_LTR_retrotransposon	1095573	1095846	1762	+	.	ID=LTR_annot_380;Name=3:39297147..39301625_INT;Classification=LTR/Copia;Sequence_ontology=SO:0002264;Identity=0.919;Method=homology
1	LTR_retriever	Gypsy_LTR_retrotransposon	1096089	1096482	1088	+	.	ID=LTR_annot_381;Name=1:95277253..95280000_LTR;Classification=LTR/Gypsy;Sequence_ontology=SO:0002265;Identity=0.829;Method=homology
1	LTR_retriever	Gypsy_LTR_retrotransposon	1096730	1097366	611	+	.	ID=LTR_annot_382;Name=3:63934740..63937717_LTR;Classification=LTR/Gypsy;Sequence_ontology=SO:0002265;Identity=0.705;Method=homology
1	LTR_retriever	Gypsy_LTR_retrotransposon	1097396	1098793	5785	+	.	ID=LTR_annot_383;Name=3:63934740..63937717_LTR;Classification=LTR/Gypsy;Sequence_ontology=SO:0002265;Identity=0.888;Method=homology
1	LTR_retriever	Copia_LTR_retrotransposon	1117403	1117618	1101	+	.	ID=LTR_annot_384;Name=3:83802582..83808511_INT;Classification=LTR/Copia;Sequence_ontology=SO:0002264;Identity=0.889;Method=homology
1	LTR_retriever	Copia_LTR_retrotransposon	1122148	1122271	282	-	.	ID=LTR_annot_385;Name=1:47734376..47734869_LTR;Classification=LTR/Copia;Sequence_ontology=SO:0002264;Identity=0.849;Method=homology
1	LTR_retriever	Copia_LTR_retrotransposon	1123017	1123740	5109	-	.	ID=LTR_annot_386;Name=1:56931789..56939796_INT;Classification=LTR/Copia;Sequence_ontology=SO:0002264;Identity=0.97;Method=homology
1	LTR_retriever	Gypsy_LTR_retrotransposon	1126213	1126402	957	-	.	ID=LTR_annot_387;Name=4:20719922..20729396_INT;Classification=LTR/Gypsy;Sequence_ontology=SO:0002265;Identity=0.868;Method=homology
1	LTR_retriever	LTR_retrotransposon	1126771	1126833	303	+	.	ID=LTR_annot_388;Name=1:123485708..123491869_INT;Classification=LTR/unknown;Sequence_ontology=SO:0000186;Identity=0.809;Method=homology
1	LTR_retriever	Gypsy_LTR_retrotransposon	1126888	1126988	302	+	.	ID=LTR_annot_389;Name=4:42301792..42306595_LTR;Classification=LTR/Gypsy;Sequence_ontology=SO:0002265;Identity=0.867;Method=homology
1	LTR_retriever	Gypsy_LTR_retrotransposon	1127042	1127150	437	+	.	ID=LTR_annot_390;Name=3:50683701..50694624_INT;Classification=LTR/Gypsy;Sequence_ontology=SO:0002265;Identity=0.734;Method=homology
1	LTR_retriever	Copia_LTR_retrotransposon	1132804	1133027	418	-	.	ID=LTR_annot_391;Name=2:13871055..13882166_INT;Classification=LTR/Copia;Sequence_ontology=SO:0002264;Identity=0.719;Method=homology
1	LTR_retriever	LTR_retrotransposon	1132903	1133043	402	+	.	ID=LTR_annot_392;Name=2:126991231..127000675_INT;Classification=LTR/unknown;Sequence_ontology=SO:0000186;Identity=0.752;Method=homology
1	LTR_retriever	Copia_LTR_retrotransposon	1133058	1133338	1171	-	.	ID=LTR_annot_393;Name=3:39297147..39301625_INT;Classification=LTR/Copia;Sequence_ontology=SO:0002264;Identity=0.81;Method=homology
1	LTR_retriever	Gypsy_LTR_retrotransposon	1133975	1134067	376	-	.	ID=LTR_annot_394;Name=4:54395662..54396178_LTR;Classification=LTR/Gypsy;Sequence_ontology=SO:0002265;Identity=0.761;Method=homology
1	LTR_retriever	LTR_retrotransposon	1141655	1141868	723	+	.	ID=LTR_annot_395;Name=2:72762806..72763175_LTR;Classification=LTR/unknown;Sequence_ontology=SO:0000186;Identity=0.871;Method=homology
1	LTR_retriever	Gypsy_LTR_retrotransposon	1145471	1145523	362	-	.	ID=LTR_annot_396;Name=3:101912309..101922425_INT;Classification=LTR/Gypsy;Sequence_ontology=SO:0002265;Identity=0.868;Method=homology
1	LTR_retriever	Gypsy_LTR_retrotransposon	1145564	1145635	420	-	.	ID=LTR_annot_397;Name=3:101912309..101922425_INT;Classification=LTR/Gypsy;Sequence_ontology=SO:0002265;Identity=0.914;Method=homology
1	LTR_retriever	Copia_LTR_retrotransposon	1145628	1145754	257	+	.	ID=LTR_annot_398;Name=2:35854580..35860309_INT;Classification=LTR/Copia;Sequence_ontology=SO:0002264;Identity=0.693;Method=homology
1	LTR_retriever	LTR_retrotransposon	1145778	1145813	566	+	.	ID=LTR_annot_399;Name=1:123491870..123493046_LTR;Classification=LTR/unknown;Sequence_ontology=SO:0000186;Identity=0.745;Method=homology
1	LTR_retriever	Copia_LTR_retrotransposon	1145814	1146205	485	-	.	ID=LTR_annot_400;Name=1:126520144..126526778_INT;Classification=LTR/Copia;Sequence_ontology=SO:0002264;Identity=0.766;Method=homology
1	LTR_retriever	LTR_retrotransposon	1146206	1146596	566	+	.	ID=LTR_annot_401;Name=1:123491870..123493046_LTR;Classification=LTR/unknown;Sequence_ontology=SO:0000186;Identity=0.745;Method=homology
1	LTR_retriever	Copia_LTR_retrotransposon	1146503	1146612	269	-	.	ID=LTR_annot_402;Name=2:85087318..85094090_INT;Classification=LTR/Copia;Sequence_ontology=SO:0002264;Identity=0.752;Method=homology
1	LTR_retriever	Gypsy_LTR_retrotransposon	1146587	1146741	1068	-	.	ID=LTR_annot_403;Name=3:101912309..101922425_INT;Classification=LTR/Gypsy;Sequence_ontology=SO:0002265;Identity=0.897;Method=homology
1	LTR_retriever	Copia_LTR_retrotransposon	1147108	1147136	310	-	.	ID=LTR_annot_404;Name=4:14091714..14097815_INT;Classification=LTR/Copia;Sequence_ontology=SO:0002264;Identity=0.904;Method=homology
1	LTR_retriever	Copia_LTR_retrotransposon	1147162	1147228	333	+	.	ID=LTR_annot_405;Name=2:35854580..35860309_INT;Classification=LTR/Copia;Sequence_ontology=SO:0002264;Identity=0.881;Method=homology
1	LTR_retriever	LTR_retrotransposon	1150877	1150957	387	+	.	ID=LTR_annot_406;Name=4:1824994..1827450_INT;Classification=LTR/unknown;Sequence_ontology=SO:0000186;Identity=0.827;Method=homology
1	LTR_retriever	LTR_retrotransposon	1150881	1150968	294	-	.	ID=LTR_annot_407;Name=4:1824994..1827450_INT;Classification=LTR/unknown;Sequence_ontology=SO:0000186;Identity=0.873;Method=homology
1	LTR_retriever	Gypsy_LTR_retrotransposon	1153196	1153390	600	-	.	ID=LTR_annot_408;Name=4:20719922..20729396_INT;Classification=LTR/Gypsy;Sequence_ontology=SO:0002265;Identity=0.8;Method=homology
1	LTR_retriever	Gypsy_LTR_retrotransposon	1156875	1157127	546	+	.	ID=LTR_annot_409;Name=2:56421052..56421358_LTR;Classification=LTR/Gypsy;Sequence_ontology=SO:0002265;Identity=0.682;Method=homology
1	LTR_retriever	Gypsy_LTR_retrotransposon	1160138	1160279	1079	+	.	ID=LTR_annot_410;Name=2:89096546..89103623_INT;Classification=LTR/Gypsy;Sequence_ontology=SO:0002265;Identity=0.944;Method=homology
1	LTR_retriever	Copia_LTR_retrotransposon	1164049	1164288	1202	-	.	ID=LTR_annot_411;Name=3:83802582..83808511_INT;Classification=LTR/Copia;Sequence_ontology=SO:0002264;Identity=0.903;Method=homology
1	LTR_retriever	Gypsy_LTR_retrotransposon	1165617	1165868	1335	+	.	ID=LTR_annot_412;Name=3:101912309..101922425_INT;Classification=LTR/Gypsy;Sequence_ontology=SO:0002265;Identity=0.825;Method=homology
1	LTR_retriever	Copia_LTR_retrotransposon	1168553	1168581	502	+	.	ID=LTR_annot_413;Name=2:27501612..27511628_INT;Classification=LTR/Copia;Sequence_ontology=SO:0002264;Identity=0.736;Method=homology
1	LTR_retriever	LTR_retrotransposon	1168582	1168822	694	-	.	ID=LTR_annot_414;Name=2:45435155..45442510_INT;Classification=LTR/unknown;Sequence_ontology=SO:0000186;Identity=0.754;Method=homology
1	LTR_retriever	Copia_LTR_retrotransposon	1168814	1168987	359	+	.	ID=LTR_annot_415;Name=2:27501612..27511628_INT;Classification=LTR/Copia;Sequence_ontology=SO:0002264;Identity=0.74;Method=homology
1	LTR_retriever	LTR_retrotransposon	1168843	1169004	713	-	.	ID=LTR_annot_416;Name=2:45435155..45442510_INT;Classification=LTR/unknown;Sequence_ontology=SO:0000186;Identity=0.801;Method=homology
1	LTR_retriever	LTR_retrotransposon	1169137	1169332	702	+	.	ID=LTR_annot_417;Name=3:86984663..86984762_LTR;Classification=LTR/unknown;Sequence_ontology=SO:0000186;Identity=0.877;Method=homology
1	LTR_retriever	LTR_retrotransposon	1169301	1169786	719	+	.	ID=LTR_annot_418;Name=3:86984663..86984762_LTR;Classification=LTR/unknown;Sequence_ontology=SO:0000186;Identity=0.854;Method=homology
1	LTR_retriever	LTR_retrotransposon	1169766	1169850	481	+	.	ID=LTR_annot_419;Name=3:86984663..86984762_LTR;Classification=LTR/unknown;Sequence_ontology=SO:0000186;Identity=0.918;Method=homology
1	LTR_retriever	LTR_retrotransposon	1169856	1169940	468	+	.	ID=LTR_annot_420;Name=3:86984663..86984762_LTR;Classification=LTR/unknown;Sequence_ontology=SO:0000186;Identity=0.918;Method=homology
1	LTR_retriever	LTR_retrotransposon	1169941	1170143	837	+	.	ID=LTR_annot_421;Name=2:45435155..45442510_INT;Classification=LTR/unknown;Sequence_ontology=SO:0000186;Identity=0.768;Method=homology
1	LTR_retriever	Copia_LTR_retrotransposon	1170144	1170172	511	-	.	ID=LTR_annot_422;Name=2:27501612..27511628_INT;Classification=LTR/Copia;Sequence_ontology=SO:0002264;Identity=0.728;Method=homology
1	LTR_retriever	LTR_retrotransposon	1170170	1170428	747	+	.	ID=LTR_annot_423;Name=2:45435155..45442510_INT;Classification=LTR/unknown;Sequence_ontology=SO:0000186;Identity=0.746;Method=homology
1	LTR_retriever	Copia_LTR_retrotransposon	1170233	1170457	522	-	.	ID=LTR_annot_424;Name=2:27501612..27511628_INT;Classification=LTR/Copia;Sequence_ontology=SO:0002264;Identity=0.735;Method=homology
1	LTR_retriever	LTR_retrotransposon	1170479	1170690	711	+	.	ID=LTR_annot_425;Name=2:45435155..45442510_INT;Classification=LTR/unknown;Sequence_ontology=SO:0000186;Identity=0.749;Method=homology
1	LTR_retriever	Copia_LTR_retrotransposon	1170495	1170719	439	-	.	ID=LTR_annot_426;Name=2:27501612..27511628_INT;Classification=LTR/Copia;Sequence_ontology=SO:0002264;Identity=0.739;Method=homology
1	LTR_retriever	Copia_LTR_retrotransposon	1171279	1171452	366	+	.	ID=LTR_annot_427;Name=2:27501612..27511628_INT;Classification=LTR/Copia;Sequence_ontology=SO:0002264;Identity=0.749;Method=homology
1	LTR_retriever	Gypsy_LTR_retrotransposon	1173236	1173462	951	+	.	ID=LTR_annot_428;Name=3:69689524..69699341_INT;Classification=LTR/Gypsy;Sequence_ontology=SO:0002265;Identity=0.787;Method=homology
1	LTR_retriever	LTR_retrotransposon	1182094	1182189	237	+	.	ID=LTR_annot_429;Name=2:126991231..127000675_INT;Classification=LTR/unknown;Sequence_ontology=SO:0000186;Identity=0.813;Method=homology
1	LTR_retriever	Gypsy_LTR_retrotransposon	1182719	1182975	611	+	.	ID=LTR_annot_430;Name=2:56421052..56421358_LTR;Classification=LTR/Gypsy;Sequence_ontology=SO:0002265;Identity=0.685;Method=homology
1	LTR_retriever	Gypsy_LTR_retrotransposon	1183095	1183180	410	+	.	ID=LTR_annot_431;Name=2:56421052..56421358_LTR;Classification=LTR/Gypsy;Sequence_ontology=SO:0002265;Identity=0.776;Method=homology
1	LTR_retriever	Copia_LTR_retrotransposon	1197924	1198470	4082	-	.	ID=LTR_annot_432;Name=1:14218688..14219257_LTR;Classification=LTR/Copia;Sequence_ontology=SO:0002264;Identity=0.981;Method=homology
1	LTR_retriever	Copia_LTR_retrotransposon	1198471	1198585	435	+	.	ID=LTR_annot_433;Name=1:14218688..14219257_LTR;Classification=LTR/Copia;Sequence_ontology=SO:0002264;Identity=0.897;Method=homology
1	LTR_retriever	Copia_LTR_retrotransposon	1200096	1200322	498	+	.	ID=LTR_annot_434;Name=2:40639009..40645428_INT;Classification=LTR/Copia;Sequence_ontology=SO:0002264;Identity=0.695;Method=homology
1	LTR_retriever	Copia_LTR_retrotransposon	1200336	1200713	724	+	.	ID=LTR_annot_435;Name=2:40639009..40645428_INT;Classification=LTR/Copia;Sequence_ontology=SO:0002264;Identity=0.686;Method=homology
1	LTR_retriever	Gypsy_LTR_retrotransposon	1201734	1201834	272	-	.	ID=LTR_annot_436;Name=3:69689524..69699341_INT;Classification=LTR/Gypsy;Sequence_ontology=SO:0002265;Identity=0.71;Method=homology
1	LTR_retriever	Gypsy_LTR_retrotransposon	1204555	1204598	335	-	.	ID=LTR_annot_437;Name=3:69689524..69699341_INT;Classification=LTR/Gypsy;Sequence_ontology=SO:0002265;Identity=0.728;Method=homology
1	LTR_retriever	Copia_LTR_retrotransposon	1204599	1204736	360	+	.	ID=LTR_annot_438;Name=2:13871055..13882166_INT;Classification=LTR/Copia;Sequence_ontology=SO:0002264;Identity=0.801;Method=homology
1	LTR_retriever	Copia_LTR_retrotransposon	1210496	1210629	233	-	.	ID=LTR_annot_439;Name=2:27874284..27880933_INT;Classification=LTR/Copia;Sequence_ontology=SO:0002264;Identity=0.71;Method=homology
1	LTR_retriever	Copia_LTR_retrotransposon	1210742	1211393	4107	+	.	ID=LTR_annot_440;Name=3:71256629..71263747_INT;Classification=LTR/Copia;Sequence_ontology=SO:0002264;Identity=0.916;Method=homology
1	LTR_retriever	LTR_retrotransposon	1211248	1211490	466	-	.	ID=LTR_annot_441;Name=1:123484498..123485707_LTR;Classification=LTR/unknown;Sequence_ontology=SO:0000186;Identity=0.752;Method=homology
1	LTR_retriever	Copia_LTR_retrotransposon	1211424	1211676	887	+	.	ID=LTR_annot_442;Name=3:71256629..71263747_INT;Classification=LTR/Copia;Sequence_ontology=SO:0002264;Identity=0.862;Method=homology
1	LTR_retriever	Gypsy_LTR_retrotransposon	1213482	1213578	272	-	.	ID=LTR_annot_443;Name=3:65260295..65271786_INT;Classification=LTR/Gypsy;Sequence_ontology=SO:0002265;Identity=0.747;Method=homology
1	LTR_retriever	LTR_retrotransposon	1213686	1213855	302	+	.	ID=LTR_annot_444;Name=1:123491870..123493046_LTR;Classification=LTR/unknown;Sequence_ontology=SO:0000186;Identity=0.83;Method=homology
1	LTR_retriever	Copia_LTR_retrotransposon	1213782	1214140	327	-	.	ID=LTR_annot_445;Name=1:126520144..126526778_INT;Classification=LTR/Copia;Sequence_ontology=SO:0002264;Identity=0.778;Method=homology
1	LTR_retriever	LTR_retrotransposon	1214913	1215039	925	+	.	ID=LTR_annot_446;Name=2:1008174..1010594_INT;Classification=LTR/unknown;Sequence_ontology=SO:0000186;Identity=0.928;Method=homology
1	LTR_retriever	Copia_LTR_retrotransposon	1220968	1221084	447	-	.	ID=LTR_annot_447;Name=3:114275673..114279976_INT;Classification=LTR/Copia;Sequence_ontology=SO:0002264;Identity=0.834;Method=homology
1	LTR_retriever	Gypsy_LTR_retrotransposon	1233575	1233734	305	-	.	ID=LTR_annot_448;Name=147:19102..19691_LTR;Classification=LTR/Gypsy;Sequence_ontology=SO:0002265;Identity=0.775;Method=homology
1	LTR_retriever	LTR_retrotransposon	1240417	1240505	295	+	.	ID=LTR_annot_449;Name=2:126991231..127000675_INT;Classification=LTR/unknown;Sequence_ontology=SO:0000186;Identity=0.779;Method=homology
1	LTR_retriever	LTR_retrotransposon	1240503	1240692	435	+	.	ID=LTR_annot_450;Name=2:65067632..65079251_INT;Classification=LTR/unknown;Sequence_ontology=SO:0000186;Identity=0.745;Method=homology
1	LTR_retriever	Copia_LTR_retrotransposon	1240888	1241244	1388	-	.	ID=LTR_annot_451;Name=2:27874284..27880933_INT;Classification=LTR/Copia;Sequence_ontology=SO:0002264;Identity=0.793;Method=homology
1	LTR_retriever	Gypsy_LTR_retrotransposon	1241312	1241446	427	-	.	ID=LTR_annot_452;Name=3:65260295..65271786_INT;Classification=LTR/Gypsy;Sequence_ontology=SO:0002265;Identity=0.797;Method=homology
1	LTR_retriever	LTR_retrotransposon	1241335	1241542	300	-	.	ID=LTR_annot_453;Name=1:123491870..123493046_LTR;Classification=LTR/unknown;Sequence_ontology=SO:0000186;Identity=0.782;Method=homology
1	LTR_retriever	Copia_LTR_retrotransposon	1241529	1241699	486	-	.	ID=LTR_annot_454;Name=2:27874284..27880933_INT;Classification=LTR/Copia;Sequence_ontology=SO:0002264;Identity=0.757;Method=homology
1	LTR_retriever	LTR_retrotransposon	1255348	1255416	415	+	.	ID=LTR_annot_455;Name=2:126991231..127000675_INT;Classification=LTR/unknown;Sequence_ontology=SO:0000186;Identity=0.882;Method=homology
1	LTR_retriever	LTR_retrotransposon	1262227	1262430	339	+	.	ID=LTR_annot_456;Name=1:123491870..123493046_LTR;Classification=LTR/unknown;Sequence_ontology=SO:0000186;Identity=0.783;Method=homology
1	LTR_retriever	Gypsy_LTR_retrotransposon	1262329	1262512	294	-	.	ID=LTR_annot_457;Name=3:65260295..65271786_INT;Classification=LTR/Gypsy;Sequence_ontology=SO:0002265;Identity=0.77;Method=homology
1	LTR_retriever	Gypsy_LTR_retrotransposon	1262350	1262563	425	+	.	ID=LTR_annot_458;Name=3:65260295..65271786_INT;Classification=LTR/Gypsy;Sequence_ontology=SO:0002265;Identity=0.796;Method=homology
1	LTR_retriever	LTR_retrotransposon	1289124	1289217	318	+	.	ID=LTR_annot_459;Name=2:96844336..96855551_INT;Classification=LTR/unknown;Sequence_ontology=SO:0000186;Identity=0.89;Method=homology
1	LTR_retriever	Copia_LTR_retrotransposon	1289126	1289275	548	+	.	ID=LTR_annot_460;Name=4:74953852..74963186_INT;Classification=LTR/Copia;Sequence_ontology=SO:0002264;Identity=0.958;Method=homology
1	LTR_retriever	Gypsy_LTR_retrotransposon	1289624	1289895	489	+	.	ID=LTR_annot_461;Name=3:69689524..69699341_INT;Classification=LTR/Gypsy;Sequence_ontology=SO:0002265;Identity=0.735;Method=homology
1	LTR_retriever	Gypsy_LTR_retrotransposon	1294836	1295153	2360	+	.	ID=LTR_annot_462;Name=2:1760379..1763752_INT;Classification=LTR/Gypsy;Sequence_ontology=SO:0002265;Identity=0.936;Method=homology
1	LTR_retriever	Gypsy_LTR_retrotransposon	1295157	1295510	1367	+	.	ID=LTR_annot_463;Name=1:53863127..53863636_LTR;Classification=LTR/Gypsy;Sequence_ontology=SO:0002265;Identity=0.801;Method=homology
1	LTR_retriever	LTR_retrotransposon	1295231	1295579	1990	-	.	ID=LTR_annot_464;Name=1:53633422..53633911_LTR;Classification=LTR/unknown;Sequence_ontology=SO:0000186;Identity=0.844;Method=homology
1	LTR_retriever	LTR_retrotransposon	1299750	1299827	399	-	.	ID=LTR_annot_465;Name=2:126991231..127000675_INT;Classification=LTR/unknown;Sequence_ontology=SO:0000186;Identity=0.882;Method=homology
1	LTR_retriever	Gypsy_LTR_retrotransposon	1308470	1308665	441	-	.	ID=LTR_annot_466;Name=468:5873..11297_INT;Classification=LTR/Gypsy;Sequence_ontology=SO:0002265;Identity=0.808;Method=homology
1	LTR_retriever	Gypsy_LTR_retrotransposon	1308842	1309014	519	+	.	ID=LTR_annot_467;Name=1:126672234..126678316_INT;Classification=LTR/Gypsy;Sequence_ontology=SO:0002265;Identity=0.777;Method=homology
1	LTR_retriever	Gypsy_LTR_retrotransposon	1314115	1314292	469	+	.	ID=LTR_annot_468;Name=3:69689524..69699341_INT;Classification=LTR/Gypsy;Sequence_ontology=SO:0002265;Identity=0.749;Method=homology
1	LTR_retriever	Copia_LTR_retrotransposon	1315497	1315643	431	+	.	ID=LTR_annot_469;Name=1:121082511..121082657_LTR;Classification=LTR/Copia;Sequence_ontology=SO:0002264;Identity=0.823;Method=homology
1	LTR_retriever	Copia_LTR_retrotransposon	1315747	1315914	476	-	.	ID=LTR_annot_470;Name=1:41939033..41939202_LTR;Classification=LTR/Copia;Sequence_ontology=SO:0002264;Identity=0.777;Method=homology
1	LTR_retriever	Copia_LTR_retrotransposon	1315915	1315956	336	-	.	ID=LTR_annot_471;Name=1:41939203..41943677_INT;Classification=LTR/Copia;Sequence_ontology=SO:0002264;Identity=0.929;Method=homology
1	LTR_retriever	Gypsy_LTR_retrotransposon	1315957	1316068	481	-	.	ID=LTR_annot_472;Name=3:63934740..63937717_LTR;Classification=LTR/Gypsy;Sequence_ontology=SO:0002265;Identity=0.804;Method=homology
1	LTR_retriever	Gypsy_LTR_retrotransposon	1316091	1316351	617	-	.	ID=LTR_annot_473;Name=3:63934740..63937717_LTR;Classification=LTR/Gypsy;Sequence_ontology=SO:0002265;Identity=0.772;Method=homology
1	LTR_retriever	Gypsy_LTR_retrotransposon	1316429	1317023	735	-	.	ID=LTR_annot_474;Name=1:77746101..77748788_LTR;Classification=LTR/Gypsy;Sequence_ontology=SO:0002265;Identity=0.766;Method=homology
1	LTR_retriever	Gypsy_LTR_retrotransposon	1317072	1317417	803	-	.	ID=LTR_annot_475;Name=1:89752483..89755149_LTR;Classification=LTR/Gypsy;Sequence_ontology=SO:0002265;Identity=0.833;Method=homology
1	LTR_retriever	Copia_LTR_retrotransposon	1317418	1317627	1258	-	.	ID=LTR_annot_476;Name=1:41939203..41943677_INT;Classification=LTR/Copia;Sequence_ontology=SO:0002264;Identity=0.837;Method=homology
1	LTR_retriever	Copia_LTR_retrotransposon	1321038	1321348	972	+	.	ID=LTR_annot_477;Name=3:27171163..27172063_LTR;Classification=LTR/Copia;Sequence_ontology=SO:0002264;Identity=0.754;Method=homology
1	LTR_retriever	Gypsy_LTR_retrotransposon	1321465	1321559	551	+	.	ID=LTR_annot_478;Name=1:53979022..53993161_INT;Classification=LTR/Gypsy;Sequence_ontology=SO:0002265;Identity=0.874;Method=homology
1	LTR_retriever	LTR_retrotransposon	1321571	1321797	304	+	.	ID=LTR_annot_479;Name=1:123484498..123485707_LTR;Classification=LTR/unknown;Sequence_ontology=SO:0000186;Identity=0.784;Method=homology
1	LTR_retriever	Copia_LTR_retrotransposon	1321611	1321885	225	-	.	ID=LTR_annot_480;Name=1:41939203..41943677_INT;Classification=LTR/Copia;Sequence_ontology=SO:0002264;Identity=0.808;Method=homology
1	LTR_retriever	Copia_LTR_retrotransposon	1321700	1321908	244	+	.	ID=LTR_annot_481;Name=1:126520144..126526778_INT;Classification=LTR/Copia;Sequence_ontology=SO:0002264;Identity=0.763;Method=homology
1	LTR_retriever	LTR_retrotransposon	1321807	1321962	308	-	.	ID=LTR_annot_482;Name=1:123491870..123493046_LTR;Classification=LTR/unknown;Sequence_ontology=SO:0000186;Identity=0.788;Method=homology
1	LTR_retriever	Gypsy_LTR_retrotransposon	1321972	1322101	481	-	.	ID=LTR_annot_483;Name=1:53979022..53993161_INT;Classification=LTR/Gypsy;Sequence_ontology=SO:0002265;Identity=0.845;Method=homology
1	LTR_retriever	Gypsy_LTR_retrotransposon	1328623	1328836	373	+	.	ID=LTR_annot_484;Name=1:102916419..102916977_LTR;Classification=LTR/Gypsy;Sequence_ontology=SO:0002265;Identity=0.685;Method=homology
1	LTR_retriever	LTR_retrotransposon	1358033	1358151	326	-	.	ID=LTR_annot_485;Name=3:95244360..95251703_INT;Classification=LTR/unknown;Sequence_ontology=SO:0000186;Identity=0.826;Method=homology
1	LTR_retriever	LTR_retrotransposon	1360061	1360194	304	-	.	ID=LTR_annot_486;Name=2:65067632..65079251_INT;Classification=LTR/unknown;Sequence_ontology=SO:0000186;Identity=0.79;Method=homology
1	LTR_retriever	LTR_retrotransposon	1360677	1360965	493	+	.	ID=LTR_annot_487;Name=1:123491870..123493046_LTR;Classification=LTR/unknown;Sequence_ontology=SO:0000186;Identity=0.787;Method=homology
1	LTR_retriever	Copia_LTR_retrotransposon	1360753	1360843	1295	-	.	ID=LTR_annot_488;Name=3:71256629..71263747_INT;Classification=LTR/Copia;Sequence_ontology=SO:0002264;Identity=0.756;Method=homology
1	LTR_retriever	Copia_LTR_retrotransposon	1360844	1361193	455	+	.	ID=LTR_annot_489;Name=1:126520144..126526778_INT;Classification=LTR/Copia;Sequence_ontology=SO:0002264;Identity=0.738;Method=homology
1	LTR_retriever	Copia_LTR_retrotransposon	1361194	1361712	1295	-	.	ID=LTR_annot_490;Name=3:71256629..71263747_INT;Classification=LTR/Copia;Sequence_ontology=SO:0002264;Identity=0.756;Method=homology
1	LTR_retriever	Copia_LTR_retrotransposon	1361509	1361790	401	+	.	ID=LTR_annot_491;Name=1:80352852..80359553_INT;Classification=LTR/Copia;Sequence_ontology=SO:0002264;Identity=0.723;Method=homology
1	LTR_retriever	Copia_LTR_retrotransposon	1361809	1362136	602	-	.	ID=LTR_annot_492;Name=1:113684351..113690530_INT;Classification=LTR/Copia;Sequence_ontology=SO:0002264;Identity=0.741;Method=homology
1	LTR_retriever	Copia_LTR_retrotransposon	1362347	1362582	1863	-	.	ID=LTR_annot_493;Name=4:21702047..21702690_LTR;Classification=LTR/Copia;Sequence_ontology=SO:0002264;Identity=0.966;Method=homology
1	LTR_retriever	Copia_LTR_retrotransposon	1364396	1364591	846	+	.	ID=LTR_annot_494;Name=1:122792719..122798645_INT;Classification=LTR/Copia;Sequence_ontology=SO:0002264;Identity=0.918;Method=homology
1	LTR_retriever	Copia_LTR_retrotransposon	1364434	1364612	795	-	.	ID=LTR_annot_495;Name=1:113684351..113690530_INT;Classification=LTR/Copia;Sequence_ontology=SO:0002264;Identity=0.972;Method=homology
1	LTR_retriever	Gypsy_LTR_retrotransposon	1364524	1364624	387	+	.	ID=LTR_annot_496;Name=4:31211031..31219222_INT;Classification=LTR/Gypsy;Sequence_ontology=SO:0002265;Identity=0.881;Method=homology
1	LTR_retriever	Gypsy_LTR_retrotransposon	1378390	1378525	355	+	.	ID=LTR_annot_497;Name=3:69689524..69699341_INT;Classification=LTR/Gypsy;Sequence_ontology=SO:0002265;Identity=0.704;Method=homology
1	LTR_retriever	Copia_LTR_retrotransposon	1378552	1378721	664	+	.	ID=LTR_annot_498;Name=2:40694671..40706662_INT;Classification=LTR/Copia;Sequence_ontology=SO:0002264;Identity=0.796;Method=homology
1	LTR_retriever	LTR_retrotransposon	1378747	1378876	1046	-	.	ID=LTR_annot_499;Name=2:1008174..1010594_INT;Classification=LTR/unknown;Sequence_ontology=SO:0000186;Identity=0.954;Method=homology
1	LTR_retriever	Copia_LTR_retrotransposon	1386827	1387434	4982	+	.	ID=LTR_annot_500;Name=1:14223833..14224453_LTR;Classification=LTR/Copia;Sequence_ontology=SO:0002264;Identity=0.965;Method=homology
1	LTR_retriever	LTR_retrotransposon	1387505	1387628	424	+	.	ID=LTR_annot_501;Name=2:126991231..127000675_INT;Classification=LTR/unknown;Sequence_ontology=SO:0000186;Identity=0.775;Method=homology
1	LTR_retriever	Copia_LTR_retrotransposon	1387533	1387763	800	+	.	ID=LTR_annot_502;Name=2:13871055..13882166_INT;Classification=LTR/Copia;Sequence_ontology=SO:0002264;Identity=0.785;Method=homology
1	LTR_retriever	Gypsy_LTR_retrotransposon	1400345	1400591	1217	-	.	ID=LTR_annot_503;Name=3:101912309..101922425_INT;Classification=LTR/Gypsy;Sequence_ontology=SO:0002265;Identity=0.84;Method=homology
1	LTR_retriever	Gypsy_LTR_retrotransposon	1406504	1406690	380	+	.	ID=LTR_annot_504;Name=2:56421052..56421358_LTR;Classification=LTR/Gypsy;Sequence_ontology=SO:0002265;Identity=0.74;Method=homology
1	LTR_retriever	Gypsy_LTR_retrotransposon	1406970	1407063	356	+	.	ID=LTR_annot_505;Name=2:56421052..56421358_LTR;Classification=LTR/Gypsy;Sequence_ontology=SO:0002265;Identity=0.804;Method=homology
1	LTR_retriever	Copia_LTR_retrotransposon	1407062	1407338	2120	-	.	ID=LTR_annot_506;Name=3:39297147..39301625_INT;Classification=LTR/Copia;Sequence_ontology=SO:0002264;Identity=0.946;Method=homology
1	LTR_retriever	Gypsy_LTR_retrotransposon	1407337	1407474	385	+	.	ID=LTR_annot_507;Name=2:56421052..56421358_LTR;Classification=LTR/Gypsy;Sequence_ontology=SO:0002265;Identity=0.704;Method=homology
1	LTR_retriever	LTR_retrotransposon	1409731	1409849	863	+	.	ID=LTR_annot_508;Name=1:127932042..127937836_INT;Classification=LTR/unknown;Sequence_ontology=SO:0000186;Identity=0.899;Method=homology
1	LTR_retriever	Gypsy_LTR_retrotransposon	1412242	1412348	233	+	.	ID=LTR_annot_509;Name=3:83755281..83757892_LTR;Classification=LTR/Gypsy;Sequence_ontology=SO:0002265;Identity=0.811;Method=homology
1	LTR_retriever	Copia_LTR_retrotransposon	1417737	1417756	927	+	.	ID=LTR_annot_510;Name=3:71256629..71263747_INT;Classification=LTR/Copia;Sequence_ontology=SO:0002264;Identity=0.755;Method=homology
1	LTR_retriever	Copia_LTR_retrotransposon	1417757	1418019	547	-	.	ID=LTR_annot_511;Name=1:80352852..80359553_INT;Classification=LTR/Copia;Sequence_ontology=SO:0002264;Identity=0.705;Method=homology
1	LTR_retriever	Copia_LTR_retrotransposon	1418020	1418605	927	+	.	ID=LTR_annot_512;Name=3:71256629..71263747_INT;Classification=LTR/Copia;Sequence_ontology=SO:0002264;Identity=0.755;Method=homology
1	LTR_retriever	LTR_retrotransposon	1418365	1418722	555	-	.	ID=LTR_annot_513;Name=1:123491870..123493046_LTR;Classification=LTR/unknown;Sequence_ontology=SO:0000186;Identity=0.775;Method=homology
1	LTR_retriever	Copia_LTR_retrotransposon	1418662	1418780	282	-	.	ID=LTR_annot_514;Name=2:85087318..85094090_INT;Classification=LTR/Copia;Sequence_ontology=SO:0002264;Identity=0.725;Method=homology
1	LTR_retriever	LTR_retrotransposon	1420275	1420471	448	+	.	ID=LTR_annot_515;Name=1:123484498..123485707_LTR;Classification=LTR/unknown;Sequence_ontology=SO:0000186;Identity=0.781;Method=homology
1	LTR_retriever	Copia_LTR_retrotransposon	1420296	1420439	668	-	.	ID=LTR_annot_516;Name=1:126520144..126526778_INT;Classification=LTR/Copia;Sequence_ontology=SO:0002264;Identity=0.834;Method=homology
1	LTR_retriever	Copia_LTR_retrotransposon	1420440	1420621	379	+	.	ID=LTR_annot_517;Name=1:121218944..121226197_INT;Classification=LTR/Copia;Sequence_ontology=SO:0002264;Identity=0.824;Method=homology
1	LTR_retriever	Copia_LTR_retrotransposon	1420726	1420938	666	+	.	ID=LTR_annot_518;Name=1:80352852..80359553_INT;Classification=LTR/Copia;Sequence_ontology=SO:0002264;Identity=0.73;Method=homology
1	LTR_retriever	LTR_retrotransposon	1427280	1427426	591	+	.	ID=LTR_annot_519;Name=2:65067632..65079251_INT;Classification=LTR/unknown;Sequence_ontology=SO:0000186;Identity=0.899;Method=homology
1	LTR_retriever	LTR_retrotransposon	1427442	1428222	664	-	.	ID=LTR_annot_520;Name=1:123484498..123485707_LTR;Classification=LTR/unknown;Sequence_ontology=SO:0000186;Identity=0.742;Method=homology
1	LTR_retriever	LTR_retrotransposon	1428254	1428376	568	+	.	ID=LTR_annot_521;Name=2:65067632..65079251_INT;Classification=LTR/unknown;Sequence_ontology=SO:0000186;Identity=0.895;Method=homology
1	LTR_retriever	LTR_retrotransposon	1431935	1432017	282	+	.	ID=LTR_annot_522;Name=2:65067632..65079251_INT;Classification=LTR/unknown;Sequence_ontology=SO:0000186;Identity=0.771;Method=homology
1	LTR_retriever	LTR_retrotransposon	1437685	1437934	1131	-	.	ID=LTR_annot_523;Name=1:123485708..123491869_INT;Classification=LTR/unknown;Sequence_ontology=SO:0000186;Identity=0.811;Method=homology
1	LTR_retriever	LTR_retrotransposon	1447655	1447819	417	+	.	ID=LTR_annot_524;Name=2:65067632..65079251_INT;Classification=LTR/unknown;Sequence_ontology=SO:0000186;Identity=0.763;Method=homology
1	LTR_retriever	LTR_retrotransposon	1447823	1447974	378	+	.	ID=LTR_annot_525;Name=2:65067632..65079251_INT;Classification=LTR/unknown;Sequence_ontology=SO:0000186;Identity=0.743;Method=homology
1	LTR_retriever	LTR_retrotransposon	1447973	1448243	615	-	.	ID=LTR_annot_526;Name=2:65067632..65079251_INT;Classification=LTR/unknown;Sequence_ontology=SO:0000186;Identity=0.864;Method=homology
1	LTR_retriever	LTR_retrotransposon	1450910	1451028	266	+	.	ID=LTR_annot_527;Name=3:101839680..101846507_INT;Classification=LTR/unknown;Sequence_ontology=SO:0000186;Identity=0.802;Method=homology
1	LTR_retriever	Copia_LTR_retrotransposon	1455701	1455837	811	-	.	ID=LTR_annot_528;Name=2:94494058..94500983_INT;Classification=LTR/Copia;Sequence_ontology=SO:0002264;Identity=0.882;Method=homology
1	LTR_retriever	Copia_LTR_retrotransposon	1461042	1461164	434	+	.	ID=LTR_annot_529;Name=2:94494058..94500983_INT;Classification=LTR/Copia;Sequence_ontology=SO:0002264;Identity=0.824;Method=homology
1	LTR_retriever	Copia_LTR_retrotransposon	1461072	1461165	454	-	.	ID=LTR_annot_530;Name=2:94494058..94500983_INT;Classification=LTR/Copia;Sequence_ontology=SO:0002264;Identity=0.828;Method=homology
1	LTR_retriever	Copia_LTR_retrotransposon	1461351	1461584	308	+	.	ID=LTR_annot_531;Name=2:94494058..94500983_INT;Classification=LTR/Copia;Sequence_ontology=SO:0002264;Identity=0.754;Method=homology
1	LTR_retriever	Gypsy_LTR_retrotransposon	1461385	1461608	504	+	.	ID=LTR_annot_532;Name=3:69689524..69699341_INT;Classification=LTR/Gypsy;Sequence_ontology=SO:0002265;Identity=0.734;Method=homology
1	LTR_retriever	LTR_retrotransposon	1462790	1462884	304	-	.	ID=LTR_annot_533;Name=2:126991231..127000675_INT;Classification=LTR/unknown;Sequence_ontology=SO:0000186;Identity=0.794;Method=homology
1	LTR_retriever	Copia_LTR_retrotransposon	1478883	1479139	1158	+	.	ID=LTR_annot_534;Name=2:13871055..13882166_INT;Classification=LTR/Copia;Sequence_ontology=SO:0002264;Identity=0.794;Method=homology
1	LTR_retriever	LTR_retrotransposon	1483736	1483801	307	-	.	ID=LTR_annot_535;Name=1:123485708..123491869_INT;Classification=LTR/unknown;Sequence_ontology=SO:0000186;Identity=0.868;Method=homology
1	LTR_retriever	LTR_retrotransposon	1485463	1485557	261	-	.	ID=LTR_annot_536;Name=2:65067632..65079251_INT;Classification=LTR/unknown;Sequence_ontology=SO:0000186;Identity=0.794;Method=homology
1	LTR_retriever	Copia_LTR_retrotransposon	1485846	1486024	329	+	.	ID=LTR_annot_537;Name=2:13871055..13882166_INT;Classification=LTR/Copia;Sequence_ontology=SO:0002264;Identity=0.723;Method=homology
1	LTR_retriever	Gypsy_LTR_retrotransposon	1489292	1489437	351	-	.	ID=LTR_annot_538;Name=3:69689524..69699341_INT;Classification=LTR/Gypsy;Sequence_ontology=SO:0002265;Identity=0.726;Method=homology
1	LTR_retriever	Copia_LTR_retrotransposon	1489301	1489528	1070	+	.	ID=LTR_annot_539;Name=2:13871055..13882166_INT;Classification=LTR/Copia;Sequence_ontology=SO:0002264;Identity=0.816;Method=homology
1	LTR_retriever	LTR_retrotransposon	1489438	1489562	627	-	.	ID=LTR_annot_540;Name=2:126991231..127000675_INT;Classification=LTR/unknown;Sequence_ontology=SO:0000186;Identity=0.814;Method=homology
1	LTR_retriever	Gypsy_LTR_retrotransposon	1502378	1502843	3269	+	.	ID=LTR_annot_541;Name=3:100639828..100640659_LTR;Classification=LTR/Gypsy;Sequence_ontology=SO:0002265;Identity=0.903;Method=homology
1	LTR_retriever	Gypsy_LTR_retrotransposon	1502834	1503640	4568	-	.	ID=LTR_annot_542;Name=468:5873..11297_INT;Classification=LTR/Gypsy;Sequence_ontology=SO:0002265;Identity=0.917;Method=homology
1	LTR_retriever	Gypsy_LTR_retrotransposon	1503641	1503898	1766	+	.	ID=LTR_annot_543;Name=3:100639828..100640659_LTR;Classification=LTR/Gypsy;Sequence_ontology=SO:0002265;Identity=0.888;Method=homology
1	LTR_retriever	Copia_LTR_retrotransposon	1503899	1504461	3776	-	.	ID=LTR_annot_544;Name=1:14218688..14219257_LTR;Classification=LTR/Copia;Sequence_ontology=SO:0002264;Identity=0.903;Method=homology
1	LTR_retriever	Gypsy_LTR_retrotransposon	1504462	1504591	870	+	.	ID=LTR_annot_545;Name=3:100639828..100640659_LTR;Classification=LTR/Gypsy;Sequence_ontology=SO:0002265;Identity=0.895;Method=homology
1	LTR_retriever	Copia_LTR_retrotransposon	1519166	1519180	515	-	.	ID=LTR_annot_546;Name=1:87563625..87572402_INT;Classification=LTR/Copia;Sequence_ontology=SO:0002264;Identity=0.966;Method=homology
1	LTR_retriever	Gypsy_LTR_retrotransposon	1519181	1519305	390	-	.	ID=LTR_annot_547;Name=3:92715463..92722906_INT;Classification=LTR/Gypsy;Sequence_ontology=SO:0002265;Identity=0.885;Method=homology
1	LTR_retriever	Copia_LTR_retrotransposon	1519306	1519318	515	-	.	ID=LTR_annot_548;Name=1:87563625..87572402_INT;Classification=LTR/Copia;Sequence_ontology=SO:0002264;Identity=0.966;Method=homology
1	LTR_retriever	Gypsy_LTR_retrotransposon	1524162	1524259	235	+	.	ID=LTR_annot_549;Name=125:14527..15430_LTR;Classification=LTR/Gypsy;Sequence_ontology=SO:0002265;Identity=0.766;Method=homology
1	LTR_retriever	Gypsy_LTR_retrotransposon	1547798	1548056	879	+	.	ID=LTR_annot_550;Name=3:69689524..69699341_INT;Classification=LTR/Gypsy;Sequence_ontology=SO:0002265;Identity=0.741;Method=homology
1	LTR_retriever	LTR_retrotransposon	1557035	1557175	510	+	.	ID=LTR_annot_551;Name=4:63623360..63625371_LTR;Classification=LTR/unknown;Sequence_ontology=SO:0000186;Identity=0.717;Method=homology
1	LTR_retriever	Copia_LTR_retrotransposon	1557176	1557429	734	+	.	ID=LTR_annot_552;Name=4:60845949..60847730_LTR;Classification=LTR/Copia;Sequence_ontology=SO:0002264;Identity=0.725;Method=homology
1	LTR_retriever	LTR_retrotransposon	1566236	1566444	830	-	.	ID=LTR_annot_553;Name=1:123491870..123493046_LTR;Classification=LTR/unknown;Sequence_ontology=SO:0000186;Identity=0.772;Method=homology
1	LTR_retriever	LTR_retrotransposon	1567388	1567536	466	-	.	ID=LTR_annot_554;Name=1:123484498..123485707_LTR;Classification=LTR/unknown;Sequence_ontology=SO:0000186;Identity=0.736;Method=homology
1	LTR_retriever	Copia_LTR_retrotransposon	1571068	1571293	439	-	.	ID=LTR_annot_555;Name=2:13871055..13882166_INT;Classification=LTR/Copia;Sequence_ontology=SO:0002264;Identity=0.772;Method=homology
1	LTR_retriever	LTR_retrotransposon	1579557	1579747	360	+	.	ID=LTR_annot_556;Name=2:128493340..128494274_INT;Classification=LTR/unknown;Sequence_ontology=SO:0000186;Identity=0.738;Method=homology
1	LTR_retriever	LTR_retrotransposon	1580146	1580299	550	-	.	ID=LTR_annot_557;Name=1:127932042..127937836_INT;Classification=LTR/unknown;Sequence_ontology=SO:0000186;Identity=0.791;Method=homology
1	LTR_retriever	Gypsy_LTR_retrotransposon	1581164	1581258	301	+	.	ID=LTR_annot_558;Name=4:14276500..14287090_INT;Classification=LTR/Gypsy;Sequence_ontology=SO:0002265;Identity=0.817;Method=homology
1	LTR_retriever	Gypsy_LTR_retrotransposon	1606342	1606567	1269	+	.	ID=LTR_annot_559;Name=4:20719922..20729396_INT;Classification=LTR/Gypsy;Sequence_ontology=SO:0002265;Identity=0.906;Method=homology
1	LTR_retriever	LTR_retrotransposon	1610918	1611704	2937	-	.	ID=LTR_annot_560;Name=1:117982987..117991163_INT;Classification=LTR/unknown;Sequence_ontology=SO:0000186;Identity=0.85;Method=homology
1	LTR_retriever	LTR_retrotransposon	1611787	1611921	772	-	.	ID=LTR_annot_561;Name=1:117982987..117991163_INT;Classification=LTR/unknown;Sequence_ontology=SO:0000186;Identity=0.867;Method=homology
1	LTR_retriever	Gypsy_LTR_retrotransposon	1612165	1612341	581	-	.	ID=LTR_annot_562;Name=468:5873..11297_INT;Classification=LTR/Gypsy;Sequence_ontology=SO:0002265;Identity=0.854;Method=homology
1	LTR_retriever	Gypsy_LTR_retrotransposon	1612472	1612607	231	+	.	ID=LTR_annot_563;Name=1:126672234..126678316_INT;Classification=LTR/Gypsy;Sequence_ontology=SO:0002265;Identity=0.804;Method=homology
1	LTR_retriever	Gypsy_LTR_retrotransposon	1612796	1612918	305	-	.	ID=LTR_annot_564;Name=468:5873..11297_INT;Classification=LTR/Gypsy;Sequence_ontology=SO:0002265;Identity=0.736;Method=homology
1	LTR_retriever	Copia_LTR_retrotransposon	1629315	1629540	543	+	.	ID=LTR_annot_565;Name=2:94494058..94500983_INT;Classification=LTR/Copia;Sequence_ontology=SO:0002264;Identity=0.778;Method=homology
1	LTR_retriever	Copia_LTR_retrotransposon	1630128	1630334	530	-	.	ID=LTR_annot_566;Name=4:62147431..62154417_INT;Classification=LTR/Copia;Sequence_ontology=SO:0002264;Identity=0.766;Method=homology
1	LTR_retriever	Gypsy_LTR_retrotransposon	1633121	1633261	368	+	.	ID=LTR_annot_567;Name=3:69689524..69699341_INT;Classification=LTR/Gypsy;Sequence_ontology=SO:0002265;Identity=0.735;Method=homology
1	LTR_retriever	Copia_LTR_retrotransposon	1633288	1633538	715	+	.	ID=LTR_annot_568;Name=2:40694671..40706662_INT;Classification=LTR/Copia;Sequence_ontology=SO:0002264;Identity=0.772;Method=homology
1	LTR_retriever	LTR_retrotransposon	1649360	1649561	344	-	.	ID=LTR_annot_569;Name=1:123485708..123491869_INT;Classification=LTR/unknown;Sequence_ontology=SO:0000186;Identity=0.733;Method=homology
1	LTR_retriever	Gypsy_LTR_retrotransposon	1657796	1658098	2442	-	.	ID=LTR_annot_570;Name=2:56421052..56421358_LTR;Classification=LTR/Gypsy;Sequence_ontology=SO:0002265;Identity=0.957;Method=homology
1	LTR_retriever	Copia_LTR_retrotransposon	1660065	1660275	306	-	.	ID=LTR_annot_571;Name=2:13871055..13882166_INT;Classification=LTR/Copia;Sequence_ontology=SO:0002264;Identity=0.691;Method=homology
1	LTR_retriever	Copia_LTR_retrotransposon	1666567	1666811	1072	+	.	ID=LTR_annot_572;Name=2:56166785..56171567_INT;Classification=LTR/Copia;Sequence_ontology=SO:0002264;Identity=0.93;Method=homology
1	LTR_retriever	Copia_LTR_retrotransposon	1667091	1667108	535	-	.	ID=LTR_annot_573;Name=2:52210913..52218274_INT;Classification=LTR/Copia;Sequence_ontology=SO:0002264;Identity=0.907;Method=homology
1	LTR_retriever	Copia_LTR_retrotransposon	1667109	1667238	596	+	.	ID=LTR_annot_574;Name=4:74688970..74695034_INT;Classification=LTR/Copia;Sequence_ontology=SO:0002264;Identity=0.908;Method=homology
1	LTR_retriever	LTR_retrotransposon	1667138	1667274	395	-	.	ID=LTR_annot_575;Name=4:32490756..32501589_INT;Classification=LTR/unknown;Sequence_ontology=SO:0000186;Identity=0.827;Method=homology
1	LTR_retriever	Copia_LTR_retrotransposon	1667239	1667260	535	-	.	ID=LTR_annot_576;Name=2:52210913..52218274_INT;Classification=LTR/Copia;Sequence_ontology=SO:0002264;Identity=0.907;Method=homology
1	LTR_retriever	LTR_retrotransposon	1682257	1682501	501	-	.	ID=LTR_annot_577;Name=3:41257158..41257724_LTR;Classification=LTR/unknown;Sequence_ontology=SO:0000186;Identity=0.716;Method=homology
1	LTR_retriever	Gypsy_LTR_retrotransposon	1682433	1682541	289	+	.	ID=LTR_annot_578;Name=3:100639828..100640659_LTR;Classification=LTR/Gypsy;Sequence_ontology=SO:0002265;Identity=0.736;Method=homology
1	LTR_retriever	Gypsy_LTR_retrotransposon	1686625	1686878	2106	-	.	ID=LTR_annot_579;Name=3:101912309..101922425_INT;Classification=LTR/Gypsy;Sequence_ontology=SO:0002265;Identity=0.965;Method=homology
1	LTR_retriever	LTR_retrotransposon	1688572	1688743	504	+	.	ID=LTR_annot_580;Name=2:65067632..65079251_INT;Classification=LTR/unknown;Sequence_ontology=SO:0000186;Identity=0.765;Method=homology
1	LTR_retriever	Copia_LTR_retrotransposon	1694607	1694863	531	+	.	ID=LTR_annot_581;Name=1:56931789..56939796_INT;Classification=LTR/Copia;Sequence_ontology=SO:0002264;Identity=0.804;Method=homology
1	LTR_retriever	Gypsy_LTR_retrotransposon	1710743	1710856	629	+	.	ID=LTR_annot_582;Name=2:89096546..89103623_INT;Classification=LTR/Gypsy;Sequence_ontology=SO:0002265;Identity=0.93;Method=homology
1	LTR_retriever	Copia_LTR_retrotransposon	1710798	1710865	516	+	.	ID=LTR_annot_583;Name=4:63433369..63439957_INT;Classification=LTR/Copia;Sequence_ontology=SO:0002264;Identity=0.941;Method=homology
1	LTR_retriever	Gypsy_LTR_retrotransposon	1712780	1712862	330	+	.	ID=LTR_annot_584;Name=2:89096546..89103623_INT;Classification=LTR/Gypsy;Sequence_ontology=SO:0002265;Identity=0.887;Method=homology
1	LTR_retriever	Copia_LTR_retrotransposon	1714745	1714892	310	+	.	ID=LTR_annot_585;Name=1:56931789..56939796_INT;Classification=LTR/Copia;Sequence_ontology=SO:0002264;Identity=0.733;Method=homology
1	LTR_retriever	Gypsy_LTR_retrotransposon	1717604	1717921	678	+	.	ID=LTR_annot_586;Name=3:69689524..69699341_INT;Classification=LTR/Gypsy;Sequence_ontology=SO:0002265;Identity=0.756;Method=homology
1	LTR_retriever	Copia_LTR_retrotransposon	1717944	1718123	746	+	.	ID=LTR_annot_587;Name=2:40694671..40706662_INT;Classification=LTR/Copia;Sequence_ontology=SO:0002264;Identity=0.809;Method=homology
1	LTR_retriever	Copia_LTR_retrotransposon	1722721	1722821	552	-	.	ID=LTR_annot_588;Name=4:63433369..63439957_INT;Classification=LTR/Copia;Sequence_ontology=SO:0002264;Identity=0.822;Method=homology
1	LTR_retriever	Copia_LTR_retrotransposon	1722853	1722980	530	-	.	ID=LTR_annot_589;Name=4:63433369..63439957_INT;Classification=LTR/Copia;Sequence_ontology=SO:0002264;Identity=0.772;Method=homology
1	LTR_retriever	Copia_LTR_retrotransposon	1723013	1723096	422	-	.	ID=LTR_annot_590;Name=4:63433369..63439957_INT;Classification=LTR/Copia;Sequence_ontology=SO:0002264;Identity=0.809;Method=homology
1	LTR_retriever	Copia_LTR_retrotransposon	1732612	1732810	441	+	.	ID=LTR_annot_591;Name=3:83802582..83808511_INT;Classification=LTR/Copia;Sequence_ontology=SO:0002264;Identity=0.836;Method=homology
1	LTR_retriever	LTR_retrotransposon	1736537	1736691	377	+	.	ID=LTR_annot_592;Name=3:55380550..55395200_INT;Classification=LTR/unknown;Sequence_ontology=SO:0000186;Identity=0.811;Method=homology
1	LTR_retriever	Gypsy_LTR_retrotransposon	1745346	1746246	4012	-	.	ID=LTR_annot_593;Name=4:15472926..15473856_LTR;Classification=LTR/Gypsy;Sequence_ontology=SO:0002265;Identity=0.839;Method=homology
1	LTR_retriever	Copia_LTR_retrotransposon	1755170	1755363	889	+	.	ID=LTR_annot_594;Name=4:62147431..62154417_INT;Classification=LTR/Copia;Sequence_ontology=SO:0002264;Identity=0.832;Method=homology
1	LTR_retriever	Copia_LTR_retrotransposon	1758598	1758739	459	-	.	ID=LTR_annot_595;Name=2:100342880..100356639_INT;Classification=LTR/Copia;Sequence_ontology=SO:0002264;Identity=0.88;Method=homology
1	LTR_retriever	Copia_LTR_retrotransposon	1758622	1758761	556	+	.	ID=LTR_annot_596;Name=2:87130565..87136541_INT;Classification=LTR/Copia;Sequence_ontology=SO:0002264;Identity=0.946;Method=homology
1	LTR_retriever	LTR_retrotransposon	1762181	1762392	1446	-	.	ID=LTR_annot_597;Name=1:127932042..127937836_INT;Classification=LTR/unknown;Sequence_ontology=SO:0000186;Identity=0.903;Method=homology
1	LTR_retriever	Gypsy_LTR_retrotransposon	1769340	1769480	1120	+	.	ID=LTR_annot_598;Name=2:89096546..89103623_INT;Classification=LTR/Gypsy;Sequence_ontology=SO:0002265;Identity=0.972;Method=homology
1	LTR_retriever	Copia_LTR_retrotransposon	1771535	1771713	533	+	.	ID=LTR_annot_599;Name=4:2156444..2156754_LTR;Classification=LTR/Copia;Sequence_ontology=SO:0002264;Identity=0.788;Method=homology
1	LTR_retriever	Gypsy_LTR_retrotransposon	1772107	1772242	380	+	.	ID=LTR_annot_600;Name=2:89096546..89103623_INT;Classification=LTR/Gypsy;Sequence_ontology=SO:0002265;Identity=0.726;Method=homology
1	LTR_retriever	Copia_LTR_retrotransposon	1772270	1772520	793	+	.	ID=LTR_annot_601;Name=2:40694671..40706662_INT;Classification=LTR/Copia;Sequence_ontology=SO:0002264;Identity=0.767;Method=homology
1	LTR_retriever	Copia_LTR_retrotransposon	1772624	1772735	242	+	.	ID=LTR_annot_602;Name=4:2156444..2156754_LTR;Classification=LTR/Copia;Sequence_ontology=SO:0002264;Identity=0.76;Method=homology
1	LTR_retriever	Copia_LTR_retrotransposon	1772768	1772850	279	+	.	ID=LTR_annot_603;Name=4:2156755..2161542_INT;Classification=LTR/Copia;Sequence_ontology=SO:0002264;Identity=0.852;Method=homology
1	LTR_retriever	LTR_retrotransposon	1773717	1774263	1544	+	.	ID=LTR_annot_604;Name=106:170747..171331_LTR;Classification=LTR/unknown;Sequence_ontology=SO:0000186;Identity=0.783;Method=homology
1	LTR_retriever	LTR_retrotransposon	1774284	1774371	422	+	.	ID=LTR_annot_605;Name=106:171332..173180_INT;Classification=LTR/unknown;Sequence_ontology=SO:0000186;Identity=0.793;Method=homology
1	LTR_retriever	LTR_retrotransposon	1774485	1774916	2765	+	.	ID=LTR_annot_606;Name=106:171332..173180_INT;Classification=LTR/unknown;Sequence_ontology=SO:0000186;Identity=0.882;Method=homology
1	LTR_retriever	Copia_LTR_retrotransposon	1789663	1789993	775	-	.	ID=LTR_annot_607;Name=2:101133313..101137594_INT;Classification=LTR/Copia;Sequence_ontology=SO:0002264;Identity=0.685;Method=homology
1	LTR_retriever	LTR_retrotransposon	1794544	1794885	1677	+	.	ID=LTR_annot_608;Name=2:26772076..26772595_LTR;Classification=LTR/unknown;Sequence_ontology=SO:0000186;Identity=0.854;Method=homology
1	LTR_retriever	LTR_retrotransposon	1794886	1795220	2325	+	.	ID=LTR_annot_609;Name=2:26768315..26772075_INT;Classification=LTR/unknown;Sequence_ontology=SO:0000186;Identity=0.918;Method=homology
1	LTR_retriever	LTR_retrotransposon	1795275	1796138	5135	+	.	ID=LTR_annot_610;Name=2:26768315..26772075_INT;Classification=LTR/unknown;Sequence_ontology=SO:0000186;Identity=0.863;Method=homology
1	LTR_retriever	LTR_retrotransposon	1796139	1796584	1550	+	.	ID=LTR_annot_611;Name=2:26772076..26772595_LTR;Classification=LTR/unknown;Sequence_ontology=SO:0000186;Identity=0.825;Method=homology
1	LTR_retriever	Copia_LTR_retrotransposon	1796685	1796851	727	-	.	ID=LTR_annot_612;Name=1:122792719..122798645_INT;Classification=LTR/Copia;Sequence_ontology=SO:0002264;Identity=0.891;Method=homology
1	LTR_retriever	Gypsy_LTR_retrotransposon	1796717	1796889	690	+	.	ID=LTR_annot_613;Name=2:69394219..69402929_INT;Classification=LTR/Gypsy;Sequence_ontology=SO:0002265;Identity=0.895;Method=homology
1	LTR_retriever	Copia_LTR_retrotransposon	1801243	1801342	232	-	.	ID=LTR_annot_614;Name=2:16677303..16677651_LTR;Classification=LTR/Copia;Sequence_ontology=SO:0002264;Identity=0.769;Method=homology
1	LTR_retriever	Copia_LTR_retrotransposon	1801463	1802049	4826	-	.	ID=LTR_annot_615;Name=1:14223833..14224453_LTR;Classification=LTR/Copia;Sequence_ontology=SO:0002264;Identity=0.971;Method=homology
1	LTR_retriever	Copia_LTR_retrotransposon	1802092	1802224	578	-	.	ID=LTR_annot_616;Name=1:50235355..50241248_INT;Classification=LTR/Copia;Sequence_ontology=SO:0002264;Identity=0.783;Method=homology
1	LTR_retriever	Copia_LTR_retrotransposon	1807880	1808074	508	-	.	ID=LTR_annot_617;Name=1:56512316..56512754_LTR;Classification=LTR/Copia;Sequence_ontology=SO:0002264;Identity=0.822;Method=homology
1	LTR_retriever	LTR_retrotransposon	1810380	1810601	887	-	.	ID=LTR_annot_618;Name=2:65067632..65079251_INT;Classification=LTR/unknown;Sequence_ontology=SO:0000186;Identity=0.89;Method=homology
1	LTR_retriever	LTR_retrotransposon	1811531	1811814	1458	-	.	ID=LTR_annot_619;Name=1:127932042..127937836_INT;Classification=LTR/unknown;Sequence_ontology=SO:0000186;Identity=0.874;Method=homology
1	LTR_retriever	Copia_LTR_retrotransposon	1817029	1817292	1251	-	.	ID=LTR_annot_620;Name=2:13871055..13882166_INT;Classification=LTR/Copia;Sequence_ontology=SO:0002264;Identity=0.832;Method=homology
1	LTR_retriever	LTR_retrotransposon	1817327	1817437	428	-	.	ID=LTR_annot_621;Name=2:65067632..65079251_INT;Classification=LTR/unknown;Sequence_ontology=SO:0000186;Identity=0.838;Method=homology
1	LTR_retriever	Gypsy_LTR_retrotransposon	1817874	1817997	495	-	.	ID=LTR_annot_622;Name=147:19102..19691_LTR;Classification=LTR/Gypsy;Sequence_ontology=SO:0002265;Identity=0.836;Method=homology
1	LTR_retriever	Copia_LTR_retrotransposon	1822019	1822264	547	+	.	ID=LTR_annot_623;Name=2:13871055..13882166_INT;Classification=LTR/Copia;Sequence_ontology=SO:0002264;Identity=0.75;Method=homology
1	LTR_retriever	Gypsy_LTR_retrotransposon	1824537	1824792	638	-	.	ID=LTR_annot_624;Name=3:69689524..69699341_INT;Classification=LTR/Gypsy;Sequence_ontology=SO:0002265;Identity=0.742;Method=homology
1	LTR_retriever	Copia_LTR_retrotransposon	1824828	1825085	1423	+	.	ID=LTR_annot_625;Name=2:13871055..13882166_INT;Classification=LTR/Copia;Sequence_ontology=SO:0002264;Identity=0.883;Method=homology
1	LTR_retriever	Copia_LTR_retrotransposon	1825429	1825684	1557	-	.	ID=LTR_annot_626;Name=2:94494058..94500983_INT;Classification=LTR/Copia;Sequence_ontology=SO:0002264;Identity=0.902;Method=homology
1	LTR_retriever	Copia_LTR_retrotransposon	1832662	1833060	3072	+	.	ID=LTR_annot_627;Name=4:62147431..62154417_INT;Classification=LTR/Copia;Sequence_ontology=SO:0002264;Identity=0.962;Method=homology
1	LTR_retriever	Copia_LTR_retrotransposon	1833162	1833633	4168	+	.	ID=LTR_annot_628;Name=4:62147431..62154417_INT;Classification=LTR/Copia;Sequence_ontology=SO:0002264;Identity=0.992;Method=homology
1	LTR_retriever	Gypsy_LTR_retrotransposon	1836287	1836538	670	-	.	ID=LTR_annot_629;Name=3:101912309..101922425_INT;Classification=LTR/Gypsy;Sequence_ontology=SO:0002265;Identity=0.75;Method=homology
1	LTR_retriever	LTR_retrotransposon	1836726	1836959	228	-	.	ID=LTR_annot_630;Name=1:123491870..123493046_LTR;Classification=LTR/unknown;Sequence_ontology=SO:0000186;Identity=0.731;Method=homology
1	LTR_retriever	Gypsy_LTR_retrotransposon	1841759	1841921	341	+	.	ID=LTR_annot_631;Name=1:102916419..102916977_LTR;Classification=LTR/Gypsy;Sequence_ontology=SO:0002265;Identity=0.786;Method=homology
1	LTR_retriever	Copia_LTR_retrotransposon	1842208	1842353	331	-	.	ID=LTR_annot_632;Name=1:137139281..137139796_LTR;Classification=LTR/Copia;Sequence_ontology=SO:0002264;Identity=0.846;Method=homology
1	LTR_retriever	Copia_LTR_retrotransposon	1861643	1861776	386	-	.	ID=LTR_annot_633;Name=4:6548394..6553953_INT;Classification=LTR/Copia;Sequence_ontology=SO:0002264;Identity=0.777;Method=homology
1	LTR_retriever	Copia_LTR_retrotransposon	1871424	1872012	2938	-	.	ID=LTR_annot_634;Name=4:6548394..6553953_INT;Classification=LTR/Copia;Sequence_ontology=SO:0002264;Identity=0.884;Method=homology
1	LTR_retriever	Copia_LTR_retrotransposon	1871997	1872213	583	-	.	ID=LTR_annot_635;Name=4:6548394..6553953_INT;Classification=LTR/Copia;Sequence_ontology=SO:0002264;Identity=0.724;Method=homology
1	LTR_retriever	LTR_retrotransposon	1872105	1872255	335	-	.	ID=LTR_annot_636;Name=1:123491870..123493046_LTR;Classification=LTR/unknown;Sequence_ontology=SO:0000186;Identity=0.693;Method=homology
1	LTR_retriever	Copia_LTR_retrotransposon	1872354	1872634	1003	-	.	ID=LTR_annot_637;Name=4:6548394..6553953_INT;Classification=LTR/Copia;Sequence_ontology=SO:0002264;Identity=0.806;Method=homology
1	LTR_retriever	Copia_LTR_retrotransposon	1880691	1880902	655	-	.	ID=LTR_annot_638;Name=2:103546141..103549892_INT;Classification=LTR/Copia;Sequence_ontology=SO:0002264;Identity=0.746;Method=homology
1	LTR_retriever	Gypsy_LTR_retrotransposon	1881302	1881538	408	-	.	ID=LTR_annot_639;Name=2:89096546..89103623_INT;Classification=LTR/Gypsy;Sequence_ontology=SO:0002265;Identity=0.741;Method=homology
1	LTR_retriever	LTR_retrotransposon	1881465	1881700	330	-	.	ID=LTR_annot_640;Name=1:123491870..123493046_LTR;Classification=LTR/unknown;Sequence_ontology=SO:0000186;Identity=0.792;Method=homology
1	LTR_retriever	LTR_retrotransposon	1882719	1882841	639	+	.	ID=LTR_annot_641;Name=2:126991231..127000675_INT;Classification=LTR/unknown;Sequence_ontology=SO:0000186;Identity=0.829;Method=homology
1	LTR_retriever	Gypsy_LTR_retrotransposon	1882720	1882749	300	-	.	ID=LTR_annot_642;Name=2:89096546..89103623_INT;Classification=LTR/Gypsy;Sequence_ontology=SO:0002265;Identity=0.75;Method=homology
1	LTR_retriever	Copia_LTR_retrotransposon	1882750	1882979	1007	+	.	ID=LTR_annot_643;Name=2:13871055..13882166_INT;Classification=LTR/Copia;Sequence_ontology=SO:0002264;Identity=0.831;Method=homology
1	LTR_retriever	Copia_LTR_retrotransposon	1885187	1885317	446	+	.	ID=LTR_annot_644;Name=2:13871055..13882166_INT;Classification=LTR/Copia;Sequence_ontology=SO:0002264;Identity=0.87;Method=homology
1	LTR_retriever	Gypsy_LTR_retrotransposon	1886624	1886765	1119	-	.	ID=LTR_annot_645;Name=2:89096546..89103623_INT;Classification=LTR/Gypsy;Sequence_ontology=SO:0002265;Identity=0.958;Method=homology
1	LTR_retriever	Copia_LTR_retrotransposon	1887033	1887213	300	-	.	ID=LTR_annot_646;Name=1:126520144..126526778_INT;Classification=LTR/Copia;Sequence_ontology=SO:0002264;Identity=0.777;Method=homology
1	LTR_retriever	Copia_LTR_retrotransposon	1888254	1888553	1018	-	.	ID=LTR_annot_647;Name=3:107654371..107655224_LTR;Classification=LTR/Copia;Sequence_ontology=SO:0002264;Identity=0.81;Method=homology
1	LTR_retriever	Copia_LTR_retrotransposon	1890746	1890932	796	-	.	ID=LTR_annot_648;Name=3:114275673..114279976_INT;Classification=LTR/Copia;Sequence_ontology=SO:0002264;Identity=0.822;Method=homology
1	LTR_retriever	Gypsy_LTR_retrotransposon	1891156	1891246	244	+	.	ID=LTR_annot_649;Name=4:27406232..27412303_INT;Classification=LTR/Gypsy;Sequence_ontology=SO:0002265;Identity=0.778;Method=homology
1	LTR_retriever	Gypsy_LTR_retrotransposon	1891472	1891647	430	-	.	ID=LTR_annot_650;Name=3:69689524..69699341_INT;Classification=LTR/Gypsy;Sequence_ontology=SO:0002265;Identity=0.781;Method=homology
1	LTR_retriever	Gypsy_LTR_retrotransposon	1893816	1893930	472	+	.	ID=LTR_annot_651;Name=2:56421052..56421358_LTR;Classification=LTR/Gypsy;Sequence_ontology=SO:0002265;Identity=0.777;Method=homology
1	LTR_retriever	Copia_LTR_retrotransposon	1895255	1895340	505	+	.	ID=LTR_annot_652;Name=1:24695994..24709567_INT;Classification=LTR/Copia;Sequence_ontology=SO:0002264;Identity=0.919;Method=homology
1	LTR_retriever	Gypsy_LTR_retrotransposon	1896602	1896736	1084	+	.	ID=LTR_annot_653;Name=2:89096546..89103623_INT;Classification=LTR/Gypsy;Sequence_ontology=SO:0002265;Identity=0.97;Method=homology
1	LTR_retriever	Copia_LTR_retrotransposon	1906552	1906882	351	-	.	ID=LTR_annot_654;Name=4:11165755..11168302_INT;Classification=LTR/Copia;Sequence_ontology=SO:0002264;Identity=0.824;Method=homology
1	LTR_retriever	LTR_retrotransposon	1906646	1906892	428	+	.	ID=LTR_annot_655;Name=1:55281708..55288344_INT;Classification=LTR/unknown;Sequence_ontology=SO:0000186;Identity=0.848;Method=homology
1	LTR_retriever	LTR_retrotransposon	1913251	1913353	351	-	.	ID=LTR_annot_656;Name=4:77194474..77199369_INT;Classification=LTR/unknown;Sequence_ontology=SO:0000186;Identity=0.799;Method=homology
1	LTR_retriever	LTR_retrotransposon	1913293	1913514	868	+	.	ID=LTR_annot_657;Name=1:55281708..55288344_INT;Classification=LTR/unknown;Sequence_ontology=SO:0000186;Identity=0.828;Method=homology
1	LTR_retriever	LTR_retrotransposon	1923579	1923788	1221	+	.	ID=LTR_annot_658;Name=1:127932042..127937836_INT;Classification=LTR/unknown;Sequence_ontology=SO:0000186;Identity=0.87;Method=homology
1	LTR_retriever	Copia_LTR_retrotransposon	1923886	1924140	1450	-	.	ID=LTR_annot_659;Name=2:13871055..13882166_INT;Classification=LTR/Copia;Sequence_ontology=SO:0002264;Identity=0.854;Method=homology
1	LTR_retriever	LTR_retrotransposon	1924164	1924364	956	+	.	ID=LTR_annot_660;Name=2:72762806..72763175_LTR;Classification=LTR/unknown;Sequence_ontology=SO:0000186;Identity=0.825;Method=homology
1	LTR_retriever	LTR_retrotransposon	1934994	1935112	313	-	.	ID=LTR_annot_661;Name=2:65067632..65079251_INT;Classification=LTR/unknown;Sequence_ontology=SO:0000186;Identity=0.793;Method=homology
1	LTR_retriever	Copia_LTR_retrotransposon	1935172	1935341	314	-	.	ID=LTR_annot_662;Name=1:126520144..126526778_INT;Classification=LTR/Copia;Sequence_ontology=SO:0002264;Identity=0.845;Method=homology
1	LTR_retriever	Copia_LTR_retrotransposon	1935265	1935391	225	+	.	ID=LTR_annot_663;Name=1:121218944..121226197_INT;Classification=LTR/Copia;Sequence_ontology=SO:0002264;Identity=0.761;Method=homology
1	LTR_retriever	Gypsy_LTR_retrotransposon	1935777	1936008	1143	+	.	ID=LTR_annot_664;Name=1:55776708..55781574_INT;Classification=LTR/Gypsy;Sequence_ontology=SO:0002265;Identity=0.854;Method=homology
1	LTR_retriever	Gypsy_LTR_retrotransposon	1952187	1952279	449	-	.	ID=LTR_annot_665;Name=1:55776708..55781574_INT;Classification=LTR/Gypsy;Sequence_ontology=SO:0002265;Identity=0.815;Method=homology
1	LTR_retriever	Gypsy_LTR_retrotransposon	1962066	1962289	779	-	.	ID=LTR_annot_666;Name=4:20719922..20729396_INT;Classification=LTR/Gypsy;Sequence_ontology=SO:0002265;Identity=0.821;Method=homology
1	LTR_retriever	Copia_LTR_retrotransposon	1962619	1963486	2479	+	.	ID=LTR_annot_667;Name=3:71256629..71263747_INT;Classification=LTR/Copia;Sequence_ontology=SO:0002264;Identity=0.781;Method=homology
1	LTR_retriever	LTR_retrotransposon	1963345	1963616	354	-	.	ID=LTR_annot_668;Name=1:123484498..123485707_LTR;Classification=LTR/unknown;Sequence_ontology=SO:0000186;Identity=0.743;Method=homology
1	LTR_retriever	Copia_LTR_retrotransposon	1963506	1963749	941	+	.	ID=LTR_annot_669;Name=1:56931789..56939796_INT;Classification=LTR/Copia;Sequence_ontology=SO:0002264;Identity=0.822;Method=homology
1	LTR_retriever	Copia_LTR_retrotransposon	1965084	1965201	478	-	.	ID=LTR_annot_670;Name=4:62147431..62154417_INT;Classification=LTR/Copia;Sequence_ontology=SO:0002264;Identity=0.763;Method=homology
1	LTR_retriever	Copia_LTR_retrotransposon	1981446	1981713	1733	+	.	ID=LTR_annot_671;Name=3:39297147..39301625_INT;Classification=LTR/Copia;Sequence_ontology=SO:0002264;Identity=0.921;Method=homology
1	LTR_retriever	LTR_retrotransposon	1986742	1986906	405	+	.	ID=LTR_annot_672;Name=2:65067632..65079251_INT;Classification=LTR/unknown;Sequence_ontology=SO:0000186;Identity=0.794;Method=homology
1	LTR_retriever	Copia_LTR_retrotransposon	1992534	1992768	661	+	.	ID=LTR_annot_673;Name=1:113684351..113690530_INT;Classification=LTR/Copia;Sequence_ontology=SO:0002264;Identity=0.889;Method=homology
1	LTR_retriever	Gypsy_LTR_retrotransposon	2009132	2009300	670	+	.	ID=LTR_annot_674;Name=1:100297642..100297899_LTR;Classification=LTR/Gypsy;Sequence_ontology=SO:0002265;Identity=0.701;Method=homology
1	LTR_retriever	Gypsy_LTR_retrotransposon	2012045	2012128	392	-	.	ID=LTR_annot_675;Name=4:24216649..24226587_INT;Classification=LTR/Gypsy;Sequence_ontology=SO:0002265;Identity=0.814;Method=homology
1	LTR_retriever	Gypsy_LTR_retrotransposon	2015346	2015513	288	-	.	ID=LTR_annot_676;Name=4:38906749..38918783_INT;Classification=LTR/Gypsy;Sequence_ontology=SO:0002265;Identity=0.686;Method=homology
1	LTR_retriever	Copia_LTR_retrotransposon	2016693	2016709	414	-	.	ID=LTR_annot_677;Name=3:36090313..36100131_INT;Classification=LTR/Copia;Sequence_ontology=SO:0002264;Identity=0.905;Method=homology
1	LTR_retriever	Copia_LTR_retrotransposon	2016710	2016844	392	+	.	ID=LTR_annot_678;Name=2:52210913..52218274_INT;Classification=LTR/Copia;Sequence_ontology=SO:0002264;Identity=0.888;Method=homology
1	LTR_retriever	LTR_retrotransposon	2016749	2016859	367	+	.	ID=LTR_annot_679;Name=4:40108121..40117528_INT;Classification=LTR/unknown;Sequence_ontology=SO:0000186;Identity=0.971;Method=homology
1	LTR_retriever	Copia_LTR_retrotransposon	2016860	2016878	414	-	.	ID=LTR_annot_680;Name=3:36090313..36100131_INT;Classification=LTR/Copia;Sequence_ontology=SO:0002264;Identity=0.905;Method=homology
1	LTR_retriever	Gypsy_LTR_retrotransposon	2028786	2028966	984	-	.	ID=LTR_annot_681;Name=1:100297642..100297899_LTR;Classification=LTR/Gypsy;Sequence_ontology=SO:0002265;Identity=0.791;Method=homology
1	LTR_retriever	LTR_retrotransposon	2029764	2029934	373	-	.	ID=LTR_annot_682;Name=2:65067632..65079251_INT;Classification=LTR/unknown;Sequence_ontology=SO:0000186;Identity=0.791;Method=homology
1	LTR_retriever	Gypsy_LTR_retrotransposon	2029835	2029951	278	+	.	ID=LTR_annot_683;Name=4:24216649..24226587_INT;Classification=LTR/Gypsy;Sequence_ontology=SO:0002265;Identity=0.803;Method=homology
1	LTR_retriever	LTR_retrotransposon	2030204	2030473	1400	-	.	ID=LTR_annot_684;Name=1:127932042..127937836_INT;Classification=LTR/unknown;Sequence_ontology=SO:0000186;Identity=0.895;Method=homology
1	LTR_retriever	LTR_retrotransposon	2038610	2038869	641	+	.	ID=LTR_annot_685;Name=2:65067632..65079251_INT;Classification=LTR/unknown;Sequence_ontology=SO:0000186;Identity=0.862;Method=homology
1	LTR_retriever	LTR_retrotransposon	2038973	2039196	431	+	.	ID=LTR_annot_686;Name=2:65067632..65079251_INT;Classification=LTR/unknown;Sequence_ontology=SO:0000186;Identity=0.754;Method=homology
1	LTR_retriever	Copia_LTR_retrotransposon	2042043	2042450	664	-	.	ID=LTR_annot_687;Name=3:58459596..58460039_LTR;Classification=LTR/Copia;Sequence_ontology=SO:0002264;Identity=0.736;Method=homology
1	LTR_retriever	LTR_retrotransposon	2094832	2094951	488	+	.	ID=LTR_annot_688;Name=2:126991231..127000675_INT;Classification=LTR/unknown;Sequence_ontology=SO:0000186;Identity=0.78;Method=homology
1	LTR_retriever	Copia_LTR_retrotransposon	2094858	2095095	792	+	.	ID=LTR_annot_689;Name=2:13871055..13882166_INT;Classification=LTR/Copia;Sequence_ontology=SO:0002264;Identity=0.791;Method=homology
1	LTR_retriever	LTR_retrotransposon	2098278	2098405	293	+	.	ID=LTR_annot_690;Name=1:125081878..125083051_LTR;Classification=LTR/unknown;Sequence_ontology=SO:0000186;Identity=0.717;Method=homology
1	LTR_retriever	Copia_LTR_retrotransposon	2099016	2099262	737	-	.	ID=LTR_annot_691;Name=2:40694671..40706662_INT;Classification=LTR/Copia;Sequence_ontology=SO:0002264;Identity=0.778;Method=homology
1	LTR_retriever	LTR_retrotransposon	2099268	2099405	251	+	.	ID=LTR_annot_692;Name=3:95244360..95251703_INT;Classification=LTR/unknown;Sequence_ontology=SO:0000186;Identity=0.784;Method=homology
1	LTR_retriever	Copia_LTR_retrotransposon	2099288	2099424	350	-	.	ID=LTR_annot_693;Name=2:13871055..13882166_INT;Classification=LTR/Copia;Sequence_ontology=SO:0002264;Identity=0.785;Method=homology
1	LTR_retriever	Gypsy_LTR_retrotransposon	2100211	2100878	4661	-	.	ID=LTR_annot_694;Name=4:27406232..27412303_INT;Classification=LTR/Gypsy;Sequence_ontology=SO:0002265;Identity=0.958;Method=homology
1	LTR_retriever	Copia_LTR_retrotransposon	2114711	2114970	1662	-	.	ID=LTR_annot_695;Name=2:13871055..13882166_INT;Classification=LTR/Copia;Sequence_ontology=SO:0002264;Identity=0.888;Method=homology
1	LTR_retriever	Gypsy_LTR_retrotransposon	2114995	2115885	6208	-	.	ID=LTR_annot_696;Name=1:100040752..100047665_INT;Classification=LTR/Gypsy;Sequence_ontology=SO:0002265;Identity=0.917;Method=homology
1	LTR_retriever	Gypsy_LTR_retrotransposon	2115950	2116272	2285	-	.	ID=LTR_annot_697;Name=1:100040752..100047665_INT;Classification=LTR/Gypsy;Sequence_ontology=SO:0002265;Identity=0.926;Method=homology
1	LTR_retriever	Copia_LTR_retrotransposon	2121090	2121368	1674	+	.	ID=LTR_annot_698;Name=4:55828505..55838449_INT;Classification=LTR/Copia;Sequence_ontology=SO:0002264;Identity=0.904;Method=homology
1	LTR_retriever	Gypsy_LTR_retrotransposon	2130956	2131163	1431	-	.	ID=LTR_annot_699;Name=468:5873..11297_INT;Classification=LTR/Gypsy;Sequence_ontology=SO:0002265;Identity=0.96;Method=homology
1	LTR_retriever	Copia_LTR_retrotransposon	2134943	2135249	1884	+	.	ID=LTR_annot_700;Name=4:55828505..55838449_INT;Classification=LTR/Copia;Sequence_ontology=SO:0002264;Identity=0.893;Method=homology
1	LTR_retriever	Gypsy_LTR_retrotransposon	2137797	2137944	874	+	.	ID=LTR_annot_701;Name=1:100297642..100297899_LTR;Classification=LTR/Gypsy;Sequence_ontology=SO:0002265;Identity=0.83;Method=homology
1	LTR_retriever	Gypsy_LTR_retrotransposon	2138663	2138828	1139	+	.	ID=LTR_annot_702;Name=2:56421052..56421358_LTR;Classification=LTR/Gypsy;Sequence_ontology=SO:0002265;Identity=0.903;Method=homology
1	LTR_retriever	Copia_LTR_retrotransposon	2138875	2139353	1647	+	.	ID=LTR_annot_703;Name=4:55828505..55838449_INT;Classification=LTR/Copia;Sequence_ontology=SO:0002264;Identity=0.763;Method=homology
1	LTR_retriever	Copia_LTR_retrotransposon	2140145	2140462	2883	-	.	ID=LTR_annot_704;Name=1:2140145..2140462_LTR;Classification=LTR/Copia;Sequence_ontology=SO:0002264;Identity=1;Method=homology
1	LTR_retriever	Copia_LTR_retrotransposon	2140463	2145747	34565	-	.	ID=LTR_annot_705;Name=1:2140463..2145747_INT;Classification=LTR/Copia;Sequence_ontology=SO:0002264;Identity=0.976;Method=homology
1	LTR_retriever	Copia_LTR_retrotransposon	2145748	2146065	2844	-	.	ID=LTR_annot_706;Name=1:2140145..2140462_LTR;Classification=LTR/Copia;Sequence_ontology=SO:0002264;Identity=0.994;Method=homology
1	LTR_retriever	Copia_LTR_retrotransposon	2146616	2146855	879	+	.	ID=LTR_annot_707;Name=2:13871055..13882166_INT;Classification=LTR/Copia;Sequence_ontology=SO:0002264;Identity=0.791;Method=homology
1	LTR_retriever	LTR_retrotransposon	2146762	2146872	424	-	.	ID=LTR_annot_708;Name=2:126991231..127000675_INT;Classification=LTR/unknown;Sequence_ontology=SO:0000186;Identity=0.778;Method=homology
1	LTR_retriever	LTR_retrotransposon	2147851	2148026	283	-	.	ID=LTR_annot_709;Name=2:65067632..65079251_INT;Classification=LTR/unknown;Sequence_ontology=SO:0000186;Identity=0.75;Method=homology
1	LTR_retriever	Copia_LTR_retrotransposon	2148033	2148254	524	-	.	ID=LTR_annot_710;Name=2:94494058..94500983_INT;Classification=LTR/Copia;Sequence_ontology=SO:0002264;Identity=0.765;Method=homology
1	LTR_retriever	Copia_LTR_retrotransposon	2148064	2148295	727	+	.	ID=LTR_annot_711;Name=2:94494058..94500983_INT;Classification=LTR/Copia;Sequence_ontology=SO:0002264;Identity=0.793;Method=homology
1	LTR_retriever	Gypsy_LTR_retrotransposon	2153431	2153563	924	+	.	ID=LTR_annot_712;Name=2:89096546..89103623_INT;Classification=LTR/Gypsy;Sequence_ontology=SO:0002265;Identity=0.932;Method=homology
1	LTR_retriever	Copia_LTR_retrotransposon	2153790	2153999	633	-	.	ID=LTR_annot_713;Name=3:83802582..83808511_INT;Classification=LTR/Copia;Sequence_ontology=SO:0002264;Identity=0.809;Method=homology
1	LTR_retriever	LTR_retrotransposon	2154081	2154250	310	-	.	ID=LTR_annot_714;Name=3:55380550..55395200_INT;Classification=LTR/unknown;Sequence_ontology=SO:0000186;Identity=0.779;Method=homology
1	LTR_retriever	LTR_retrotransposon	2154100	2154663	3948	+	.	ID=LTR_annot_715;Name=3:55380550..55395200_INT;Classification=LTR/unknown;Sequence_ontology=SO:0000186;Identity=0.964;Method=homology
1	LTR_retriever	Gypsy_LTR_retrotransposon	2171537	2171996	1042	-	.	ID=LTR_annot_716;Name=2:47587456..47587922_LTR;Classification=LTR/Gypsy;Sequence_ontology=SO:0002265;Identity=0.78;Method=homology
1	LTR_retriever	Gypsy_LTR_retrotransposon	2177337	2177937	3601	-	.	ID=LTR_annot_717;Name=3:95464408..95465337_LTR;Classification=LTR/Gypsy;Sequence_ontology=SO:0002265;Identity=0.852;Method=homology
1	LTR_retriever	Gypsy_LTR_retrotransposon	2178514	2178812	1745	-	.	ID=LTR_annot_718;Name=3:95464408..95465337_LTR;Classification=LTR/Gypsy;Sequence_ontology=SO:0002265;Identity=0.869;Method=homology
1	LTR_retriever	Gypsy_LTR_retrotransposon	2193852	2193933	421	+	.	ID=LTR_annot_719;Name=3:101912309..101922425_INT;Classification=LTR/Gypsy;Sequence_ontology=SO:0002265;Identity=0.889;Method=homology
1	LTR_retriever	Gypsy_LTR_retrotransposon	2207110	2207354	1774	+	.	ID=LTR_annot_720;Name=3:101912309..101922425_INT;Classification=LTR/Gypsy;Sequence_ontology=SO:0002265;Identity=0.935;Method=homology
1	LTR_retriever	LTR_retrotransposon	2215273	2215357	235	+	.	ID=LTR_annot_721;Name=4:49985998..49991835_INT;Classification=LTR/unknown;Sequence_ontology=SO:0000186;Identity=0.846;Method=homology
1	LTR_retriever	LTR_retrotransposon	2228877	2228970	250	-	.	ID=LTR_annot_722;Name=2:65067632..65079251_INT;Classification=LTR/unknown;Sequence_ontology=SO:0000186;Identity=0.856;Method=homology
1	LTR_retriever	LTR_retrotransposon	2246783	2246890	610	+	.	ID=LTR_annot_723;Name=2:126991231..127000675_INT;Classification=LTR/unknown;Sequence_ontology=SO:0000186;Identity=0.86;Method=homology
1	LTR_retriever	Copia_LTR_retrotransposon	2247067	2247150	586	+	.	ID=LTR_annot_724;Name=4:2438900..2444888_INT;Classification=LTR/Copia;Sequence_ontology=SO:0002264;Identity=0.974;Method=homology
1	LTR_retriever	Gypsy_LTR_retrotransposon	2288999	2289301	1325	+	.	ID=LTR_annot_725;Name=4:41010878..41014804_INT;Classification=LTR/Gypsy;Sequence_ontology=SO:0002265;Identity=0.882;Method=homology
1	LTR_retriever	Copia_LTR_retrotransposon	2289163	2289344	498	+	.	ID=LTR_annot_726;Name=3:78434253..78442095_INT;Classification=LTR/Copia;Sequence_ontology=SO:0002264;Identity=0.921;Method=homology
1	LTR_retriever	Gypsy_LTR_retrotransposon	2289930	2290205	1082	+	.	ID=LTR_annot_727;Name=4:41010878..41014804_INT;Classification=LTR/Gypsy;Sequence_ontology=SO:0002265;Identity=0.874;Method=homology
1	LTR_retriever	Gypsy_LTR_retrotransposon	2293185	2293388	937	-	.	ID=LTR_annot_728;Name=4:20719922..20729396_INT;Classification=LTR/Gypsy;Sequence_ontology=SO:0002265;Identity=0.836;Method=homology
1	LTR_retriever	Gypsy_LTR_retrotransposon	2302145	2302363	295	+	.	ID=LTR_annot_729;Name=3:69689524..69699341_INT;Classification=LTR/Gypsy;Sequence_ontology=SO:0002265;Identity=0.77;Method=homology
1	LTR_retriever	Copia_LTR_retrotransposon	2302628	2302805	389	+	.	ID=LTR_annot_730;Name=2:94494058..94500983_INT;Classification=LTR/Copia;Sequence_ontology=SO:0002264;Identity=0.795;Method=homology
1	LTR_retriever	Gypsy_LTR_retrotransposon	2304388	2304617	1542	-	.	ID=LTR_annot_731;Name=2:56421052..56421358_LTR;Classification=LTR/Gypsy;Sequence_ontology=SO:0002265;Identity=0.865;Method=homology
1	LTR_retriever	Copia_LTR_retrotransposon	2304701	2304849	520	-	.	ID=LTR_annot_732;Name=1:56931789..56939796_INT;Classification=LTR/Copia;Sequence_ontology=SO:0002264;Identity=0.782;Method=homology
1	LTR_retriever	Gypsy_LTR_retrotransposon	2311306	2311421	320	+	.	ID=LTR_annot_733;Name=1:53979022..53993161_INT;Classification=LTR/Gypsy;Sequence_ontology=SO:0002265;Identity=0.82;Method=homology
1	LTR_retriever	Gypsy_LTR_retrotransposon	2319290	2319405	543	-	.	ID=LTR_annot_734;Name=1:53979022..53993161_INT;Classification=LTR/Gypsy;Sequence_ontology=SO:0002265;Identity=0.893;Method=homology
1	LTR_retriever	LTR_retrotransposon	2321702	2321930	574	-	.	ID=LTR_annot_735;Name=1:123485708..123491869_INT;Classification=LTR/unknown;Sequence_ontology=SO:0000186;Identity=0.807;Method=homology
1	LTR_retriever	LTR_retrotransposon	2327940	2328052	502	+	.	ID=LTR_annot_736;Name=2:126991231..127000675_INT;Classification=LTR/unknown;Sequence_ontology=SO:0000186;Identity=0.77;Method=homology
1	LTR_retriever	Copia_LTR_retrotransposon	2327960	2328189	1124	+	.	ID=LTR_annot_737;Name=2:13871055..13882166_INT;Classification=LTR/Copia;Sequence_ontology=SO:0002264;Identity=0.829;Method=homology
1	LTR_retriever	LTR_retrotransposon	2328230	2328299	401	-	.	ID=LTR_annot_738;Name=1:127931858..127932041_LTR;Classification=LTR/unknown;Sequence_ontology=SO:0000186;Identity=0.9;Method=homology
1	LTR_retriever	LTR_retrotransposon	2328300	2328487	1199	-	.	ID=LTR_annot_739;Name=1:34738492..34743189_INT;Classification=LTR/unknown;Sequence_ontology=SO:0000186;Identity=0.859;Method=homology
1	LTR_retriever	LTR_retrotransposon	2329543	2329638	246	+	.	ID=LTR_annot_740;Name=1:123491870..123493046_LTR;Classification=LTR/unknown;Sequence_ontology=SO:0000186;Identity=0.816;Method=homology
1	LTR_retriever	Gypsy_LTR_retrotransposon	2338051	2338179	336	-	.	ID=LTR_annot_741;Name=1:53979022..53993161_INT;Classification=LTR/Gypsy;Sequence_ontology=SO:0002265;Identity=0.827;Method=homology
1	LTR_retriever	Gypsy_LTR_retrotransposon	2338426	2338728	878	-	.	ID=LTR_annot_742;Name=1:53979022..53993161_INT;Classification=LTR/Gypsy;Sequence_ontology=SO:0002265;Identity=0.859;Method=homology
1	LTR_retriever	Copia_LTR_retrotransposon	2350892	2351140	281	-	.	ID=LTR_annot_743;Name=1:126520144..126526778_INT;Classification=LTR/Copia;Sequence_ontology=SO:0002264;Identity=0.728;Method=homology
1	LTR_retriever	LTR_retrotransposon	2355866	2356064	1037	-	.	ID=LTR_annot_744;Name=2:65067632..65079251_INT;Classification=LTR/unknown;Sequence_ontology=SO:0000186;Identity=0.912;Method=homology
1	LTR_retriever	LTR_retrotransposon	2363582	2363807	716	-	.	ID=LTR_annot_745;Name=2:65067632..65079251_INT;Classification=LTR/unknown;Sequence_ontology=SO:0000186;Identity=0.881;Method=homology
1	LTR_retriever	LTR_retrotransposon	2374774	2374964	455	-	.	ID=LTR_annot_746;Name=2:65067632..65079251_INT;Classification=LTR/unknown;Sequence_ontology=SO:0000186;Identity=0.71;Method=homology
1	LTR_retriever	Copia_LTR_retrotransposon	2376959	2377209	924	-	.	ID=LTR_annot_747;Name=2:94494058..94500983_INT;Classification=LTR/Copia;Sequence_ontology=SO:0002264;Identity=0.8;Method=homology
1	LTR_retriever	Gypsy_LTR_retrotransposon	2383692	2384266	4653	-	.	ID=LTR_annot_748;Name=4:41010878..41014804_INT;Classification=LTR/Gypsy;Sequence_ontology=SO:0002265;Identity=0.965;Method=homology
1	LTR_retriever	LTR_retrotransposon	2414221	2414320	225	-	.	ID=LTR_annot_749;Name=2:43199678..43207354_INT;Classification=LTR/unknown;Sequence_ontology=SO:0000186;Identity=0.768;Method=homology
1	LTR_retriever	Copia_LTR_retrotransposon	2414723	2415004	1173	-	.	ID=LTR_annot_750;Name=2:13871055..13882166_INT;Classification=LTR/Copia;Sequence_ontology=SO:0002264;Identity=0.829;Method=homology
1	LTR_retriever	Copia_LTR_retrotransposon	2415167	2415452	1758	-	.	ID=LTR_annot_751;Name=3:39297147..39301625_INT;Classification=LTR/Copia;Sequence_ontology=SO:0002264;Identity=0.882;Method=homology
1	LTR_retriever	Copia_LTR_retrotransposon	2415715	2415914	261	-	.	ID=LTR_annot_752;Name=3:39297147..39301625_INT;Classification=LTR/Copia;Sequence_ontology=SO:0002264;Identity=0.796;Method=homology
1	LTR_retriever	LTR_retrotransposon	2429030	2429326	591	+	.	ID=LTR_annot_753;Name=2:65067632..65079251_INT;Classification=LTR/unknown;Sequence_ontology=SO:0000186;Identity=0.858;Method=homology
1	LTR_retriever	Gypsy_LTR_retrotransposon	2430021	2430268	624	+	.	ID=LTR_annot_754;Name=3:101912309..101922425_INT;Classification=LTR/Gypsy;Sequence_ontology=SO:0002265;Identity=0.733;Method=homology
1	LTR_retriever	Gypsy_LTR_retrotransposon	2432413	2433479	5860	+	.	ID=LTR_annot_755;Name=4:19970924..19971977_LTR;Classification=LTR/Gypsy;Sequence_ontology=SO:0002265;Identity=0.862;Method=homology
1	LTR_retriever	Gypsy_LTR_retrotransposon	2433480	2433668	582	+	.	ID=LTR_annot_756;Name=1:100297642..100297899_LTR;Classification=LTR/Gypsy;Sequence_ontology=SO:0002265;Identity=0.754;Method=homology
1	LTR_retriever	LTR_retrotransposon	2434853	2434939	434	-	.	ID=LTR_annot_757;Name=2:126991231..127000675_INT;Classification=LTR/unknown;Sequence_ontology=SO:0000186;Identity=0.839;Method=homology
1	LTR_retriever	Gypsy_LTR_retrotransposon	2463859	2463977	337	+	.	ID=LTR_annot_758;Name=4:20719922..20729396_INT;Classification=LTR/Gypsy;Sequence_ontology=SO:0002265;Identity=0.75;Method=homology
1	LTR_retriever	Copia_LTR_retrotransposon	2469467	2469742	1146	+	.	ID=LTR_annot_759;Name=3:39297147..39301625_INT;Classification=LTR/Copia;Sequence_ontology=SO:0002264;Identity=0.801;Method=homology
1	LTR_retriever	LTR_retrotransposon	2484435	2484549	339	-	.	ID=LTR_annot_760;Name=2:65067632..65079251_INT;Classification=LTR/unknown;Sequence_ontology=SO:0000186;Identity=0.728;Method=homology
1	LTR_retriever	Gypsy_LTR_retrotransposon	2484469	2484578	430	-	.	ID=LTR_annot_761;Name=3:65260295..65271786_INT;Classification=LTR/Gypsy;Sequence_ontology=SO:0002265;Identity=0.848;Method=homology
1	LTR_retriever	Copia_LTR_retrotransposon	2490362	2490466	281	+	.	ID=LTR_annot_762;Name=2:13871055..13882166_INT;Classification=LTR/Copia;Sequence_ontology=SO:0002264;Identity=0.832;Method=homology
1	LTR_retriever	LTR_retrotransposon	2490666	2490693	366	+	.	ID=LTR_annot_763;Name=1:107998570..108010711_INT;Classification=LTR/unknown;Sequence_ontology=SO:0000186;Identity=0.827;Method=homology
1	LTR_retriever	Copia_LTR_retrotransposon	2490694	2490839	481	+	.	ID=LTR_annot_764;Name=4:11165755..11168302_INT;Classification=LTR/Copia;Sequence_ontology=SO:0002264;Identity=0.847;Method=homology
1	LTR_retriever	Copia_LTR_retrotransposon	2490750	2490892	419	-	.	ID=LTR_annot_765;Name=3:31558045..31562993_INT;Classification=LTR/Copia;Sequence_ontology=SO:0002264;Identity=0.867;Method=homology
1	LTR_retriever	LTR_retrotransposon	2490840	2490859	366	+	.	ID=LTR_annot_766;Name=1:107998570..108010711_INT;Classification=LTR/unknown;Sequence_ontology=SO:0000186;Identity=0.827;Method=homology
1	LTR_retriever	Copia_LTR_retrotransposon	2491200	2491505	1403	+	.	ID=LTR_annot_767;Name=4:11165755..11168302_INT;Classification=LTR/Copia;Sequence_ontology=SO:0002264;Identity=0.921;Method=homology
1	LTR_retriever	Copia_LTR_retrotransposon	2491758	2491953	588	+	.	ID=LTR_annot_768;Name=4:11165755..11168302_INT;Classification=LTR/Copia;Sequence_ontology=SO:0002264;Identity=0.848;Method=homology
1	LTR_retriever	Gypsy_LTR_retrotransposon	2517737	2517855	416	-	.	ID=LTR_annot_769;Name=1:100040752..100047665_INT;Classification=LTR/Gypsy;Sequence_ontology=SO:0002265;Identity=0.752;Method=homology
1	LTR_retriever	LTR_retrotransposon	2517864	2518132	843	+	.	ID=LTR_annot_770;Name=1:123484498..123485707_LTR;Classification=LTR/unknown;Sequence_ontology=SO:0000186;Identity=0.785;Method=homology
1	LTR_retriever	Copia_LTR_retrotransposon	2519562	2519713	895	+	.	ID=LTR_annot_771;Name=1:15998138..16002904_INT;Classification=LTR/Copia;Sequence_ontology=SO:0002264;Identity=0.865;Method=homology
1	LTR_retriever	Copia_LTR_retrotransposon	2519886	2520033	271	+	.	ID=LTR_annot_772;Name=1:15997897..15998137_LTR;Classification=LTR/Copia;Sequence_ontology=SO:0002264;Identity=0.786;Method=homology
1	LTR_retriever	Copia_LTR_retrotransposon	2524746	2524910	959	-	.	ID=LTR_annot_773;Name=2:13871055..13882166_INT;Classification=LTR/Copia;Sequence_ontology=SO:0002264;Identity=0.878;Method=homology
1	LTR_retriever	Gypsy_LTR_retrotransposon	2526959	2527097	747	-	.	ID=LTR_annot_774;Name=3:82193935..82195104_LTR;Classification=LTR/Gypsy;Sequence_ontology=SO:0002265;Identity=0.926;Method=homology
1	LTR_retriever	LTR_retrotransposon	2554156	2554481	1523	-	.	ID=LTR_annot_775;Name=1:127932042..127937836_INT;Classification=LTR/unknown;Sequence_ontology=SO:0000186;Identity=0.911;Method=homology
1	LTR_retriever	Copia_LTR_retrotransposon	2561264	2561406	313	+	.	ID=LTR_annot_776;Name=3:92869153..92870296_LTR;Classification=LTR/Copia;Sequence_ontology=SO:0002264;Identity=0.753;Method=homology
1	LTR_retriever	LTR_retrotransposon	2564213	2564365	263	-	.	ID=LTR_annot_777;Name=2:126991231..127000675_INT;Classification=LTR/unknown;Sequence_ontology=SO:0000186;Identity=0.752;Method=homology
1	LTR_retriever	Gypsy_LTR_retrotransposon	2565610	2565858	640	+	.	ID=LTR_annot_778;Name=3:69689524..69699341_INT;Classification=LTR/Gypsy;Sequence_ontology=SO:0002265;Identity=0.744;Method=homology
1	LTR_retriever	LTR_retrotransposon	2566084	2566186	406	-	.	ID=LTR_annot_779;Name=2:65067632..65079251_INT;Classification=LTR/unknown;Sequence_ontology=SO:0000186;Identity=0.847;Method=homology
1	LTR_retriever	LTR_retrotransposon	2566158	2566282	324	-	.	ID=LTR_annot_780;Name=2:65067632..65079251_INT;Classification=LTR/unknown;Sequence_ontology=SO:0000186;Identity=0.814;Method=homology
1	LTR_retriever	Gypsy_LTR_retrotransposon	2567241	2567335	238	-	.	ID=LTR_annot_781;Name=3:65260295..65271786_INT;Classification=LTR/Gypsy;Sequence_ontology=SO:0002265;Identity=0.747;Method=homology
1	LTR_retriever	LTR_retrotransposon	2567390	2567549	311	+	.	ID=LTR_annot_782;Name=1:123491870..123493046_LTR;Classification=LTR/unknown;Sequence_ontology=SO:0000186;Identity=0.817;Method=homology
1	LTR_retriever	Copia_LTR_retrotransposon	2567485	2567769	320	-	.	ID=LTR_annot_783;Name=1:126520144..126526778_INT;Classification=LTR/Copia;Sequence_ontology=SO:0002264;Identity=0.821;Method=homology
1	LTR_retriever	Copia_LTR_retrotransposon	2567698	2567863	270	+	.	ID=LTR_annot_784;Name=1:121218944..121226197_INT;Classification=LTR/Copia;Sequence_ontology=SO:0002264;Identity=0.82;Method=homology
1	LTR_retriever	Gypsy_LTR_retrotransposon	2568785	2568997	1207	+	.	ID=LTR_annot_785;Name=4:20719922..20729396_INT;Classification=LTR/Gypsy;Sequence_ontology=SO:0002265;Identity=0.885;Method=homology
1	LTR_retriever	LTR_retrotransposon	2575740	2575888	306	+	.	ID=LTR_annot_786;Name=2:65067632..65079251_INT;Classification=LTR/unknown;Sequence_ontology=SO:0000186;Identity=0.755;Method=homology
1	LTR_retriever	Gypsy_LTR_retrotransposon	2577633	2577713	439	-	.	ID=LTR_annot_787;Name=3:101912309..101922425_INT;Classification=LTR/Gypsy;Sequence_ontology=SO:0002265;Identity=0.815;Method=homology
1	LTR_retriever	Copia_LTR_retrotransposon	2583027	2583206	1018	+	.	ID=LTR_annot_788;Name=2:27874284..27880933_INT;Classification=LTR/Copia;Sequence_ontology=SO:0002264;Identity=0.913;Method=homology
1	LTR_retriever	LTR_retrotransposon	2589242	2589343	644	+	.	ID=LTR_annot_789;Name=2:34364163..34377886_INT;Classification=LTR/unknown;Sequence_ontology=SO:0000186;Identity=0.863;Method=homology
1	LTR_retriever	Copia_LTR_retrotransposon	2589254	2589419	1297	+	.	ID=LTR_annot_790;Name=2:27874284..27880933_INT;Classification=LTR/Copia;Sequence_ontology=SO:0002264;Identity=0.946;Method=homology
1	LTR_retriever	LTR_retrotransposon	2589407	2589620	440	+	.	ID=LTR_annot_791;Name=1:123491870..123493046_LTR;Classification=LTR/unknown;Sequence_ontology=SO:0000186;Identity=0.765;Method=homology
1	LTR_retriever	Copia_LTR_retrotransposon	2589454	2589756	481	+	.	ID=LTR_annot_792;Name=2:27874284..27880933_INT;Classification=LTR/Copia;Sequence_ontology=SO:0002264;Identity=0.797;Method=homology
1	LTR_retriever	LTR_retrotransposon	2589575	2589779	404	-	.	ID=LTR_annot_793;Name=1:123491870..123493046_LTR;Classification=LTR/unknown;Sequence_ontology=SO:0000186;Identity=0.736;Method=homology
1	LTR_retriever	Copia_LTR_retrotransposon	2589750	2590028	359	-	.	ID=LTR_annot_794;Name=3:71256629..71263747_INT;Classification=LTR/Copia;Sequence_ontology=SO:0002264;Identity=0.705;Method=homology
1	LTR_retriever	Copia_LTR_retrotransposon	2589781	2590124	2858	+	.	ID=LTR_annot_795;Name=2:27874284..27880933_INT;Classification=LTR/Copia;Sequence_ontology=SO:0002264;Identity=0.977;Method=homology
1	LTR_retriever	Gypsy_LTR_retrotransposon	2594842	2594983	454	+	.	ID=LTR_annot_796;Name=4:31211031..31219222_INT;Classification=LTR/Gypsy;Sequence_ontology=SO:0002265;Identity=0.876;Method=homology
1	LTR_retriever	LTR_retrotransposon	2594926	2595012	407	-	.	ID=LTR_annot_797;Name=3:55380550..55395200_INT;Classification=LTR/unknown;Sequence_ontology=SO:0000186;Identity=0.885;Method=homology
1	LTR_retriever	Copia_LTR_retrotransposon	2597810	2597845	968	-	.	ID=LTR_annot_798;Name=1:121218944..121226197_INT;Classification=LTR/Copia;Sequence_ontology=SO:0002264;Identity=0.921;Method=homology
1	LTR_retriever	Copia_LTR_retrotransposon	2597846	2597986	530	+	.	ID=LTR_annot_799;Name=3:99394036..99401345_INT;Classification=LTR/Copia;Sequence_ontology=SO:0002264;Identity=0.943;Method=homology
1	LTR_retriever	Copia_LTR_retrotransposon	2597987	2598111	968	-	.	ID=LTR_annot_800;Name=1:121218944..121226197_INT;Classification=LTR/Copia;Sequence_ontology=SO:0002264;Identity=0.921;Method=homology
1	LTR_retriever	LTR_retrotransposon	2600494	2600638	231	+	.	ID=LTR_annot_801;Name=2:126991231..127000675_INT;Classification=LTR/unknown;Sequence_ontology=SO:0000186;Identity=0.752;Method=homology
1	LTR_retriever	LTR_retrotransposon	2602213	2602279	307	+	.	ID=LTR_annot_802;Name=2:126991231..127000675_INT;Classification=LTR/unknown;Sequence_ontology=SO:0000186;Identity=0.821;Method=homology
1	LTR_retriever	LTR_retrotransposon	2602277	2602392	307	-	.	ID=LTR_annot_803;Name=2:126991231..127000675_INT;Classification=LTR/unknown;Sequence_ontology=SO:0000186;Identity=0.716;Method=homology
1	LTR_retriever	Copia_LTR_retrotransposon	2605536	2605929	1042	-	.	ID=LTR_annot_804;Name=4:11165755..11168302_INT;Classification=LTR/Copia;Sequence_ontology=SO:0002264;Identity=0.84;Method=homology
1	LTR_retriever	LTR_retrotransposon	2605799	2605978	571	+	.	ID=LTR_annot_805;Name=3:101839680..101846507_INT;Classification=LTR/unknown;Sequence_ontology=SO:0000186;Identity=0.891;Method=homology
1	LTR_retriever	Copia_LTR_retrotransposon	2608768	2609183	2615	-	.	ID=LTR_annot_806;Name=4:11165755..11168302_INT;Classification=LTR/Copia;Sequence_ontology=SO:0002264;Identity=0.95;Method=homology
1	LTR_retriever	LTR_retrotransposon	2627029	2627157	338	+	.	ID=LTR_annot_807;Name=2:65067632..65079251_INT;Classification=LTR/unknown;Sequence_ontology=SO:0000186;Identity=0.744;Method=homology
1	LTR_retriever	Gypsy_LTR_retrotransposon	2628718	2628903	436	+	.	ID=LTR_annot_808;Name=4:20719922..20729396_INT;Classification=LTR/Gypsy;Sequence_ontology=SO:0002265;Identity=0.804;Method=homology
1	LTR_retriever	LTR_retrotransposon	2630333	2630548	355	+	.	ID=LTR_annot_809;Name=2:65067632..65079251_INT;Classification=LTR/unknown;Sequence_ontology=SO:0000186;Identity=0.734;Method=homology
1	LTR_retriever	Copia_LTR_retrotransposon	2641261	2641515	738	-	.	ID=LTR_annot_810;Name=2:13871055..13882166_INT;Classification=LTR/Copia;Sequence_ontology=SO:0002264;Identity=0.76;Method=homology
1	LTR_retriever	Gypsy_LTR_retrotransposon	2641542	2641677	335	-	.	ID=LTR_annot_811;Name=3:69689524..69699341_INT;Classification=LTR/Gypsy;Sequence_ontology=SO:0002265;Identity=0.704;Method=homology
1	LTR_retriever	Copia_LTR_retrotransposon	2643624	2643886	1160	-	.	ID=LTR_annot_812;Name=2:13871055..13882166_INT;Classification=LTR/Copia;Sequence_ontology=SO:0002264;Identity=0.786;Method=homology
1	LTR_retriever	Gypsy_LTR_retrotransposon	2650009	2650179	273	-	.	ID=LTR_annot_813;Name=4:20719922..20729396_INT;Classification=LTR/Gypsy;Sequence_ontology=SO:0002265;Identity=0.801;Method=homology
1	LTR_retriever	Gypsy_LTR_retrotransposon	2670784	2673297	6480	+	.	ID=LTR_annot_814;Name=3:61176460..61183939_INT;Classification=LTR/Gypsy;Sequence_ontology=SO:0002265;Identity=0.701;Method=homology
1	LTR_retriever	Gypsy_LTR_retrotransposon	2673305	2674026	854	+	.	ID=LTR_annot_815;Name=2:75523746..75524696_LTR;Classification=LTR/Gypsy;Sequence_ontology=SO:0002265;Identity=0.642;Method=homology
1	LTR_retriever	LTR_retrotransposon	2678707	2678790	258	-	.	ID=LTR_annot_816;Name=4:54207277..54217605_INT;Classification=LTR/unknown;Sequence_ontology=SO:0000186;Identity=0.75;Method=homology
1	LTR_retriever	LTR_retrotransposon	2678917	2679197	941	-	.	ID=LTR_annot_817;Name=4:54207277..54217605_INT;Classification=LTR/unknown;Sequence_ontology=SO:0000186;Identity=0.879;Method=homology
1	LTR_retriever	LTR_retrotransposon	2679401	2679510	292	-	.	ID=LTR_annot_818;Name=4:54207277..54217605_INT;Classification=LTR/unknown;Sequence_ontology=SO:0000186;Identity=0.857;Method=homology
1	LTR_retriever	Gypsy_LTR_retrotransposon	2683084	2683222	236	-	.	ID=LTR_annot_819;Name=4:27406232..27412303_INT;Classification=LTR/Gypsy;Sequence_ontology=SO:0002265;Identity=0.698;Method=homology
1	LTR_retriever	Gypsy_LTR_retrotransposon	2684861	2685047	443	+	.	ID=LTR_annot_820;Name=1:126672234..126678316_INT;Classification=LTR/Gypsy;Sequence_ontology=SO:0002265;Identity=0.89;Method=homology
1	LTR_retriever	Copia_LTR_retrotransposon	2684885	2685078	879	+	.	ID=LTR_annot_821;Name=2:56166785..56171567_INT;Classification=LTR/Copia;Sequence_ontology=SO:0002264;Identity=0.969;Method=homology
1	LTR_retriever	LTR_retrotransposon	2685954	2686159	380	-	.	ID=LTR_annot_822;Name=2:65067632..65079251_INT;Classification=LTR/unknown;Sequence_ontology=SO:0000186;Identity=0.781;Method=homology
1	LTR_retriever	Copia_LTR_retrotransposon	2688131	2688410	2050	-	.	ID=LTR_annot_823;Name=3:39297147..39301625_INT;Classification=LTR/Copia;Sequence_ontology=SO:0002264;Identity=0.946;Method=homology
1	LTR_retriever	Gypsy_LTR_retrotransposon	2688582	2688690	486	+	.	ID=LTR_annot_824;Name=4:23816955..23828893_INT;Classification=LTR/Gypsy;Sequence_ontology=SO:0002265;Identity=0.964;Method=homology
1	LTR_retriever	Copia_LTR_retrotransposon	2688785	2688993	1180	-	.	ID=LTR_annot_825;Name=2:13871055..13882166_INT;Classification=LTR/Copia;Sequence_ontology=SO:0002264;Identity=0.913;Method=homology
1	LTR_retriever	Gypsy_LTR_retrotransposon	2689494	2689657	546	-	.	ID=LTR_annot_826;Name=2:56421052..56421358_LTR;Classification=LTR/Gypsy;Sequence_ontology=SO:0002265;Identity=0.739;Method=homology
1	LTR_retriever	Gypsy_LTR_retrotransposon	2689644	2689733	463	-	.	ID=LTR_annot_827;Name=1:100297642..100297899_LTR;Classification=LTR/Gypsy;Sequence_ontology=SO:0002265;Identity=0.798;Method=homology
1	LTR_retriever	LTR_retrotransposon	2690467	2690581	317	+	.	ID=LTR_annot_828;Name=1:127932042..127937836_INT;Classification=LTR/unknown;Sequence_ontology=SO:0000186;Identity=0.711;Method=homology
1	LTR_retriever	LTR_retrotransposon	2703551	2703718	337	+	.	ID=LTR_annot_829;Name=2:65067632..65079251_INT;Classification=LTR/unknown;Sequence_ontology=SO:0000186;Identity=0.769;Method=homology
1	LTR_retriever	Copia_LTR_retrotransposon	2714160	2714214	402	+	.	ID=LTR_annot_830;Name=3:114275673..114279976_INT;Classification=LTR/Copia;Sequence_ontology=SO:0002264;Identity=0.909;Method=homology
1	LTR_retriever	Copia_LTR_retrotransposon	2714209	2714415	1519	-	.	ID=LTR_annot_831;Name=3:114275673..114279976_INT;Classification=LTR/Copia;Sequence_ontology=SO:0002264;Identity=0.908;Method=homology
1	LTR_retriever	Copia_LTR_retrotransposon	2716488	2716580	680	-	.	ID=LTR_annot_832;Name=3:114275673..114279976_INT;Classification=LTR/Copia;Sequence_ontology=SO:0002264;Identity=0.924;Method=homology
1	LTR_retriever	Copia_LTR_retrotransposon	2716964	2717206	1914	-	.	ID=LTR_annot_833;Name=3:114275673..114279976_INT;Classification=LTR/Copia;Sequence_ontology=SO:0002264;Identity=0.93;Method=homology
1	LTR_retriever	Copia_LTR_retrotransposon	2717207	2717301	831	-	.	ID=LTR_annot_834;Name=3:114275673..114279976_INT;Classification=LTR/Copia;Sequence_ontology=SO:0002264;Identity=0.933;Method=homology
1	LTR_retriever	Copia_LTR_retrotransposon	2722059	2722223	440	+	.	ID=LTR_annot_835;Name=3:83802582..83808511_INT;Classification=LTR/Copia;Sequence_ontology=SO:0002264;Identity=0.798;Method=homology
1	LTR_retriever	LTR_retrotransposon	2724867	2725089	394	+	.	ID=LTR_annot_836;Name=2:65067632..65079251_INT;Classification=LTR/unknown;Sequence_ontology=SO:0000186;Identity=0.825;Method=homology
1	LTR_retriever	LTR_retrotransposon	2725044	2725125	300	-	.	ID=LTR_annot_837;Name=1:123485708..123491869_INT;Classification=LTR/unknown;Sequence_ontology=SO:0000186;Identity=0.874;Method=homology
1	LTR_retriever	Copia_LTR_retrotransposon	2727180	2727393	1245	-	.	ID=LTR_annot_838;Name=3:83802582..83808511_INT;Classification=LTR/Copia;Sequence_ontology=SO:0002264;Identity=0.906;Method=homology
1	LTR_retriever	LTR_retrotransposon	2729771	2730557	1967	+	.	ID=LTR_annot_839;Name=1:123484498..123485707_LTR;Classification=LTR/unknown;Sequence_ontology=SO:0000186;Identity=0.804;Method=homology
1	LTR_retriever	LTR_retrotransposon	2740640	2741149	3669	-	.	ID=LTR_annot_840;Name=3:3508721..3515764_INT;Classification=LTR/unknown;Sequence_ontology=SO:0000186;Identity=0.963;Method=homology
1	LTR_retriever	LTR_retrotransposon	2741146	2741286	340	-	.	ID=LTR_annot_841;Name=3:34106632..34111396_LTR;Classification=LTR/unknown;Sequence_ontology=SO:0000186;Identity=0.804;Method=homology
1	LTR_retriever	LTR_retrotransposon	2741286	2741349	534	-	.	ID=LTR_annot_842;Name=3:3508721..3515764_INT;Classification=LTR/unknown;Sequence_ontology=SO:0000186;Identity=0.984;Method=homology
1	LTR_retriever	LTR_retrotransposon	2741498	2743474	16333	-	.	ID=LTR_annot_843;Name=3:3508721..3515764_INT;Classification=LTR/unknown;Sequence_ontology=SO:0000186;Identity=0.968;Method=homology
1	LTR_retriever	LTR_retrotransposon	2761833	2761933	661	-	.	ID=LTR_annot_844;Name=3:86984663..86984762_LTR;Classification=LTR/unknown;Sequence_ontology=SO:0000186;Identity=0.93;Method=homology
1	LTR_retriever	LTR_retrotransposon	2761918	2762019	680	-	.	ID=LTR_annot_845;Name=3:86984663..86984762_LTR;Classification=LTR/unknown;Sequence_ontology=SO:0000186;Identity=0.92;Method=homology
1	LTR_retriever	LTR_retrotransposon	2762020	2762124	722	-	.	ID=LTR_annot_846;Name=3:86984663..86984762_LTR;Classification=LTR/unknown;Sequence_ontology=SO:0000186;Identity=0.971;Method=homology
1	LTR_retriever	LTR_retrotransposon	2762104	2762239	697	-	.	ID=LTR_annot_847;Name=3:86984663..86984762_LTR;Classification=LTR/unknown;Sequence_ontology=SO:0000186;Identity=0.897;Method=homology
1	LTR_retriever	LTR_retrotransposon	2762215	2762315	707	-	.	ID=LTR_annot_848;Name=3:86984663..86984762_LTR;Classification=LTR/unknown;Sequence_ontology=SO:0000186;Identity=0.94;Method=homology
1	LTR_retriever	LTR_retrotransposon	2762321	2762421	655	-	.	ID=LTR_annot_849;Name=3:86984663..86984762_LTR;Classification=LTR/unknown;Sequence_ontology=SO:0000186;Identity=0.92;Method=homology
1	LTR_retriever	LTR_retrotransposon	2762406	2762505	604	-	.	ID=LTR_annot_850;Name=3:86984663..86984762_LTR;Classification=LTR/unknown;Sequence_ontology=SO:0000186;Identity=0.929;Method=homology
1	LTR_retriever	LTR_retrotransposon	2762555	2762653	619	-	.	ID=LTR_annot_851;Name=3:86984663..86984762_LTR;Classification=LTR/unknown;Sequence_ontology=SO:0000186;Identity=0.918;Method=homology
1	LTR_retriever	LTR_retrotransposon	2762659	2762737	456	-	.	ID=LTR_annot_852;Name=3:86984663..86984762_LTR;Classification=LTR/unknown;Sequence_ontology=SO:0000186;Identity=0.937;Method=homology
1	LTR_retriever	LTR_retrotransposon	2762764	2762937	569	-	.	ID=LTR_annot_853;Name=3:86984663..86984762_LTR;Classification=LTR/unknown;Sequence_ontology=SO:0000186;Identity=0.9;Method=homology
1	LTR_retriever	LTR_retrotransposon	2762911	2763002	580	-	.	ID=LTR_annot_854;Name=3:86984663..86984762_LTR;Classification=LTR/unknown;Sequence_ontology=SO:0000186;Identity=0.935;Method=homology
1	LTR_retriever	LTR_retrotransposon	2763008	2763087	487	-	.	ID=LTR_annot_855;Name=3:86984663..86984762_LTR;Classification=LTR/unknown;Sequence_ontology=SO:0000186;Identity=0.938;Method=homology
1	LTR_retriever	Copia_LTR_retrotransposon	2763770	2763935	406	+	.	ID=LTR_annot_856;Name=2:27501612..27511628_INT;Classification=LTR/Copia;Sequence_ontology=SO:0002264;Identity=0.736;Method=homology
1	LTR_retriever	Copia_LTR_retrotransposon	2765592	2766219	2828	+	.	ID=LTR_annot_857;Name=3:71256629..71263747_INT;Classification=LTR/Copia;Sequence_ontology=SO:0002264;Identity=0.824;Method=homology
1	LTR_retriever	Copia_LTR_retrotransposon	2766036	2766265	458	-	.	ID=LTR_annot_858;Name=1:126520144..126526778_INT;Classification=LTR/Copia;Sequence_ontology=SO:0002264;Identity=0.798;Method=homology
1	LTR_retriever	LTR_retrotransposon	2766119	2766353	415	-	.	ID=LTR_annot_859;Name=1:123491870..123493046_LTR;Classification=LTR/unknown;Sequence_ontology=SO:0000186;Identity=0.767;Method=homology
1	LTR_retriever	Copia_LTR_retrotransposon	2766305	2766537	1035	+	.	ID=LTR_annot_860;Name=1:56931789..56939796_INT;Classification=LTR/Copia;Sequence_ontology=SO:0002264;Identity=0.825;Method=homology
1	LTR_retriever	LTR_retrotransposon	2766536	2766804	1535	+	.	ID=LTR_annot_861;Name=1:127932042..127937836_INT;Classification=LTR/unknown;Sequence_ontology=SO:0000186;Identity=0.876;Method=homology
1	LTR_retriever	LTR_retrotransposon	2774969	2775210	611	-	.	ID=LTR_annot_862;Name=3:28876525..28876792_LTR;Classification=LTR/unknown;Sequence_ontology=SO:0000186;Identity=0.793;Method=homology
1	LTR_retriever	LTR_retrotransposon	2786404	2786506	252	-	.	ID=LTR_annot_863;Name=2:65067632..65079251_INT;Classification=LTR/unknown;Sequence_ontology=SO:0000186;Identity=0.738;Method=homology
1	LTR_retriever	Gypsy_LTR_retrotransposon	2786426	2786712	960	+	.	ID=LTR_annot_864;Name=1:53979022..53993161_INT;Classification=LTR/Gypsy;Sequence_ontology=SO:0002265;Identity=0.85;Method=homology
1	LTR_retriever	Gypsy_LTR_retrotransposon	2786998	2787113	506	+	.	ID=LTR_annot_865;Name=1:53979022..53993161_INT;Classification=LTR/Gypsy;Sequence_ontology=SO:0002265;Identity=0.886;Method=homology
1	LTR_retriever	Copia_LTR_retrotransposon	2797130	2797389	1690	+	.	ID=LTR_annot_866;Name=2:94494058..94500983_INT;Classification=LTR/Copia;Sequence_ontology=SO:0002264;Identity=0.896;Method=homology
1	LTR_retriever	LTR_retrotransposon	2808715	2809058	1923	+	.	ID=LTR_annot_867;Name=1:123485708..123491869_INT;Classification=LTR/unknown;Sequence_ontology=SO:0000186;Identity=0.878;Method=homology
1	LTR_retriever	Copia_LTR_retrotransposon	2809927	2810066	338	+	.	ID=LTR_annot_868;Name=1:56931789..56939796_INT;Classification=LTR/Copia;Sequence_ontology=SO:0002264;Identity=0.774;Method=homology
1	LTR_retriever	Copia_LTR_retrotransposon	2815893	2816176	846	-	.	ID=LTR_annot_869;Name=2:13871055..13882166_INT;Classification=LTR/Copia;Sequence_ontology=SO:0002264;Identity=0.777;Method=homology
1	LTR_retriever	Gypsy_LTR_retrotransposon	2819465	2819724	915	+	.	ID=LTR_annot_870;Name=3:69689524..69699341_INT;Classification=LTR/Gypsy;Sequence_ontology=SO:0002265;Identity=0.773;Method=homology
1	LTR_retriever	Gypsy_LTR_retrotransposon	2827321	2827431	478	-	.	ID=LTR_annot_871;Name=3:92715463..92722906_INT;Classification=LTR/Gypsy;Sequence_ontology=SO:0002265;Identity=0.888;Method=homology
1	LTR_retriever	Copia_LTR_retrotransposon	2827322	2827340	609	-	.	ID=LTR_annot_872;Name=3:105595869..105600763_INT;Classification=LTR/Copia;Sequence_ontology=SO:0002264;Identity=0.905;Method=homology
1	LTR_retriever	Copia_LTR_retrotransposon	2827341	2827467	693	+	.	ID=LTR_annot_873;Name=2:91152252..91157164_INT;Classification=LTR/Copia;Sequence_ontology=SO:0002264;Identity=0.969;Method=homology
1	LTR_retriever	LTR_retrotransposon	2827369	2827500	477	+	.	ID=LTR_annot_874;Name=4:40108121..40117528_INT;Classification=LTR/unknown;Sequence_ontology=SO:0000186;Identity=0.899;Method=homology
1	LTR_retriever	Copia_LTR_retrotransposon	2827468	2827482	609	-	.	ID=LTR_annot_875;Name=3:105595869..105600763_INT;Classification=LTR/Copia;Sequence_ontology=SO:0002264;Identity=0.905;Method=homology
1	LTR_retriever	Gypsy_LTR_retrotransposon	2834694	2834802	297	+	.	ID=LTR_annot_876;Name=3:69689524..69699341_INT;Classification=LTR/Gypsy;Sequence_ontology=SO:0002265;Identity=0.749;Method=homology
1	LTR_retriever	Gypsy_LTR_retrotransposon	2835645	2835908	836	+	.	ID=LTR_annot_877;Name=3:69689524..69699341_INT;Classification=LTR/Gypsy;Sequence_ontology=SO:0002265;Identity=0.731;Method=homology
1	LTR_retriever	LTR_retrotransposon	2837470	2837682	1427	-	.	ID=LTR_annot_878;Name=2:126991231..127000675_INT;Classification=LTR/unknown;Sequence_ontology=SO:0000186;Identity=0.95;Method=homology
1	LTR_retriever	Copia_LTR_retrotransposon	2837683	2837729	1368	-	.	ID=LTR_annot_879;Name=2:13871055..13882166_INT;Classification=LTR/Copia;Sequence_ontology=SO:0002264;Identity=0.821;Method=homology
1	LTR_retriever	LTR_retrotransposon	2839966	2840362	3193	-	.	ID=LTR_annot_880;Name=1:117982987..117991163_INT;Classification=LTR/unknown;Sequence_ontology=SO:0000186;Identity=0.982;Method=homology
1	LTR_retriever	LTR_retrotransposon	2840742	2842880	12579	-	.	ID=LTR_annot_881;Name=1:117982987..117991163_INT;Classification=LTR/unknown;Sequence_ontology=SO:0000186;Identity=0.957;Method=homology
1	LTR_retriever	LTR_retrotransposon	2846127	2846273	292	+	.	ID=LTR_annot_882;Name=2:126991231..127000675_INT;Classification=LTR/unknown;Sequence_ontology=SO:0000186;Identity=0.72;Method=homology
1	LTR_retriever	Copia_LTR_retrotransposon	2852599	2852692	442	+	.	ID=LTR_annot_883;Name=2:94494058..94500983_INT;Classification=LTR/Copia;Sequence_ontology=SO:0002264;Identity=0.828;Method=homology
1	LTR_retriever	Gypsy_LTR_retrotransposon	2852680	2853041	947	+	.	ID=LTR_annot_884;Name=123:30011..31028_LTR;Classification=LTR/Gypsy;Sequence_ontology=SO:0002265;Identity=0.778;Method=homology
1	LTR_retriever	LTR_retrotransposon	2855275	2855384	405	-	.	ID=LTR_annot_885;Name=2:65067632..65079251_INT;Classification=LTR/unknown;Sequence_ontology=SO:0000186;Identity=0.789;Method=homology
1	LTR_retriever	Gypsy_LTR_retrotransposon	2855506	2855601	271	-	.	ID=LTR_annot_886;Name=2:55185181..55191265_INT;Classification=LTR/Gypsy;Sequence_ontology=SO:0002265;Identity=0.967;Method=homology
1	LTR_retriever	Gypsy_LTR_retrotransposon	2856229	2856349	324	-	.	ID=LTR_annot_887;Name=2:55185181..55191265_INT;Classification=LTR/Gypsy;Sequence_ontology=SO:0002265;Identity=0.971;Method=homology
1	LTR_retriever	Gypsy_LTR_retrotransposon	2856734	2856816	329	-	.	ID=LTR_annot_888;Name=2:55185181..55191265_INT;Classification=LTR/Gypsy;Sequence_ontology=SO:0002265;Identity=0.952;Method=homology
1	LTR_retriever	LTR_retrotransposon	2856839	2856950	422	-	.	ID=LTR_annot_889;Name=2:65067632..65079251_INT;Classification=LTR/unknown;Sequence_ontology=SO:0000186;Identity=0.839;Method=homology
1	LTR_retriever	Gypsy_LTR_retrotransposon	2867248	2867330	260	-	.	ID=LTR_annot_890;Name=2:30222928..30233701_INT;Classification=LTR/Gypsy;Sequence_ontology=SO:0002265;Identity=0.725;Method=homology
1	LTR_retriever	Copia_LTR_retrotransposon	2870069	2870236	797	+	.	ID=LTR_annot_891;Name=2:40694671..40706662_INT;Classification=LTR/Copia;Sequence_ontology=SO:0002264;Identity=0.828;Method=homology
1	LTR_retriever	Copia_LTR_retrotransposon	2871303	2871431	352	-	.	ID=LTR_annot_892;Name=2:27874284..27880933_INT;Classification=LTR/Copia;Sequence_ontology=SO:0002264;Identity=0.779;Method=homology
1	LTR_retriever	Gypsy_LTR_retrotransposon	2873758	2873841	356	-	.	ID=LTR_annot_893;Name=2:55185181..55191265_INT;Classification=LTR/Gypsy;Sequence_ontology=SO:0002265;Identity=0.964;Method=homology
1	LTR_retriever	Copia_LTR_retrotransposon	2873830	2874185	2980	-	.	ID=LTR_annot_894;Name=2:27874284..27880933_INT;Classification=LTR/Copia;Sequence_ontology=SO:0002264;Identity=0.986;Method=homology
1	LTR_retriever	Copia_LTR_retrotransposon	2873938	2874220	418	+	.	ID=LTR_annot_895;Name=3:71256629..71263747_INT;Classification=LTR/Copia;Sequence_ontology=SO:0002264;Identity=0.728;Method=homology
1	LTR_retriever	Copia_LTR_retrotransposon	2874213	2874383	303	-	.	ID=LTR_annot_896;Name=1:126520144..126526778_INT;Classification=LTR/Copia;Sequence_ontology=SO:0002264;Identity=0.827;Method=homology
1	LTR_retriever	Copia_LTR_retrotransposon	2874252	2874392	328	+	.	ID=LTR_annot_897;Name=3:71256629..71263747_INT;Classification=LTR/Copia;Sequence_ontology=SO:0002264;Identity=0.822;Method=homology
1	LTR_retriever	LTR_retrotransposon	2874393	2874480	289	-	.	ID=LTR_annot_898;Name=1:123484498..123485707_LTR;Classification=LTR/unknown;Sequence_ontology=SO:0000186;Identity=0.798;Method=homology
1	LTR_retriever	Copia_LTR_retrotransposon	2874469	2874644	1269	-	.	ID=LTR_annot_899;Name=2:27874284..27880933_INT;Classification=LTR/Copia;Sequence_ontology=SO:0002264;Identity=0.915;Method=homology
1	LTR_retriever	Gypsy_LTR_retrotransposon	2891825	2891996	276	+	.	ID=LTR_annot_900;Name=3:46136709..46141421_INT;Classification=LTR/Gypsy;Sequence_ontology=SO:0002265;Identity=0.704;Method=homology
1	LTR_retriever	Gypsy_LTR_retrotransposon	2892093	2892123	640	+	.	ID=LTR_annot_901;Name=1:126672234..126678316_INT;Classification=LTR/Gypsy;Sequence_ontology=SO:0002265;Identity=0.888;Method=homology
1	LTR_retriever	Gypsy_LTR_retrotransposon	2892124	2892279	605	-	.	ID=LTR_annot_902;Name=3:61176460..61183939_INT;Classification=LTR/Gypsy;Sequence_ontology=SO:0002265;Identity=0.903;Method=homology
1	LTR_retriever	Gypsy_LTR_retrotransposon	2892280	2892354	640	+	.	ID=LTR_annot_903;Name=1:126672234..126678316_INT;Classification=LTR/Gypsy;Sequence_ontology=SO:0002265;Identity=0.888;Method=homology
1	LTR_retriever	Gypsy_LTR_retrotransposon	2899947	2900088	1030	+	.	ID=LTR_annot_904;Name=2:89096546..89103623_INT;Classification=LTR/Gypsy;Sequence_ontology=SO:0002265;Identity=0.922;Method=homology
1	LTR_retriever	LTR_retrotransposon	2900822	2900927	578	+	.	ID=LTR_annot_905;Name=1:123485708..123491869_INT;Classification=LTR/unknown;Sequence_ontology=SO:0000186;Identity=0.83;Method=homology
1	LTR_retriever	LTR_retrotransposon	2900934	2901062	445	-	.	ID=LTR_annot_906;Name=1:123485708..123491869_INT;Classification=LTR/unknown;Sequence_ontology=SO:0000186;Identity=0.784;Method=homology
1	LTR_retriever	LTR_retrotransposon	2901261	2901465	810	-	.	ID=LTR_annot_907;Name=1:123485708..123491869_INT;Classification=LTR/unknown;Sequence_ontology=SO:0000186;Identity=0.785;Method=homology
1	LTR_retriever	LTR_retrotransposon	2901435	2901588	429	+	.	ID=LTR_annot_908;Name=1:123485708..123491869_INT;Classification=LTR/unknown;Sequence_ontology=SO:0000186;Identity=0.755;Method=homology
1	LTR_retriever	Copia_LTR_retrotransposon	2915372	2915531	465	+	.	ID=LTR_annot_909;Name=1:15998138..16002904_INT;Classification=LTR/Copia;Sequence_ontology=SO:0002264;Identity=0.781;Method=homology
1	LTR_retriever	Copia_LTR_retrotransposon	2918287	2919097	2604	+	.	ID=LTR_annot_910;Name=1:15998138..16002904_INT;Classification=LTR/Copia;Sequence_ontology=SO:0002264;Identity=0.779;Method=homology
1	LTR_retriever	Gypsy_LTR_retrotransposon	2920267	2920431	355	-	.	ID=LTR_annot_911;Name=1:102916419..102916977_LTR;Classification=LTR/Gypsy;Sequence_ontology=SO:0002265;Identity=0.726;Method=homology
1	LTR_retriever	Gypsy_LTR_retrotransposon	2922719	2922819	241	+	.	ID=LTR_annot_912;Name=4:24216649..24226587_INT;Classification=LTR/Gypsy;Sequence_ontology=SO:0002265;Identity=0.762;Method=homology
1	LTR_retriever	Copia_LTR_retrotransposon	2928725	2929112	3284	+	.	ID=LTR_annot_913;Name=1:133774288..133774675_LTR;Classification=LTR/Copia;Sequence_ontology=SO:0002264;Identity=0.966;Method=homology
1	LTR_retriever	Copia_LTR_retrotransposon	2929113	2933056	31177	+	.	ID=LTR_annot_914;Name=3:109199011..109203061_INT;Classification=LTR/Copia;Sequence_ontology=SO:0002264;Identity=0.973;Method=homology
1	LTR_retriever	Copia_LTR_retrotransposon	2933059	2933446	3298	+	.	ID=LTR_annot_915;Name=1:133774288..133774675_LTR;Classification=LTR/Copia;Sequence_ontology=SO:0002264;Identity=0.969;Method=homology
1	LTR_retriever	Copia_LTR_retrotransposon	2937188	2937203	952	+	.	ID=LTR_annot_916;Name=4:89206410..89210654_INT;Classification=LTR/Copia;Sequence_ontology=SO:0002264;Identity=0.961;Method=homology
1	LTR_retriever	LTR_retrotransposon	2937204	2937337	1150	-	.	ID=LTR_annot_917;Name=2:1008174..1010594_INT;Classification=LTR/unknown;Sequence_ontology=SO:0000186;Identity=0.985;Method=homology
1	LTR_retriever	Gypsy_LTR_retrotransposon	2941652	2942873	9285	+	.	ID=LTR_annot_918;Name=1:124952578..124953811_LTR;Classification=LTR/Gypsy;Sequence_ontology=SO:0002265;Identity=0.949;Method=homology
1	LTR_retriever	LTR_retrotransposon	2944452	2944572	350	+	.	ID=LTR_annot_919;Name=1:127932042..127937836_INT;Classification=LTR/unknown;Sequence_ontology=SO:0000186;Identity=0.743;Method=homology
1	LTR_retriever	Gypsy_LTR_retrotransposon	2945024	2945137	341	-	.	ID=LTR_annot_920;Name=2:55185181..55191265_INT;Classification=LTR/Gypsy;Sequence_ontology=SO:0002265;Identity=0.972;Method=homology
1	LTR_retriever	Gypsy_LTR_retrotransposon	2945974	2946079	347	-	.	ID=LTR_annot_921;Name=3:101912309..101922425_INT;Classification=LTR/Gypsy;Sequence_ontology=SO:0002265;Identity=0.779;Method=homology
1	LTR_retriever	LTR_retrotransposon	2947752	2948013	644	-	.	ID=LTR_annot_922;Name=2:65067632..65079251_INT;Classification=LTR/unknown;Sequence_ontology=SO:0000186;Identity=0.876;Method=homology
1	LTR_retriever	Copia_LTR_retrotransposon	2948628	2948714	435	+	.	ID=LTR_annot_923;Name=3:114275673..114279976_INT;Classification=LTR/Copia;Sequence_ontology=SO:0002264;Identity=0.837;Method=homology
1	LTR_retriever	Copia_LTR_retrotransposon	2949411	2949608	871	+	.	ID=LTR_annot_924;Name=3:114275673..114279976_INT;Classification=LTR/Copia;Sequence_ontology=SO:0002264;Identity=0.779;Method=homology
1	LTR_retriever	LTR_retrotransposon	2952145	2952434	1748	-	.	ID=LTR_annot_925;Name=1:127932042..127937836_INT;Classification=LTR/unknown;Sequence_ontology=SO:0000186;Identity=0.925;Method=homology
1	LTR_retriever	LTR_retrotransposon	2956377	2956460	291	-	.	ID=LTR_annot_926;Name=1:127932042..127937836_INT;Classification=LTR/unknown;Sequence_ontology=SO:0000186;Identity=0.867;Method=homology
1	LTR_retriever	LTR_retrotransposon	2956459	2956582	782	-	.	ID=LTR_annot_927;Name=1:127932042..127937836_INT;Classification=LTR/unknown;Sequence_ontology=SO:0000186;Identity=0.867;Method=homology
1	LTR_retriever	Copia_LTR_retrotransposon	2956572	2956742	428	-	.	ID=LTR_annot_928;Name=3:114275673..114279976_INT;Classification=LTR/Copia;Sequence_ontology=SO:0002264;Identity=0.77;Method=homology
1	LTR_retriever	LTR_retrotransposon	2959532	2959673	527	-	.	ID=LTR_annot_929;Name=1:127932042..127937836_INT;Classification=LTR/unknown;Sequence_ontology=SO:0000186;Identity=0.958;Method=homology
1	LTR_retriever	Copia_LTR_retrotransposon	2959547	2959692	757	-	.	ID=LTR_annot_930;Name=2:52210913..52218274_INT;Classification=LTR/Copia;Sequence_ontology=SO:0002264;Identity=0.92;Method=homology
1	LTR_retriever	Gypsy_LTR_retrotransposon	2960392	2960694	2426	-	.	ID=LTR_annot_931;Name=2:56421052..56421358_LTR;Classification=LTR/Gypsy;Sequence_ontology=SO:0002265;Identity=0.96;Method=homology
1	LTR_retriever	Gypsy_LTR_retrotransposon	2960696	2960880	1417	-	.	ID=LTR_annot_932;Name=3:45118823..45132287_INT;Classification=LTR/Gypsy;Sequence_ontology=SO:0002265;Identity=0.941;Method=homology
1	LTR_retriever	Gypsy_LTR_retrotransposon	2960881	2961087	1623	-	.	ID=LTR_annot_933;Name=3:98594485..98594696_LTR;Classification=LTR/Gypsy;Sequence_ontology=SO:0002265;Identity=0.947;Method=homology
1	LTR_retriever	Copia_LTR_retrotransposon	2961136	2961230	282	+	.	ID=LTR_annot_934;Name=3:107548363..107549236_LTR;Classification=LTR/Copia;Sequence_ontology=SO:0002264;Identity=0.823;Method=homology
1	LTR_retriever	Gypsy_LTR_retrotransposon	2964497	2964700	389	-	.	ID=LTR_annot_935;Name=3:69689524..69699341_INT;Classification=LTR/Gypsy;Sequence_ontology=SO:0002265;Identity=0.741;Method=homology
1	LTR_retriever	LTR_retrotransposon	2966415	2966585	478	+	.	ID=LTR_annot_936;Name=2:65067632..65079251_INT;Classification=LTR/unknown;Sequence_ontology=SO:0000186;Identity=0.769;Method=homology
1	LTR_retriever	Gypsy_LTR_retrotransposon	2970474	2970729	1505	-	.	ID=LTR_annot_937;Name=3:101912309..101922425_INT;Classification=LTR/Gypsy;Sequence_ontology=SO:0002265;Identity=0.869;Method=homology
1	LTR_retriever	Gypsy_LTR_retrotransposon	2975388	2975515	320	+	.	ID=LTR_annot_938;Name=3:69689524..69699341_INT;Classification=LTR/Gypsy;Sequence_ontology=SO:0002265;Identity=0.764;Method=homology
1	LTR_retriever	Copia_LTR_retrotransposon	2975690	2975814	337	-	.	ID=LTR_annot_939;Name=4:74953852..74963186_INT;Classification=LTR/Copia;Sequence_ontology=SO:0002264;Identity=0.831;Method=homology
1	LTR_retriever	Copia_LTR_retrotransposon	2975888	2975971	490	-	.	ID=LTR_annot_940;Name=4:74953852..74963186_INT;Classification=LTR/Copia;Sequence_ontology=SO:0002264;Identity=0.845;Method=homology
1	LTR_retriever	Gypsy_LTR_retrotransposon	2977738	2978051	543	-	.	ID=LTR_annot_941;Name=2:97936057..97948631_INT;Classification=LTR/Gypsy;Sequence_ontology=SO:0002265;Identity=0.807;Method=homology
1	LTR_retriever	LTR_retrotransposon	2977905	2978195	412	+	.	ID=LTR_annot_942;Name=2:43199678..43207354_INT;Classification=LTR/unknown;Sequence_ontology=SO:0000186;Identity=0.786;Method=homology
1	LTR_retriever	Copia_LTR_retrotransposon	2978633	2978785	256	+	.	ID=LTR_annot_943;Name=2:13871055..13882166_INT;Classification=LTR/Copia;Sequence_ontology=SO:0002264;Identity=0.75;Method=homology
1	LTR_retriever	LTR_retrotransposon	2983196	2983296	349	-	.	ID=LTR_annot_944;Name=2:65067632..65079251_INT;Classification=LTR/unknown;Sequence_ontology=SO:0000186;Identity=0.733;Method=homology
1	LTR_retriever	Copia_LTR_retrotransposon	2983397	2983510	281	+	.	ID=LTR_annot_945;Name=1:56931789..56939796_INT;Classification=LTR/Copia;Sequence_ontology=SO:0002264;Identity=0.786;Method=homology
1	LTR_retriever	Gypsy_LTR_retrotransposon	2992148	2992251	237	-	.	ID=LTR_annot_946;Name=4:24216649..24226587_INT;Classification=LTR/Gypsy;Sequence_ontology=SO:0002265;Identity=0.79;Method=homology
1	LTR_retriever	LTR_retrotransposon	2992486	2992580	353	-	.	ID=LTR_annot_947;Name=2:65067632..65079251_INT;Classification=LTR/unknown;Sequence_ontology=SO:0000186;Identity=0.824;Method=homology
1	LTR_retriever	LTR_retrotransposon	2995493	2995694	332	-	.	ID=LTR_annot_948;Name=2:126991231..127000675_INT;Classification=LTR/unknown;Sequence_ontology=SO:0000186;Identity=0.748;Method=homology
1	LTR_retriever	Copia_LTR_retrotransposon	2995496	2995734	269	+	.	ID=LTR_annot_949;Name=2:13871055..13882166_INT;Classification=LTR/Copia;Sequence_ontology=SO:0002264;Identity=0.734;Method=homology
1	LTR_retriever	LTR_retrotransposon	3003660	3003758	313	+	.	ID=LTR_annot_950;Name=2:96844336..96855551_INT;Classification=LTR/unknown;Sequence_ontology=SO:0000186;Identity=0.87;Method=homology
1	LTR_retriever	LTR_retrotransposon	3003672	3003880	846	-	.	ID=LTR_annot_951;Name=4:74929798..74943877_INT;Classification=LTR/unknown;Sequence_ontology=SO:0000186;Identity=0.898;Method=homology
1	LTR_retriever	Copia_LTR_retrotransposon	3003768	3003896	428	-	.	ID=LTR_annot_952;Name=4:55621849..55627765_INT;Classification=LTR/Copia;Sequence_ontology=SO:0002264;Identity=0.896;Method=homology
1	LTR_retriever	Gypsy_LTR_retrotransposon	3003882	3004077	656	+	.	ID=LTR_annot_953;Name=3:69689524..69699341_INT;Classification=LTR/Gypsy;Sequence_ontology=SO:0002265;Identity=0.794;Method=homology
1	LTR_retriever	Gypsy_LTR_retrotransposon	3004919	3005454	2541	-	.	ID=LTR_annot_954;Name=3:23843242..23843894_LTR;Classification=LTR/Gypsy;Sequence_ontology=SO:0002265;Identity=0.842;Method=homology
1	LTR_retriever	Gypsy_LTR_retrotransposon	3005487	3005567	461	-	.	ID=LTR_annot_955;Name=3:34641587..34642221_LTR;Classification=LTR/Gypsy;Sequence_ontology=SO:0002265;Identity=0.852;Method=homology
1	LTR_retriever	Copia_LTR_retrotransposon	3005568	3006298	4654	-	.	ID=LTR_annot_956;Name=4:11165755..11168302_INT;Classification=LTR/Copia;Sequence_ontology=SO:0002264;Identity=0.927;Method=homology
1	LTR_retriever	Copia_LTR_retrotransposon	3006831	3007092	1106	-	.	ID=LTR_annot_957;Name=2:13871055..13882166_INT;Classification=LTR/Copia;Sequence_ontology=SO:0002264;Identity=0.812;Method=homology
1	LTR_retriever	LTR_retrotransposon	3006969	3007111	712	-	.	ID=LTR_annot_958;Name=2:126991231..127000675_INT;Classification=LTR/unknown;Sequence_ontology=SO:0000186;Identity=0.839;Method=homology
1	LTR_retriever	LTR_retrotransposon	3015397	3015510	303	+	.	ID=LTR_annot_959;Name=2:65067632..65079251_INT;Classification=LTR/unknown;Sequence_ontology=SO:0000186;Identity=0.788;Method=homology
1	LTR_retriever	Gypsy_LTR_retrotransposon	3020628	3020741	319	-	.	ID=LTR_annot_960;Name=2:55185181..55191265_INT;Classification=LTR/Gypsy;Sequence_ontology=SO:0002265;Identity=0.98;Method=homology
1	LTR_retriever	Copia_LTR_retrotransposon	3025660	3025799	630	-	.	ID=LTR_annot_961;Name=3:11103115..11107344_INT;Classification=LTR/Copia;Sequence_ontology=SO:0002264;Identity=0.88;Method=homology
1	LTR_retriever	LTR_retrotransposon	3027723	3027900	496	+	.	ID=LTR_annot_962;Name=3:51956895..51959954_LTR;Classification=LTR/unknown;Sequence_ontology=SO:0000186;Identity=0.776;Method=homology
1	LTR_retriever	Gypsy_LTR_retrotransposon	3027901	3028097	315	+	.	ID=LTR_annot_963;Name=2:69402930..69405122_LTR;Classification=LTR/Gypsy;Sequence_ontology=SO:0002265;Identity=0.75;Method=homology
1	LTR_retriever	LTR_retrotransposon	3030311	3030441	288	-	.	ID=LTR_annot_964;Name=2:65067632..65079251_INT;Classification=LTR/unknown;Sequence_ontology=SO:0000186;Identity=0.818;Method=homology
1	LTR_retriever	Copia_LTR_retrotransposon	3031133	3031401	648	+	.	ID=LTR_annot_965;Name=2:13871055..13882166_INT;Classification=LTR/Copia;Sequence_ontology=SO:0002264;Identity=0.793;Method=homology
1	LTR_retriever	Copia_LTR_retrotransposon	3031569	3031818	840	+	.	ID=LTR_annot_966;Name=2:40694671..40706662_INT;Classification=LTR/Copia;Sequence_ontology=SO:0002264;Identity=0.796;Method=homology
1	LTR_retriever	Gypsy_LTR_retrotransposon	3032550	3032841	938	-	.	ID=LTR_annot_967;Name=1:53979022..53993161_INT;Classification=LTR/Gypsy;Sequence_ontology=SO:0002265;Identity=0.848;Method=homology
1	LTR_retriever	LTR_retrotransposon	3032989	3033132	312	-	.	ID=LTR_annot_968;Name=2:65067632..65079251_INT;Classification=LTR/unknown;Sequence_ontology=SO:0000186;Identity=0.767;Method=homology
1	LTR_retriever	Gypsy_LTR_retrotransposon	3034516	3034720	1163	-	.	ID=LTR_annot_969;Name=4:20719922..20729396_INT;Classification=LTR/Gypsy;Sequence_ontology=SO:0002265;Identity=0.881;Method=homology
1	LTR_retriever	Copia_LTR_retrotransposon	3035895	3036004	369	+	.	ID=LTR_annot_970;Name=2:16677652..16682538_INT;Classification=LTR/Copia;Sequence_ontology=SO:0002264;Identity=0.814;Method=homology
1	LTR_retriever	Copia_LTR_retrotransposon	3036061	3036146	296	+	.	ID=LTR_annot_971;Name=2:16677652..16682538_INT;Classification=LTR/Copia;Sequence_ontology=SO:0002264;Identity=0.786;Method=homology
1	LTR_retriever	Copia_LTR_retrotransposon	3036152	3036364	776	+	.	ID=LTR_annot_972;Name=1:44808593..44813445_INT;Classification=LTR/Copia;Sequence_ontology=SO:0002264;Identity=0.772;Method=homology
1	LTR_retriever	Gypsy_LTR_retrotransposon	3037335	3037502	598	-	.	ID=LTR_annot_973;Name=4:20719922..20729396_INT;Classification=LTR/Gypsy;Sequence_ontology=SO:0002265;Identity=0.798;Method=homology
1	LTR_retriever	Gypsy_LTR_retrotransposon	3040079	3040548	2552	-	.	ID=LTR_annot_974;Name=1:77458448..77458916_LTR;Classification=LTR/Gypsy;Sequence_ontology=SO:0002265;Identity=0.869;Method=homology
1	LTR_retriever	Copia_LTR_retrotransposon	3046568	3046663	265	-	.	ID=LTR_annot_975;Name=4:30912344..30912495_LTR;Classification=LTR/Copia;Sequence_ontology=SO:0002264;Identity=0.807;Method=homology
1	LTR_retriever	Copia_LTR_retrotransposon	3047081	3047273	886	-	.	ID=LTR_annot_976;Name=4:74688970..74695034_INT;Classification=LTR/Copia;Sequence_ontology=SO:0002264;Identity=0.931;Method=homology
1	LTR_retriever	Gypsy_LTR_retrotransposon	3047125	3047312	749	+	.	ID=LTR_annot_977;Name=4:10641441..10649361_INT;Classification=LTR/Gypsy;Sequence_ontology=SO:0002265;Identity=0.933;Method=homology
1	LTR_retriever	LTR_retrotransposon	3050305	3050861	2648	+	.	ID=LTR_annot_978;Name=106:170747..171331_LTR;Classification=LTR/unknown;Sequence_ontology=SO:0000186;Identity=0.849;Method=homology
1	LTR_retriever	Gypsy_LTR_retrotransposon	3050871	3051016	492	-	.	ID=LTR_annot_979;Name=4:20719922..20729396_INT;Classification=LTR/Gypsy;Sequence_ontology=SO:0002265;Identity=0.811;Method=homology
1	LTR_retriever	Gypsy_LTR_retrotransposon	3069518	3069791	650	-	.	ID=LTR_annot_980;Name=3:63937718..63939955_INT;Classification=LTR/Gypsy;Sequence_ontology=SO:0002265;Identity=0.709;Method=homology
1	LTR_retriever	Copia_LTR_retrotransposon	3070216	3070308	260	-	.	ID=LTR_annot_981;Name=2:94494058..94500983_INT;Classification=LTR/Copia;Sequence_ontology=SO:0002264;Identity=0.747;Method=homology
1	LTR_retriever	Gypsy_LTR_retrotransposon	3070431	3071192	5661	-	.	ID=LTR_annot_982;Name=468:5873..11297_INT;Classification=LTR/Gypsy;Sequence_ontology=SO:0002265;Identity=0.964;Method=homology
1	LTR_retriever	Gypsy_LTR_retrotransposon	3071204	3071756	1992	+	.	ID=LTR_annot_983;Name=4:27406232..27412303_INT;Classification=LTR/Gypsy;Sequence_ontology=SO:0002265;Identity=0.849;Method=homology
1	LTR_retriever	Gypsy_LTR_retrotransposon	3081386	3081654	542	+	.	ID=LTR_annot_984;Name=3:69689524..69699341_INT;Classification=LTR/Gypsy;Sequence_ontology=SO:0002265;Identity=0.73;Method=homology
1	LTR_retriever	LTR_retrotransposon	3082815	3082977	350	+	.	ID=LTR_annot_985;Name=2:65067632..65079251_INT;Classification=LTR/unknown;Sequence_ontology=SO:0000186;Identity=0.739;Method=homology
1	LTR_retriever	LTR_retrotransposon	3091010	3091104	366	-	.	ID=LTR_annot_986;Name=2:126991231..127000675_INT;Classification=LTR/unknown;Sequence_ontology=SO:0000186;Identity=0.809;Method=homology
1	LTR_retriever	LTR_retrotransposon	3097659	3097746	339	+	.	ID=LTR_annot_987;Name=1:123485708..123491869_INT;Classification=LTR/unknown;Sequence_ontology=SO:0000186;Identity=0.843;Method=homology
1	LTR_retriever	LTR_retrotransposon	3107999	3108131	412	+	.	ID=LTR_annot_988;Name=2:65067632..65079251_INT;Classification=LTR/unknown;Sequence_ontology=SO:0000186;Identity=0.804;Method=homology
1	LTR_retriever	LTR_retrotransposon	3118403	3118654	1149	-	.	ID=LTR_annot_989;Name=1:123485708..123491869_INT;Classification=LTR/unknown;Sequence_ontology=SO:0000186;Identity=0.858;Method=homology
1	LTR_retriever	Copia_LTR_retrotransposon	3122245	3122429	386	-	.	ID=LTR_annot_990;Name=2:13871055..13882166_INT;Classification=LTR/Copia;Sequence_ontology=SO:0002264;Identity=0.842;Method=homology
1	LTR_retriever	LTR_retrotransposon	3125301	3125716	370	-	.	ID=LTR_annot_991;Name=1:123485708..123491869_INT;Classification=LTR/unknown;Sequence_ontology=SO:0000186;Identity=0.759;Method=homology
1	LTR_retriever	LTR_retrotransposon	3126249	3126573	665	-	.	ID=LTR_annot_992;Name=1:123485708..123491869_INT;Classification=LTR/unknown;Sequence_ontology=SO:0000186;Identity=0.811;Method=homology
1	LTR_retriever	LTR_retrotransposon	3126667	3127093	786	-	.	ID=LTR_annot_993;Name=1:123485708..123491869_INT;Classification=LTR/unknown;Sequence_ontology=SO:0000186;Identity=0.758;Method=homology
1	LTR_retriever	LTR_retrotransposon	3132847	3133273	793	-	.	ID=LTR_annot_994;Name=1:123485708..123491869_INT;Classification=LTR/unknown;Sequence_ontology=SO:0000186;Identity=0.778;Method=homology
1	LTR_retriever	LTR_retrotransposon	3133865	3134604	1274	-	.	ID=LTR_annot_995;Name=1:123485708..123491869_INT;Classification=LTR/unknown;Sequence_ontology=SO:0000186;Identity=0.78;Method=homology
1	LTR_retriever	LTR_retrotransposon	3135341	3135918	1202	-	.	ID=LTR_annot_996;Name=1:123485708..123491869_INT;Classification=LTR/unknown;Sequence_ontology=SO:0000186;Identity=0.781;Method=homology
1	LTR_retriever	Gypsy_LTR_retrotransposon	3155286	3155544	976	+	.	ID=LTR_annot_997;Name=3:69689524..69699341_INT;Classification=LTR/Gypsy;Sequence_ontology=SO:0002265;Identity=0.764;Method=homology
1	LTR_retriever	Copia_LTR_retrotransposon	3167834	3167849	554	-	.	ID=LTR_annot_998;Name=4:63415945..63423040_INT;Classification=LTR/Copia;Sequence_ontology=SO:0002264;Identity=0.938;Method=homology
1	LTR_retriever	LTR_retrotransposon	3167850	3167988	281	+	.	ID=LTR_annot_999;Name=2:37741996..37751771_INT;Classification=LTR/unknown;Sequence_ontology=SO:0000186;Identity=0.885;Method=homology
1	LTR_retriever	Copia_LTR_retrotransposon	3167892	3168015	301	+	.	ID=LTR_annot_1000;Name=2:13871055..13882166_INT;Classification=LTR/Copia;Sequence_ontology=SO:0002264;Identity=0.902;Method=homology
1	LTR_retriever	Copia_LTR_retrotransposon	3167989	3168003	554	-	.	ID=LTR_annot_1001;Name=4:63415945..63423040_INT;Classification=LTR/Copia;Sequence_ontology=SO:0002264;Identity=0.938;Method=homology
1	LTR_retriever	Copia_LTR_retrotransposon	3175124	3175384	1746	+	.	ID=LTR_annot_1002;Name=2:94494058..94500983_INT;Classification=LTR/Copia;Sequence_ontology=SO:0002264;Identity=0.912;Method=homology
1	LTR_retriever	Gypsy_LTR_retrotransposon	3176156	3176530	2743	-	.	ID=LTR_annot_1003;Name=1:102916419..102916977_LTR;Classification=LTR/Gypsy;Sequence_ontology=SO:0002265;Identity=0.919;Method=homology
1	LTR_retriever	Gypsy_LTR_retrotransposon	3176531	3176679	1175	-	.	ID=LTR_annot_1004;Name=1:91113764..91122085_INT;Classification=LTR/Gypsy;Sequence_ontology=SO:0002265;Identity=0.947;Method=homology
1	LTR_retriever	LTR_retrotransposon	3176680	3176707	1065	-	.	ID=LTR_annot_1005;Name=2:59263932..59267742_INT;Classification=LTR/unknown;Sequence_ontology=SO:0000186;Identity=0.869;Method=homology
1	LTR_retriever	Gypsy_LTR_retrotransposon	3176695	3176830	696	-	.	ID=LTR_annot_1006;Name=1:102916419..102916977_LTR;Classification=LTR/Gypsy;Sequence_ontology=SO:0002265;Identity=0.928;Method=homology
1	LTR_retriever	LTR_retrotransposon	3177676	3177832	837	+	.	ID=LTR_annot_1007;Name=3:3507854..3508720_LTR;Classification=LTR/unknown;Sequence_ontology=SO:0000186;Identity=0.882;Method=homology
1	LTR_retriever	Copia_LTR_retrotransposon	3181150	3181396	1240	+	.	ID=LTR_annot_1008;Name=2:13871055..13882166_INT;Classification=LTR/Copia;Sequence_ontology=SO:0002264;Identity=0.821;Method=homology
1	LTR_retriever	Copia_LTR_retrotransposon	3181154	3181428	1235	-	.	ID=LTR_annot_1009;Name=2:13871055..13882166_INT;Classification=LTR/Copia;Sequence_ontology=SO:0002264;Identity=0.809;Method=homology
1	LTR_retriever	Copia_LTR_retrotransposon	3214530	3214663	251	-	.	ID=LTR_annot_1010;Name=2:13871055..13882166_INT;Classification=LTR/Copia;Sequence_ontology=SO:0002264;Identity=0.795;Method=homology
1	LTR_retriever	Copia_LTR_retrotransposon	3214663	3214923	1631	-	.	ID=LTR_annot_1011;Name=2:94494058..94500983_INT;Classification=LTR/Copia;Sequence_ontology=SO:0002264;Identity=0.911;Method=homology
1	LTR_retriever	LTR_retrotransposon	3227494	3227598	566	-	.	ID=LTR_annot_1012;Name=2:113097239..113101556_INT;Classification=LTR/unknown;Sequence_ontology=SO:0000186;Identity=0.892;Method=homology
1	LTR_retriever	Copia_LTR_retrotransposon	3244542	3244781	315	+	.	ID=LTR_annot_1013;Name=3:27171163..27172063_LTR;Classification=LTR/Copia;Sequence_ontology=SO:0002264;Identity=0.707;Method=homology
1	LTR_retriever	LTR_retrotransposon	3249109	3249189	275	-	.	ID=LTR_annot_1014;Name=4:62923157..62923482_LTR;Classification=LTR/unknown;Sequence_ontology=SO:0000186;Identity=0.813;Method=homology
1	LTR_retriever	LTR_retrotransposon	3272483	3272656	244	+	.	ID=LTR_annot_1015;Name=2:65067632..65079251_INT;Classification=LTR/unknown;Sequence_ontology=SO:0000186;Identity=0.784;Method=homology
1	LTR_retriever	Copia_LTR_retrotransposon	3276296	3276580	1863	-	.	ID=LTR_annot_1016;Name=3:39297147..39301625_INT;Classification=LTR/Copia;Sequence_ontology=SO:0002264;Identity=0.918;Method=homology
1	LTR_retriever	Copia_LTR_retrotransposon	3276780	3276891	263	-	.	ID=LTR_annot_1017;Name=3:39297147..39301625_INT;Classification=LTR/Copia;Sequence_ontology=SO:0002264;Identity=0.725;Method=homology
1	LTR_retriever	Copia_LTR_retrotransposon	3283979	3284183	359	+	.	ID=LTR_annot_1018;Name=2:94494058..94500983_INT;Classification=LTR/Copia;Sequence_ontology=SO:0002264;Identity=0.749;Method=homology
1	LTR_retriever	Gypsy_LTR_retrotransposon	3294554	3295456	4112	-	.	ID=LTR_annot_1019;Name=4:15472926..15473856_LTR;Classification=LTR/Gypsy;Sequence_ontology=SO:0002265;Identity=0.822;Method=homology
1	LTR_retriever	Copia_LTR_retrotransposon	3296171	3296419	909	-	.	ID=LTR_annot_1020;Name=3:71256629..71263747_INT;Classification=LTR/Copia;Sequence_ontology=SO:0002264;Identity=0.827;Method=homology
1	LTR_retriever	LTR_retrotransposon	3296300	3296656	291	+	.	ID=LTR_annot_1021;Name=1:123484498..123485707_LTR;Classification=LTR/unknown;Sequence_ontology=SO:0000186;Identity=0.756;Method=homology
1	LTR_retriever	Copia_LTR_retrotransposon	3296437	3296471	4033	-	.	ID=LTR_annot_1022;Name=3:71256629..71263747_INT;Classification=LTR/Copia;Sequence_ontology=SO:0002264;Identity=0.935;Method=homology
1	LTR_retriever	Copia_LTR_retrotransposon	3296472	3296720	1113	+	.	ID=LTR_annot_1023;Name=1:121218944..121226197_INT;Classification=LTR/Copia;Sequence_ontology=SO:0002264;Identity=0.903;Method=homology
1	LTR_retriever	Copia_LTR_retrotransposon	3296721	3297080	4033	-	.	ID=LTR_annot_1024;Name=3:71256629..71263747_INT;Classification=LTR/Copia;Sequence_ontology=SO:0002264;Identity=0.935;Method=homology
1	LTR_retriever	Copia_LTR_retrotransposon	3306911	3307054	542	+	.	ID=LTR_annot_1025;Name=3:71256629..71263747_INT;Classification=LTR/Copia;Sequence_ontology=SO:0002264;Identity=0.944;Method=homology
1	LTR_retriever	Gypsy_LTR_retrotransposon	3306927	3307102	645	-	.	ID=LTR_annot_1026;Name=4:11944517..11952024_INT;Classification=LTR/Gypsy;Sequence_ontology=SO:0002265;Identity=0.922;Method=homology
1	LTR_retriever	LTR_retrotransposon	3321586	3321634	307	-	.	ID=LTR_annot_1027;Name=2:65067632..65079251_INT;Classification=LTR/unknown;Sequence_ontology=SO:0000186;Identity=0.896;Method=homology
1	LTR_retriever	Gypsy_LTR_retrotransposon	3341175	3341823	4009	-	.	ID=LTR_annot_1028;Name=4:27406232..27412303_INT;Classification=LTR/Gypsy;Sequence_ontology=SO:0002265;Identity=0.924;Method=homology
1	LTR_retriever	Gypsy_LTR_retrotransposon	3347918	3348063	1007	-	.	ID=LTR_annot_1029;Name=4:27406232..27412303_INT;Classification=LTR/Gypsy;Sequence_ontology=SO:0002265;Identity=0.944;Method=homology
1	LTR_retriever	Copia_LTR_retrotransposon	3355831	3356061	847	+	.	ID=LTR_annot_1030;Name=2:56166785..56171567_INT;Classification=LTR/Copia;Sequence_ontology=SO:0002264;Identity=0.955;Method=homology
1	LTR_retriever	LTR_retrotransposon	3367915	3368088	230	+	.	ID=LTR_annot_1031;Name=1:123484498..123485707_LTR;Classification=LTR/unknown;Sequence_ontology=SO:0000186;Identity=0.708;Method=homology
1	LTR_retriever	LTR_retrotransposon	3373648	3373743	740	-	.	ID=LTR_annot_1032;Name=1:123484498..123485707_LTR;Classification=LTR/unknown;Sequence_ontology=SO:0000186;Identity=0.745;Method=homology
1	LTR_retriever	Copia_LTR_retrotransposon	3373744	3374325	899	+	.	ID=LTR_annot_1033;Name=3:71256629..71263747_INT;Classification=LTR/Copia;Sequence_ontology=SO:0002264;Identity=0.767;Method=homology
1	LTR_retriever	Copia_LTR_retrotransposon	3374321	3374435	230	+	.	ID=LTR_annot_1034;Name=1:56931789..56939796_INT;Classification=LTR/Copia;Sequence_ontology=SO:0002264;Identity=0.838;Method=homology
1	LTR_retriever	LTR_retrotransposon	3374326	3374399	740	-	.	ID=LTR_annot_1035;Name=1:123484498..123485707_LTR;Classification=LTR/unknown;Sequence_ontology=SO:0000186;Identity=0.745;Method=homology
1	LTR_retriever	Gypsy_LTR_retrotransposon	3374420	3374540	1040	-	.	ID=LTR_annot_1036;Name=2:69394219..69402929_INT;Classification=LTR/Gypsy;Sequence_ontology=SO:0002265;Identity=0.992;Method=homology
1	LTR_retriever	LTR_retrotransposon	3376962	3377113	553	-	.	ID=LTR_annot_1037;Name=2:65067632..65079251_INT;Classification=LTR/unknown;Sequence_ontology=SO:0000186;Identity=0.848;Method=homology
1	LTR_retriever	Gypsy_LTR_retrotransposon	3377041	3377126	262	+	.	ID=LTR_annot_1038;Name=4:24216649..24226587_INT;Classification=LTR/Gypsy;Sequence_ontology=SO:0002265;Identity=0.806;Method=homology
1	LTR_retriever	Copia_LTR_retrotransposon	3378720	3378740	428	-	.	ID=LTR_annot_1039;Name=2:13871055..13882166_INT;Classification=LTR/Copia;Sequence_ontology=SO:0002264;Identity=0.769;Method=homology
1	LTR_retriever	LTR_retrotransposon	3378741	3378856	441	-	.	ID=LTR_annot_1040;Name=2:126991231..127000675_INT;Classification=LTR/unknown;Sequence_ontology=SO:0000186;Identity=0.767;Method=homology
1	LTR_retriever	Copia_LTR_retrotransposon	3380074	3380344	607	+	.	ID=LTR_annot_1041;Name=2:13871055..13882166_INT;Classification=LTR/Copia;Sequence_ontology=SO:0002264;Identity=0.788;Method=homology
1	LTR_retriever	Gypsy_LTR_retrotransposon	3382273	3382307	591	+	.	ID=LTR_annot_1042;Name=3:69689524..69699341_INT;Classification=LTR/Gypsy;Sequence_ontology=SO:0002265;Identity=0.724;Method=homology
1	LTR_retriever	Copia_LTR_retrotransposon	3382308	3382534	630	+	.	ID=LTR_annot_1043;Name=2:94494058..94500983_INT;Classification=LTR/Copia;Sequence_ontology=SO:0002264;Identity=0.789;Method=homology
1	LTR_retriever	Gypsy_LTR_retrotransposon	3382585	3382666	321	-	.	ID=LTR_annot_1044;Name=4:24216649..24226587_INT;Classification=LTR/Gypsy;Sequence_ontology=SO:0002265;Identity=0.798;Method=homology
1	LTR_retriever	LTR_retrotransposon	3396698	3396761	382	-	.	ID=LTR_annot_1045;Name=2:113097239..113101556_INT;Classification=LTR/unknown;Sequence_ontology=SO:0000186;Identity=0.841;Method=homology
1	LTR_retriever	LTR_retrotransposon	3398120	3398298	225	+	.	ID=LTR_annot_1046;Name=2:45435155..45442510_INT;Classification=LTR/unknown;Sequence_ontology=SO:0000186;Identity=0.777;Method=homology
1	LTR_retriever	Gypsy_LTR_retrotransposon	3399251	3399398	798	-	.	ID=LTR_annot_1047;Name=1:100297642..100297899_LTR;Classification=LTR/Gypsy;Sequence_ontology=SO:0002265;Identity=0.828;Method=homology
1	LTR_retriever	Copia_LTR_retrotransposon	3400731	3400827	734	-	.	ID=LTR_annot_1048;Name=4:89206410..89210654_INT;Classification=LTR/Copia;Sequence_ontology=SO:0002264;Identity=0.928;Method=homology
1	LTR_retriever	Copia_LTR_retrotransposon	3402053	3402151	469	-	.	ID=LTR_annot_1049;Name=2:27501612..27511628_INT;Classification=LTR/Copia;Sequence_ontology=SO:0002264;Identity=0.949;Method=homology
1	LTR_retriever	LTR_retrotransposon	3404351	3404861	1495	+	.	ID=LTR_annot_1050;Name=1:127932042..127937836_INT;Classification=LTR/unknown;Sequence_ontology=SO:0000186;Identity=0.892;Method=homology
1	LTR_retriever	Gypsy_LTR_retrotransposon	3411431	3412062	5130	-	.	ID=LTR_annot_1051;Name=3:34641587..34642221_LTR;Classification=LTR/Gypsy;Sequence_ontology=SO:0002265;Identity=0.96;Method=homology
1	LTR_retriever	LTR_retrotransposon	3414505	3414931	812	+	.	ID=LTR_annot_1052;Name=1:123491870..123493046_LTR;Classification=LTR/unknown;Sequence_ontology=SO:0000186;Identity=0.776;Method=homology
1	LTR_retriever	Copia_LTR_retrotransposon	3414720	3415467	1046	-	.	ID=LTR_annot_1053;Name=3:71256629..71263747_INT;Classification=LTR/Copia;Sequence_ontology=SO:0002264;Identity=0.789;Method=homology
1	LTR_retriever	LTR_retrotransposon	3415043	3415558	630	+	.	ID=LTR_annot_1054;Name=1:123491870..123493046_LTR;Classification=LTR/unknown;Sequence_ontology=SO:0000186;Identity=0.747;Method=homology
1	LTR_retriever	LTR_retrotransposon	3416999	3417352	500	+	.	ID=LTR_annot_1055;Name=1:123491870..123493046_LTR;Classification=LTR/unknown;Sequence_ontology=SO:0000186;Identity=0.736;Method=homology
1	LTR_retriever	Copia_LTR_retrotransposon	3432760	3433019	1277	+	.	ID=LTR_annot_1056;Name=2:13871055..13882166_INT;Classification=LTR/Copia;Sequence_ontology=SO:0002264;Identity=0.807;Method=homology
1	LTR_retriever	LTR_retrotransposon	3432808	3433022	1381	+	.	ID=LTR_annot_1057;Name=2:126991231..127000675_INT;Classification=LTR/unknown;Sequence_ontology=SO:0000186;Identity=0.935;Method=homology
1	LTR_retriever	Copia_LTR_retrotransposon	3433682	3433698	812	-	.	ID=LTR_annot_1058;Name=4:63433369..63439957_INT;Classification=LTR/Copia;Sequence_ontology=SO:0002264;Identity=0.913;Method=homology
1	LTR_retriever	Gypsy_LTR_retrotransposon	3433699	3433840	1089	-	.	ID=LTR_annot_1059;Name=2:89096546..89103623_INT;Classification=LTR/Gypsy;Sequence_ontology=SO:0002265;Identity=0.944;Method=homology
1	LTR_retriever	LTR_retrotransposon	3436249	3436489	1393	+	.	ID=LTR_annot_1060;Name=1:127932042..127937836_INT;Classification=LTR/unknown;Sequence_ontology=SO:0000186;Identity=0.894;Method=homology
1	LTR_retriever	Gypsy_LTR_retrotransposon	3439314	3439580	883	-	.	ID=LTR_annot_1061;Name=3:69689524..69699341_INT;Classification=LTR/Gypsy;Sequence_ontology=SO:0002265;Identity=0.767;Method=homology
1	LTR_retriever	Gypsy_LTR_retrotransposon	3439782	3439876	243	-	.	ID=LTR_annot_1062;Name=3:65260295..65271786_INT;Classification=LTR/Gypsy;Sequence_ontology=SO:0002265;Identity=0.75;Method=homology
1	LTR_retriever	LTR_retrotransposon	3439994	3440137	313	+	.	ID=LTR_annot_1063;Name=1:123491870..123493046_LTR;Classification=LTR/unknown;Sequence_ontology=SO:0000186;Identity=0.816;Method=homology
1	LTR_retriever	Copia_LTR_retrotransposon	3440066	3440356	346	-	.	ID=LTR_annot_1064;Name=1:126520144..126526778_INT;Classification=LTR/Copia;Sequence_ontology=SO:0002264;Identity=0.793;Method=homology
1	LTR_retriever	Gypsy_LTR_retrotransposon	3440161	3440390	303	+	.	ID=LTR_annot_1065;Name=3:65260295..65271786_INT;Classification=LTR/Gypsy;Sequence_ontology=SO:0002265;Identity=0.749;Method=homology
1	LTR_retriever	Copia_LTR_retrotransposon	3440210	3440421	410	+	.	ID=LTR_annot_1066;Name=1:121218944..121226197_INT;Classification=LTR/Copia;Sequence_ontology=SO:0002264;Identity=0.85;Method=homology
1	LTR_retriever	LTR_retrotransposon	3446064	3446131	403	-	.	ID=LTR_annot_1067;Name=2:126991231..127000675_INT;Classification=LTR/unknown;Sequence_ontology=SO:0000186;Identity=0.896;Method=homology
1	LTR_retriever	Gypsy_LTR_retrotransposon	3457502	3457555	324	-	.	ID=LTR_annot_1068;Name=1:102916419..102916977_LTR;Classification=LTR/Gypsy;Sequence_ontology=SO:0002265;Identity=0.852;Method=homology
1	LTR_retriever	Gypsy_LTR_retrotransposon	3459138	3459302	884	+	.	ID=LTR_annot_1069;Name=3:98594485..98594696_LTR;Classification=LTR/Gypsy;Sequence_ontology=SO:0002265;Identity=0.834;Method=homology
1	LTR_retriever	Gypsy_LTR_retrotransposon	3459273	3459328	318	+	.	ID=LTR_annot_1070;Name=2:56421052..56421358_LTR;Classification=LTR/Gypsy;Sequence_ontology=SO:0002265;Identity=0.839;Method=homology
1	LTR_retriever	Gypsy_LTR_retrotransposon	3459556	3459643	260	+	.	ID=LTR_annot_1071;Name=4:24216649..24226587_INT;Classification=LTR/Gypsy;Sequence_ontology=SO:0002265;Identity=0.811;Method=homology
1	LTR_retriever	LTR_retrotransposon	3459793	3460120	1305	-	.	ID=LTR_annot_1072;Name=1:32332481..32333001_LTR;Classification=LTR/unknown;Sequence_ontology=SO:0000186;Identity=0.817;Method=homology
1	LTR_retriever	Copia_LTR_retrotransposon	3460121	3460409	835	-	.	ID=LTR_annot_1073;Name=4:89206410..89210654_INT;Classification=LTR/Copia;Sequence_ontology=SO:0002264;Identity=0.757;Method=homology
1	LTR_retriever	Copia_LTR_retrotransposon	3464172	3464320	694	-	.	ID=LTR_annot_1074;Name=2:13871055..13882166_INT;Classification=LTR/Copia;Sequence_ontology=SO:0002264;Identity=0.812;Method=homology
1	LTR_retriever	Copia_LTR_retrotransposon	3465625	3466240	4377	-	.	ID=LTR_annot_1075;Name=1:14223833..14224453_LTR;Classification=LTR/Copia;Sequence_ontology=SO:0002264;Identity=0.958;Method=homology
1	LTR_retriever	Copia_LTR_retrotransposon	3469656	3470184	4516	+	.	ID=LTR_annot_1076;Name=1:33162586..33163128_LTR;Classification=LTR/Copia;Sequence_ontology=SO:0002264;Identity=0.989;Method=homology
1	LTR_retriever	Copia_LTR_retrotransposon	3470185	3474081	29651	+	.	ID=LTR_annot_1077;Name=3:68313816..68317701_INT;Classification=LTR/Copia;Sequence_ontology=SO:0002264;Identity=0.973;Method=homology
1	LTR_retriever	Copia_LTR_retrotransposon	3474063	3474591	4516	+	.	ID=LTR_annot_1078;Name=1:33162586..33163128_LTR;Classification=LTR/Copia;Sequence_ontology=SO:0002264;Identity=0.989;Method=homology
1	LTR_retriever	LTR_retrotransposon	3481599	3481868	405	-	.	ID=LTR_annot_1079;Name=2:65067632..65079251_INT;Classification=LTR/unknown;Sequence_ontology=SO:0000186;Identity=0.779;Method=homology
1	LTR_retriever	LTR_retrotransposon	3482022	3482174	480	-	.	ID=LTR_annot_1080;Name=2:65067632..65079251_INT;Classification=LTR/unknown;Sequence_ontology=SO:0000186;Identity=0.782;Method=homology
1	LTR_retriever	Gypsy_LTR_retrotransposon	3483893	3484073	304	+	.	ID=LTR_annot_1081;Name=3:69689524..69699341_INT;Classification=LTR/Gypsy;Sequence_ontology=SO:0002265;Identity=0.793;Method=homology
1	LTR_retriever	Gypsy_LTR_retrotransposon	3489771	3490023	697	+	.	ID=LTR_annot_1082;Name=3:69689524..69699341_INT;Classification=LTR/Gypsy;Sequence_ontology=SO:0002265;Identity=0.74;Method=homology
1	LTR_retriever	LTR_retrotransposon	3490525	3490631	234	-	.	ID=LTR_annot_1083;Name=1:14907326..14911876_INT;Classification=LTR/unknown;Sequence_ontology=SO:0000186;Identity=0.834;Method=homology
1	LTR_retriever	Copia_LTR_retrotransposon	3516437	3516784	624	-	.	ID=LTR_annot_1084;Name=2:27874284..27880933_INT;Classification=LTR/Copia;Sequence_ontology=SO:0002264;Identity=0.726;Method=homology
1	LTR_retriever	Copia_LTR_retrotransposon	3516821	3517087	445	+	.	ID=LTR_annot_1085;Name=1:126520144..126526778_INT;Classification=LTR/Copia;Sequence_ontology=SO:0002264;Identity=0.822;Method=homology
1	LTR_retriever	Copia_LTR_retrotransposon	3519485	3519666	736	-	.	ID=LTR_annot_1086;Name=1:101957691..101958639_LTR;Classification=LTR/Copia;Sequence_ontology=SO:0002264;Identity=0.774;Method=homology
1	LTR_retriever	LTR_retrotransposon	3522773	3522898	681	-	.	ID=LTR_annot_1087;Name=2:65067632..65079251_INT;Classification=LTR/unknown;Sequence_ontology=SO:0000186;Identity=0.818;Method=homology
1	LTR_retriever	Copia_LTR_retrotransposon	3522904	3523282	367	+	.	ID=LTR_annot_1088;Name=1:56931789..56939796_INT;Classification=LTR/Copia;Sequence_ontology=SO:0002264;Identity=0.747;Method=homology
1	LTR_retriever	Copia_LTR_retrotransposon	3523151	3523284	379	-	.	ID=LTR_annot_1089;Name=1:121218944..121226197_INT;Classification=LTR/Copia;Sequence_ontology=SO:0002264;Identity=0.816;Method=homology
1	LTR_retriever	Copia_LTR_retrotransposon	3523442	3523572	730	+	.	ID=LTR_annot_1090;Name=3:39297147..39301625_INT;Classification=LTR/Copia;Sequence_ontology=SO:0002264;Identity=0.869;Method=homology
1	LTR_retriever	Copia_LTR_retrotransposon	3527907	3528172	509	-	.	ID=LTR_annot_1091;Name=3:50574107..50574980_LTR;Classification=LTR/Copia;Sequence_ontology=SO:0002264;Identity=0.76;Method=homology
1	LTR_retriever	Copia_LTR_retrotransposon	3529811	3530096	550	-	.	ID=LTR_annot_1092;Name=1:80352852..80359553_INT;Classification=LTR/Copia;Sequence_ontology=SO:0002264;Identity=0.691;Method=homology
1	LTR_retriever	Copia_LTR_retrotransposon	3529861	3530214	624	+	.	ID=LTR_annot_1093;Name=3:71256629..71263747_INT;Classification=LTR/Copia;Sequence_ontology=SO:0002264;Identity=0.734;Method=homology
1	LTR_retriever	LTR_retrotransposon	3530187	3530459	463	+	.	ID=LTR_annot_1094;Name=1:123484498..123485707_LTR;Classification=LTR/unknown;Sequence_ontology=SO:0000186;Identity=0.808;Method=homology
1	LTR_retriever	Copia_LTR_retrotransposon	3530212	3530522	261	-	.	ID=LTR_annot_1095;Name=1:126520144..126526778_INT;Classification=LTR/Copia;Sequence_ontology=SO:0002264;Identity=0.732;Method=homology
1	LTR_retriever	Copia_LTR_retrotransposon	3530360	3530571	375	+	.	ID=LTR_annot_1096;Name=1:126520144..126526778_INT;Classification=LTR/Copia;Sequence_ontology=SO:0002264;Identity=0.784;Method=homology
1	LTR_retriever	LTR_retrotransposon	3530408	3530597	608	-	.	ID=LTR_annot_1097;Name=1:123491870..123493046_LTR;Classification=LTR/unknown;Sequence_ontology=SO:0000186;Identity=0.819;Method=homology
1	LTR_retriever	LTR_retrotransposon	3537779	3537880	318	-	.	ID=LTR_annot_1098;Name=1:14907326..14911876_INT;Classification=LTR/unknown;Sequence_ontology=SO:0000186;Identity=0.792;Method=homology
1	LTR_retriever	Copia_LTR_retrotransposon	3540239	3540633	1691	-	.	ID=LTR_annot_1099;Name=2:100342880..100356639_INT;Classification=LTR/Copia;Sequence_ontology=SO:0002264;Identity=0.863;Method=homology
1	LTR_retriever	Copia_LTR_retrotransposon	3540241	3540699	869	+	.	ID=LTR_annot_1100;Name=4:71359301..71367202_INT;Classification=LTR/Copia;Sequence_ontology=SO:0002264;Identity=0.829;Method=homology
1	LTR_retriever	Copia_LTR_retrotransposon	3548214	3548439	305	-	.	ID=LTR_annot_1101;Name=2:94494058..94500983_INT;Classification=LTR/Copia;Sequence_ontology=SO:0002264;Identity=0.727;Method=homology
1	LTR_retriever	Gypsy_LTR_retrotransposon	3548251	3548463	608	+	.	ID=LTR_annot_1102;Name=3:69689524..69699341_INT;Classification=LTR/Gypsy;Sequence_ontology=SO:0002265;Identity=0.743;Method=homology
1	LTR_retriever	LTR_retrotransposon	3548462	3548646	537	-	.	ID=LTR_annot_1103;Name=2:65067632..65079251_INT;Classification=LTR/unknown;Sequence_ontology=SO:0000186;Identity=0.786;Method=homology
1	LTR_retriever	Copia_LTR_retrotransposon	3548644	3548777	345	+	.	ID=LTR_annot_1104;Name=2:94494058..94500983_INT;Classification=LTR/Copia;Sequence_ontology=SO:0002264;Identity=0.831;Method=homology
1	LTR_retriever	LTR_retrotransposon	3550502	3550704	880	-	.	ID=LTR_annot_1105;Name=2:126991231..127000675_INT;Classification=LTR/unknown;Sequence_ontology=SO:0000186;Identity=0.849;Method=homology
1	LTR_retriever	Gypsy_LTR_retrotransposon	3566703	3567475	5084	+	.	ID=LTR_annot_1106;Name=468:5873..11297_INT;Classification=LTR/Gypsy;Sequence_ontology=SO:0002265;Identity=0.934;Method=homology
1	LTR_retriever	LTR_retrotransposon	3569664	3569727	382	+	.	ID=LTR_annot_1107;Name=2:113097239..113101556_INT;Classification=LTR/unknown;Sequence_ontology=SO:0000186;Identity=0.841;Method=homology
1	LTR_retriever	Gypsy_LTR_retrotransposon	3583389	3583469	258	+	.	ID=LTR_annot_1108;Name=4:24216649..24226587_INT;Classification=LTR/Gypsy;Sequence_ontology=SO:0002265;Identity=0.769;Method=homology
1	LTR_retriever	Gypsy_LTR_retrotransposon	3596612	3596773	233	-	.	ID=LTR_annot_1109;Name=4:27406232..27412303_INT;Classification=LTR/Gypsy;Sequence_ontology=SO:0002265;Identity=0.791;Method=homology
1	LTR_retriever	Copia_LTR_retrotransposon	3596632	3596857	1419	-	.	ID=LTR_annot_1110;Name=2:94494058..94500983_INT;Classification=LTR/Copia;Sequence_ontology=SO:0002264;Identity=0.893;Method=homology
1	LTR_retriever	Gypsy_LTR_retrotransposon	3602441	3602583	305	+	.	ID=LTR_annot_1111;Name=2:55185181..55191265_INT;Classification=LTR/Gypsy;Sequence_ontology=SO:0002265;Identity=0.923;Method=homology
1	LTR_retriever	Copia_LTR_retrotransposon	3603135	3603220	535	-	.	ID=LTR_annot_1112;Name=1:61976263..61977406_LTR;Classification=LTR/Copia;Sequence_ontology=SO:0002264;Identity=0.93;Method=homology
1	LTR_retriever	LTR_retrotransposon	3608320	3608876	1402	+	.	ID=LTR_annot_1113;Name=1:123485708..123491869_INT;Classification=LTR/unknown;Sequence_ontology=SO:0000186;Identity=0.803;Method=homology
1	LTR_retriever	Copia_LTR_retrotransposon	3609143	3609401	1838	-	.	ID=LTR_annot_1114;Name=2:94494058..94500983_INT;Classification=LTR/Copia;Sequence_ontology=SO:0002264;Identity=0.923;Method=homology
1	LTR_retriever	Gypsy_LTR_retrotransposon	3609402	3609658	772	+	.	ID=LTR_annot_1115;Name=3:69689524..69699341_INT;Classification=LTR/Gypsy;Sequence_ontology=SO:0002265;Identity=0.787;Method=homology
1	LTR_retriever	LTR_retrotransposon	3610518	3610700	1110	+	.	ID=LTR_annot_1116;Name=3:40056837..40061677_INT;Classification=LTR/unknown;Sequence_ontology=SO:0000186;Identity=0.901;Method=homology
1	LTR_retriever	LTR_retrotransposon	3623299	3623490	873	+	.	ID=LTR_annot_1117;Name=1:117982987..117991163_INT;Classification=LTR/unknown;Sequence_ontology=SO:0000186;Identity=0.905;Method=homology
1	LTR_retriever	LTR_retrotransposon	3623644	3625011	4460	+	.	ID=LTR_annot_1118;Name=1:117982987..117991163_INT;Classification=LTR/unknown;Sequence_ontology=SO:0000186;Identity=0.851;Method=homology
1	LTR_retriever	LTR_retrotransposon	3633656	3633837	236	-	.	ID=LTR_annot_1119;Name=2:65067632..65079251_INT;Classification=LTR/unknown;Sequence_ontology=SO:0000186;Identity=0.75;Method=homology
1	LTR_retriever	LTR_retrotransposon	3641043	3641225	1030	-	.	ID=LTR_annot_1120;Name=2:126991231..127000675_INT;Classification=LTR/unknown;Sequence_ontology=SO:0000186;Identity=0.878;Method=homology
1	LTR_retriever	Copia_LTR_retrotransposon	3641045	3641278	975	-	.	ID=LTR_annot_1121;Name=2:13871055..13882166_INT;Classification=LTR/Copia;Sequence_ontology=SO:0002264;Identity=0.809;Method=homology
1	LTR_retriever	LTR_retrotransposon	3642367	3642563	581	+	.	ID=LTR_annot_1122;Name=2:65067632..65079251_INT;Classification=LTR/unknown;Sequence_ontology=SO:0000186;Identity=0.754;Method=homology
1	LTR_retriever	Copia_LTR_retrotransposon	3642562	3642721	553	+	.	ID=LTR_annot_1123;Name=4:63433369..63439957_INT;Classification=LTR/Copia;Sequence_ontology=SO:0002264;Identity=0.938;Method=homology
1	LTR_retriever	Gypsy_LTR_retrotransposon	3646675	3646872	379	+	.	ID=LTR_annot_1124;Name=3:69689524..69699341_INT;Classification=LTR/Gypsy;Sequence_ontology=SO:0002265;Identity=0.76;Method=homology
1	LTR_retriever	Gypsy_LTR_retrotransposon	3647386	3647527	1054	-	.	ID=LTR_annot_1125;Name=2:89096546..89103623_INT;Classification=LTR/Gypsy;Sequence_ontology=SO:0002265;Identity=0.922;Method=homology
1	LTR_retriever	LTR_retrotransposon	3652134	3652542	1146	-	.	ID=LTR_annot_1126;Name=4:54207277..54217605_INT;Classification=LTR/unknown;Sequence_ontology=SO:0000186;Identity=0.839;Method=homology
1	LTR_retriever	Gypsy_LTR_retrotransposon	3662772	3662956	697	-	.	ID=LTR_annot_1127;Name=2:84750922..84757600_INT;Classification=LTR/Gypsy;Sequence_ontology=SO:0002265;Identity=0.788;Method=homology
1	LTR_retriever	Copia_LTR_retrotransposon	3663460	3663728	1681	-	.	ID=LTR_annot_1128;Name=4:18061611..18073947_INT;Classification=LTR/Copia;Sequence_ontology=SO:0002264;Identity=0.898;Method=homology
1	LTR_retriever	Gypsy_LTR_retrotransposon	3682651	3682816	513	-	.	ID=LTR_annot_1129;Name=468:5873..11297_INT;Classification=LTR/Gypsy;Sequence_ontology=SO:0002265;Identity=0.798;Method=homology
1	LTR_retriever	Gypsy_LTR_retrotransposon	3683067	3683229	239	-	.	ID=LTR_annot_1130;Name=468:5873..11297_INT;Classification=LTR/Gypsy;Sequence_ontology=SO:0002265;Identity=0.781;Method=homology
1	LTR_retriever	Gypsy_LTR_retrotransposon	3683098	3683230	315	+	.	ID=LTR_annot_1131;Name=1:126672234..126678316_INT;Classification=LTR/Gypsy;Sequence_ontology=SO:0002265;Identity=0.744;Method=homology
1	LTR_retriever	Gypsy_LTR_retrotransposon	3684153	3684596	2038	-	.	ID=LTR_annot_1132;Name=1:53863127..53863636_LTR;Classification=LTR/Gypsy;Sequence_ontology=SO:0002265;Identity=0.855;Method=homology
1	LTR_retriever	Gypsy_LTR_retrotransposon	3684611	3684718	872	-	.	ID=LTR_annot_1133;Name=2:1760379..1763752_INT;Classification=LTR/Gypsy;Sequence_ontology=SO:0002265;Identity=0.963;Method=homology
1	LTR_retriever	Gypsy_LTR_retrotransposon	3684712	3684792	322	+	.	ID=LTR_annot_1134;Name=3:69689524..69699341_INT;Classification=LTR/Gypsy;Sequence_ontology=SO:0002265;Identity=0.842;Method=homology
1	LTR_retriever	Gypsy_LTR_retrotransposon	3686308	3686390	236	-	.	ID=LTR_annot_1135;Name=3:69689524..69699341_INT;Classification=LTR/Gypsy;Sequence_ontology=SO:0002265;Identity=0.732;Method=homology
1	LTR_retriever	Copia_LTR_retrotransposon	3686426	3686662	792	+	.	ID=LTR_annot_1136;Name=2:40694671..40706662_INT;Classification=LTR/Copia;Sequence_ontology=SO:0002264;Identity=0.8;Method=homology
1	LTR_retriever	LTR_retrotransposon	3693006	3693074	345	+	.	ID=LTR_annot_1137;Name=1:123485708..123491869_INT;Classification=LTR/unknown;Sequence_ontology=SO:0000186;Identity=0.874;Method=homology
1	LTR_retriever	LTR_retrotransposon	3693035	3693219	359	-	.	ID=LTR_annot_1138;Name=2:65067632..65079251_INT;Classification=LTR/unknown;Sequence_ontology=SO:0000186;Identity=0.746;Method=homology
1	LTR_retriever	Gypsy_LTR_retrotransposon	3705545	3705723	299	-	.	ID=LTR_annot_1139;Name=3:69689524..69699341_INT;Classification=LTR/Gypsy;Sequence_ontology=SO:0002265;Identity=0.731;Method=homology
1	LTR_retriever	LTR_retrotransposon	3752797	3753000	812	-	.	ID=LTR_annot_1140;Name=2:65067632..65079251_INT;Classification=LTR/unknown;Sequence_ontology=SO:0000186;Identity=0.871;Method=homology
1	LTR_retriever	Gypsy_LTR_retrotransposon	3753892	3754132	1363	-	.	ID=LTR_annot_1141;Name=3:101912309..101922425_INT;Classification=LTR/Gypsy;Sequence_ontology=SO:0002265;Identity=0.845;Method=homology
1	LTR_retriever	Copia_LTR_retrotransposon	3756995	3757096	420	+	.	ID=LTR_annot_1142;Name=3:114275673..114279976_INT;Classification=LTR/Copia;Sequence_ontology=SO:0002264;Identity=0.815;Method=homology
1	LTR_retriever	Copia_LTR_retrotransposon	3757097	3757309	417	+	.	ID=LTR_annot_1143;Name=3:114275673..114279976_INT;Classification=LTR/Copia;Sequence_ontology=SO:0002264;Identity=0.804;Method=homology
1	LTR_retriever	Gypsy_LTR_retrotransposon	3758241	3758497	487	+	.	ID=LTR_annot_1144;Name=3:69689524..69699341_INT;Classification=LTR/Gypsy;Sequence_ontology=SO:0002265;Identity=0.697;Method=homology
1	LTR_retriever	Copia_LTR_retrotransposon	3758976	3759298	2455	-	.	ID=LTR_annot_1145;Name=4:55828505..55838449_INT;Classification=LTR/Copia;Sequence_ontology=SO:0002264;Identity=0.947;Method=homology
1	LTR_retriever	Gypsy_LTR_retrotransposon	3759374	3759648	631	-	.	ID=LTR_annot_1146;Name=3:69689524..69699341_INT;Classification=LTR/Gypsy;Sequence_ontology=SO:0002265;Identity=0.717;Method=homology
1	LTR_retriever	Gypsy_LTR_retrotransposon	3763259	3763430	430	+	.	ID=LTR_annot_1147;Name=3:98594485..98594696_LTR;Classification=LTR/Gypsy;Sequence_ontology=SO:0002265;Identity=0.776;Method=homology
1	LTR_retriever	LTR_retrotransposon	3772847	3773342	2423	+	.	ID=LTR_annot_1148;Name=4:1824994..1827450_INT;Classification=LTR/unknown;Sequence_ontology=SO:0000186;Identity=0.922;Method=homology
1	LTR_retriever	LTR_retrotransposon	3773326	3773790	1931	-	.	ID=LTR_annot_1149;Name=2:60559317..60560837_LTR;Classification=LTR/unknown;Sequence_ontology=SO:0000186;Identity=0.803;Method=homology
1	LTR_retriever	LTR_retrotransposon	3773790	3773881	594	+	.	ID=LTR_annot_1150;Name=4:1824994..1827450_INT;Classification=LTR/unknown;Sequence_ontology=SO:0000186;Identity=0.88;Method=homology
1	LTR_retriever	LTR_retrotransposon	3773819	3773892	323	-	.	ID=LTR_annot_1151;Name=4:1824994..1827450_INT;Classification=LTR/unknown;Sequence_ontology=SO:0000186;Identity=0.836;Method=homology
1	LTR_retriever	Copia_LTR_retrotransposon	3778470	3778728	896	+	.	ID=LTR_annot_1152;Name=2:13871055..13882166_INT;Classification=LTR/Copia;Sequence_ontology=SO:0002264;Identity=0.776;Method=homology
1	LTR_retriever	Gypsy_LTR_retrotransposon	3781266	3781973	3406	-	.	ID=LTR_annot_1153;Name=468:5873..11297_INT;Classification=LTR/Gypsy;Sequence_ontology=SO:0002265;Identity=0.89;Method=homology
1	LTR_retriever	Gypsy_LTR_retrotransposon	3782367	3782525	228	+	.	ID=LTR_annot_1154;Name=4:27406232..27412303_INT;Classification=LTR/Gypsy;Sequence_ontology=SO:0002265;Identity=0.734;Method=homology
1	LTR_retriever	LTR_retrotransposon	3783861	3784146	1930	+	.	ID=LTR_annot_1155;Name=1:127932042..127937836_INT;Classification=LTR/unknown;Sequence_ontology=SO:0000186;Identity=0.958;Method=homology
1	LTR_retriever	Gypsy_LTR_retrotransposon	3785502	3785612	229	+	.	ID=LTR_annot_1156;Name=4:27406232..27412303_INT;Classification=LTR/Gypsy;Sequence_ontology=SO:0002265;Identity=0.764;Method=homology
1	LTR_retriever	Copia_LTR_retrotransposon	3785518	3785694	703	+	.	ID=LTR_annot_1157;Name=2:94494058..94500983_INT;Classification=LTR/Copia;Sequence_ontology=SO:0002264;Identity=0.811;Method=homology
1	LTR_retriever	Gypsy_LTR_retrotransposon	3785522	3785739	334	-	.	ID=LTR_annot_1158;Name=3:69689524..69699341_INT;Classification=LTR/Gypsy;Sequence_ontology=SO:0002265;Identity=0.756;Method=homology
1	LTR_retriever	Copia_LTR_retrotransposon	3786682	3786944	1831	+	.	ID=LTR_annot_1159;Name=2:94494058..94500983_INT;Classification=LTR/Copia;Sequence_ontology=SO:0002264;Identity=0.927;Method=homology
1	LTR_retriever	LTR_retrotransposon	3788151	3788278	367	+	.	ID=LTR_annot_1160;Name=2:65067632..65079251_INT;Classification=LTR/unknown;Sequence_ontology=SO:0000186;Identity=0.794;Method=homology
1	LTR_retriever	Gypsy_LTR_retrotransposon	3788461	3788557	481	-	.	ID=LTR_annot_1161;Name=3:82180558..82193934_INT;Classification=LTR/Gypsy;Sequence_ontology=SO:0002265;Identity=0.856;Method=homology
1	LTR_retriever	Gypsy_LTR_retrotransposon	3788558	3788584	465	+	.	ID=LTR_annot_1162;Name=4:10641441..10649361_INT;Classification=LTR/Gypsy;Sequence_ontology=SO:0002265;Identity=0.857;Method=homology
1	LTR_retriever	LTR_retrotransposon	3788809	3789094	1930	+	.	ID=LTR_annot_1163;Name=1:127932042..127937836_INT;Classification=LTR/unknown;Sequence_ontology=SO:0000186;Identity=0.958;Method=homology
1	LTR_retriever	Gypsy_LTR_retrotransposon	3790449	3790559	229	+	.	ID=LTR_annot_1164;Name=4:27406232..27412303_INT;Classification=LTR/Gypsy;Sequence_ontology=SO:0002265;Identity=0.764;Method=homology
1	LTR_retriever	Copia_LTR_retrotransposon	3790465	3790641	703	+	.	ID=LTR_annot_1165;Name=2:94494058..94500983_INT;Classification=LTR/Copia;Sequence_ontology=SO:0002264;Identity=0.811;Method=homology
1	LTR_retriever	Gypsy_LTR_retrotransposon	3790469	3790686	334	-	.	ID=LTR_annot_1166;Name=3:69689524..69699341_INT;Classification=LTR/Gypsy;Sequence_ontology=SO:0002265;Identity=0.756;Method=homology
1	LTR_retriever	Copia_LTR_retrotransposon	3791629	3791891	1831	+	.	ID=LTR_annot_1167;Name=2:94494058..94500983_INT;Classification=LTR/Copia;Sequence_ontology=SO:0002264;Identity=0.927;Method=homology
1	LTR_retriever	LTR_retrotransposon	3793099	3793226	367	+	.	ID=LTR_annot_1168;Name=2:65067632..65079251_INT;Classification=LTR/unknown;Sequence_ontology=SO:0000186;Identity=0.794;Method=homology
1	LTR_retriever	Gypsy_LTR_retrotransposon	3793409	3793505	481	-	.	ID=LTR_annot_1169;Name=3:82180558..82193934_INT;Classification=LTR/Gypsy;Sequence_ontology=SO:0002265;Identity=0.856;Method=homology
1	LTR_retriever	Gypsy_LTR_retrotransposon	3793506	3793532	465	+	.	ID=LTR_annot_1170;Name=4:10641441..10649361_INT;Classification=LTR/Gypsy;Sequence_ontology=SO:0002265;Identity=0.857;Method=homology
1	LTR_retriever	Gypsy_LTR_retrotransposon	3797502	3797735	771	-	.	ID=LTR_annot_1171;Name=2:56421052..56421358_LTR;Classification=LTR/Gypsy;Sequence_ontology=SO:0002265;Identity=0.773;Method=homology
1	LTR_retriever	Gypsy_LTR_retrotransposon	3800377	3800591	594	-	.	ID=LTR_annot_1172;Name=4:20719922..20729396_INT;Classification=LTR/Gypsy;Sequence_ontology=SO:0002265;Identity=0.783;Method=homology
1	LTR_retriever	Copia_LTR_retrotransposon	3806649	3807208	4074	+	.	ID=LTR_annot_1173;Name=1:14223833..14224453_LTR;Classification=LTR/Copia;Sequence_ontology=SO:0002264;Identity=0.955;Method=homology
1	LTR_retriever	LTR_retrotransposon	3812604	3812768	470	-	.	ID=LTR_annot_1174;Name=2:65067632..65079251_INT;Classification=LTR/unknown;Sequence_ontology=SO:0000186;Identity=0.759;Method=homology
1	LTR_retriever	Copia_LTR_retrotransposon	3812748	3812828	261	-	.	ID=LTR_annot_1175;Name=2:13871055..13882166_INT;Classification=LTR/Copia;Sequence_ontology=SO:0002264;Identity=0.817;Method=homology
1	LTR_retriever	LTR_retrotransposon	3812868	3813246	649	+	.	ID=LTR_annot_1176;Name=1:123491870..123493046_LTR;Classification=LTR/unknown;Sequence_ontology=SO:0000186;Identity=0.783;Method=homology
1	LTR_retriever	Copia_LTR_retrotransposon	3813157	3813456	283	+	.	ID=LTR_annot_1177;Name=1:121218944..121226197_INT;Classification=LTR/Copia;Sequence_ontology=SO:0002264;Identity=0.741;Method=homology
1	LTR_retriever	LTR_retrotransposon	3813320	3813848	1396	+	.	ID=LTR_annot_1178;Name=1:123491870..123493046_LTR;Classification=LTR/unknown;Sequence_ontology=SO:0000186;Identity=0.795;Method=homology
1	LTR_retriever	LTR_retrotransposon	3815969	3816435	1302	+	.	ID=LTR_annot_1179;Name=1:123484498..123485707_LTR;Classification=LTR/unknown;Sequence_ontology=SO:0000186;Identity=0.826;Method=homology
1	LTR_retriever	Copia_LTR_retrotransposon	3816305	3816348	302	+	.	ID=LTR_annot_1180;Name=1:121218944..121226197_INT;Classification=LTR/Copia;Sequence_ontology=SO:0002264;Identity=0.77;Method=homology
1	LTR_retriever	Copia_LTR_retrotransposon	3816349	3816457	381	-	.	ID=LTR_annot_1181;Name=2:94494058..94500983_INT;Classification=LTR/Copia;Sequence_ontology=SO:0002264;Identity=0.852;Method=homology
1	LTR_retriever	Copia_LTR_retrotransposon	3816458	3816468	302	+	.	ID=LTR_annot_1182;Name=1:121218944..121226197_INT;Classification=LTR/Copia;Sequence_ontology=SO:0002264;Identity=0.77;Method=homology
1	LTR_retriever	Gypsy_LTR_retrotransposon	3818067	3818094	307	-	.	ID=LTR_annot_1183;Name=3:69689524..69699341_INT;Classification=LTR/Gypsy;Sequence_ontology=SO:0002265;Identity=0.766;Method=homology
1	LTR_retriever	Copia_LTR_retrotransposon	3818095	3818281	400	-	.	ID=LTR_annot_1184;Name=2:94494058..94500983_INT;Classification=LTR/Copia;Sequence_ontology=SO:0002264;Identity=0.816;Method=homology
1	LTR_retriever	Gypsy_LTR_retrotransposon	3818282	3818303	307	-	.	ID=LTR_annot_1185;Name=3:69689524..69699341_INT;Classification=LTR/Gypsy;Sequence_ontology=SO:0002265;Identity=0.766;Method=homology
1	LTR_retriever	LTR_retrotransposon	3822199	3822662	2544	+	.	ID=LTR_annot_1186;Name=3:55380550..55395200_INT;Classification=LTR/unknown;Sequence_ontology=SO:0000186;Identity=0.919;Method=homology
1	LTR_retriever	Copia_LTR_retrotransposon	3824805	3825347	785	+	.	ID=LTR_annot_1187;Name=3:107618351..107623486_INT;Classification=LTR/Copia;Sequence_ontology=SO:0002264;Identity=0.729;Method=homology
1	LTR_retriever	Copia_LTR_retrotransposon	3825370	3825927	690	+	.	ID=LTR_annot_1188;Name=4:1104006..1110678_INT;Classification=LTR/Copia;Sequence_ontology=SO:0002264;Identity=0.68;Method=homology
1	LTR_retriever	Copia_LTR_retrotransposon	3832274	3832466	287	+	.	ID=LTR_annot_1189;Name=4:1104006..1110678_INT;Classification=LTR/Copia;Sequence_ontology=SO:0002264;Identity=0.665;Method=homology
1	LTR_retriever	LTR_retrotransposon	3845007	3845095	279	+	.	ID=LTR_annot_1190;Name=1:123485708..123491869_INT;Classification=LTR/unknown;Sequence_ontology=SO:0000186;Identity=0.868;Method=homology
1	LTR_retriever	LTR_retrotransposon	3845041	3845179	335	-	.	ID=LTR_annot_1191;Name=2:65067632..65079251_INT;Classification=LTR/unknown;Sequence_ontology=SO:0000186;Identity=0.747;Method=homology
1	LTR_retriever	Gypsy_LTR_retrotransposon	3852378	3852564	1436	-	.	ID=LTR_annot_1192;Name=3:65260295..65271786_INT;Classification=LTR/Gypsy;Sequence_ontology=SO:0002265;Identity=0.941;Method=homology
1	LTR_retriever	LTR_retrotransposon	3852564	3852792	384	+	.	ID=LTR_annot_1193;Name=1:123484498..123485707_LTR;Classification=LTR/unknown;Sequence_ontology=SO:0000186;Identity=0.782;Method=homology
1	LTR_retriever	Copia_LTR_retrotransposon	3852620	3853030	791	-	.	ID=LTR_annot_1194;Name=1:126520144..126526778_INT;Classification=LTR/Copia;Sequence_ontology=SO:0002264;Identity=0.835;Method=homology
1	LTR_retriever	Gypsy_LTR_retrotransposon	3852674	3852691	1767	-	.	ID=LTR_annot_1195;Name=3:65260295..65271786_INT;Classification=LTR/Gypsy;Sequence_ontology=SO:0002265;Identity=0.912;Method=homology
1	LTR_retriever	Copia_LTR_retrotransposon	3852692	3853109	300	+	.	ID=LTR_annot_1196;Name=3:71256629..71263747_INT;Classification=LTR/Copia;Sequence_ontology=SO:0002264;Identity=0.763;Method=homology
1	LTR_retriever	Copia_LTR_retrotransposon	3852798	3852808	449	+	.	ID=LTR_annot_1197;Name=1:126520144..126526778_INT;Classification=LTR/Copia;Sequence_ontology=SO:0002264;Identity=0.825;Method=homology
1	LTR_retriever	Gypsy_LTR_retrotransposon	3852914	3853151	608	+	.	ID=LTR_annot_1198;Name=3:65260295..65271786_INT;Classification=LTR/Gypsy;Sequence_ontology=SO:0002265;Identity=0.825;Method=homology
1	LTR_retriever	LTR_retrotransposon	3853097	3853275	363	-	.	ID=LTR_annot_1199;Name=1:123491870..123493046_LTR;Classification=LTR/unknown;Sequence_ontology=SO:0000186;Identity=0.771;Method=homology
1	LTR_retriever	Gypsy_LTR_retrotransposon	3853110	3853140	1767	-	.	ID=LTR_annot_1200;Name=3:65260295..65271786_INT;Classification=LTR/Gypsy;Sequence_ontology=SO:0002265;Identity=0.912;Method=homology
1	LTR_retriever	Copia_LTR_retrotransposon	3853152	3853190	449	+	.	ID=LTR_annot_1201;Name=1:126520144..126526778_INT;Classification=LTR/Copia;Sequence_ontology=SO:0002264;Identity=0.825;Method=homology
1	LTR_retriever	Gypsy_LTR_retrotransposon	3853333	3853398	308	+	.	ID=LTR_annot_1202;Name=3:65260295..65271786_INT;Classification=LTR/Gypsy;Sequence_ontology=SO:0002265;Identity=0.788;Method=homology
1	LTR_retriever	LTR_retrotransposon	3862278	3862743	4012	-	.	ID=LTR_annot_1203;Name=1:55699196..55699661_LTR;Classification=LTR/unknown;Sequence_ontology=SO:0000186;Identity=0.979;Method=homology
1	LTR_retriever	LTR_retrotransposon	3869615	3869884	822	-	.	ID=LTR_annot_1204;Name=1:14907326..14911876_INT;Classification=LTR/unknown;Sequence_ontology=SO:0000186;Identity=0.815;Method=homology
1	LTR_retriever	LTR_retrotransposon	3872814	3872859	308	+	.	ID=LTR_annot_1205;Name=1:29277181..29282329_INT;Classification=LTR/unknown;Sequence_ontology=SO:0000186;Identity=0.935;Method=homology
1	LTR_retriever	Gypsy_LTR_retrotransposon	3881470	3881555	519	-	.	ID=LTR_annot_1206;Name=2:56421052..56421358_LTR;Classification=LTR/Gypsy;Sequence_ontology=SO:0002265;Identity=0.826;Method=homology
1	LTR_retriever	LTR_retrotransposon	3885257	3885344	415	+	.	ID=LTR_annot_1207;Name=1:29277181..29282329_INT;Classification=LTR/unknown;Sequence_ontology=SO:0000186;Identity=0.829;Method=homology
1	LTR_retriever	Copia_LTR_retrotransposon	3886013	3886241	492	+	.	ID=LTR_annot_1208;Name=2:13871055..13882166_INT;Classification=LTR/Copia;Sequence_ontology=SO:0002264;Identity=0.73;Method=homology
1	LTR_retriever	LTR_retrotransposon	3886111	3886262	385	-	.	ID=LTR_annot_1209;Name=2:126991231..127000675_INT;Classification=LTR/unknown;Sequence_ontology=SO:0000186;Identity=0.779;Method=homology
1	LTR_retriever	Gypsy_LTR_retrotransposon	3893678	3894729	7411	-	.	ID=LTR_annot_1210;Name=1:100040752..100047665_INT;Classification=LTR/Gypsy;Sequence_ontology=SO:0002265;Identity=0.921;Method=homology
1	LTR_retriever	Gypsy_LTR_retrotransposon	3899472	3899717	652	+	.	ID=LTR_annot_1211;Name=3:69689524..69699341_INT;Classification=LTR/Gypsy;Sequence_ontology=SO:0002265;Identity=0.737;Method=homology
1	LTR_retriever	Copia_LTR_retrotransposon	3901645	3901944	1115	-	.	ID=LTR_annot_1212;Name=1:56931789..56939796_INT;Classification=LTR/Copia;Sequence_ontology=SO:0002264;Identity=0.864;Method=homology
1	LTR_retriever	Copia_LTR_retrotransposon	3901876	3902049	545	+	.	ID=LTR_annot_1213;Name=1:56931789..56939796_INT;Classification=LTR/Copia;Sequence_ontology=SO:0002264;Identity=0.794;Method=homology
1	LTR_retriever	Copia_LTR_retrotransposon	3901965	3902557	2537	-	.	ID=LTR_annot_1214;Name=3:71256629..71263747_INT;Classification=LTR/Copia;Sequence_ontology=SO:0002264;Identity=0.862;Method=homology
1	LTR_retriever	Copia_LTR_retrotransposon	3902435	3902564	405	+	.	ID=LTR_annot_1215;Name=1:121218944..121226197_INT;Classification=LTR/Copia;Sequence_ontology=SO:0002264;Identity=0.794;Method=homology
1	LTR_retriever	Gypsy_LTR_retrotransposon	3902561	3902809	1551	+	.	ID=LTR_annot_1216;Name=3:101912309..101922425_INT;Classification=LTR/Gypsy;Sequence_ontology=SO:0002265;Identity=0.868;Method=homology
1	LTR_retriever	LTR_retrotransposon	3902855	3902918	314	+	.	ID=LTR_annot_1217;Name=1:123485708..123491869_INT;Classification=LTR/unknown;Sequence_ontology=SO:0000186;Identity=0.875;Method=homology
1	LTR_retriever	LTR_retrotransposon	3902919	3903058	295	-	.	ID=LTR_annot_1218;Name=2:65067632..65079251_INT;Classification=LTR/unknown;Sequence_ontology=SO:0000186;Identity=0.778;Method=homology
1	LTR_retriever	Copia_LTR_retrotransposon	3907842	3907967	537	-	.	ID=LTR_annot_1219;Name=3:105137344..105142084_INT;Classification=LTR/Copia;Sequence_ontology=SO:0002264;Identity=0.84;Method=homology
1	LTR_retriever	Copia_LTR_retrotransposon	3907955	3908119	430	-	.	ID=LTR_annot_1220;Name=2:27501612..27511628_INT;Classification=LTR/Copia;Sequence_ontology=SO:0002264;Identity=0.795;Method=homology
1	LTR_retriever	LTR_retrotransposon	3908459	3908704	542	+	.	ID=LTR_annot_1221;Name=3:86984763..86985793_INT;Classification=LTR/unknown;Sequence_ontology=SO:0000186;Identity=0.785;Method=homology
1	LTR_retriever	LTR_retrotransposon	3908720	3908834	507	+	.	ID=LTR_annot_1222;Name=3:86984763..86985793_INT;Classification=LTR/unknown;Sequence_ontology=SO:0000186;Identity=0.826;Method=homology
1	LTR_retriever	LTR_retrotransposon	3909115	3909194	401	+	.	ID=LTR_annot_1223;Name=3:86984663..86984762_LTR;Classification=LTR/unknown;Sequence_ontology=SO:0000186;Identity=0.9;Method=homology
1	LTR_retriever	LTR_retrotransposon	3909179	3909279	717	+	.	ID=LTR_annot_1224;Name=3:86984663..86984762_LTR;Classification=LTR/unknown;Sequence_ontology=SO:0000186;Identity=0.95;Method=homology
1	LTR_retriever	LTR_retrotransposon	3909290	3909369	453	+	.	ID=LTR_annot_1225;Name=3:86984663..86984762_LTR;Classification=LTR/unknown;Sequence_ontology=SO:0000186;Identity=0.925;Method=homology
1	LTR_retriever	LTR_retrotransposon	3909354	3909454	715	+	.	ID=LTR_annot_1226;Name=3:86984663..86984762_LTR;Classification=LTR/unknown;Sequence_ontology=SO:0000186;Identity=0.95;Method=homology
1	LTR_retriever	LTR_retrotransposon	3909486	3909565	428	+	.	ID=LTR_annot_1227;Name=3:86984663..86984762_LTR;Classification=LTR/unknown;Sequence_ontology=SO:0000186;Identity=0.912;Method=homology
1	LTR_retriever	LTR_retrotransposon	3909550	3909648	718	+	.	ID=LTR_annot_1228;Name=3:86984663..86984762_LTR;Classification=LTR/unknown;Sequence_ontology=SO:0000186;Identity=0.97;Method=homology
1	LTR_retriever	LTR_retrotransposon	3909679	3909758	427	+	.	ID=LTR_annot_1229;Name=3:86984663..86984762_LTR;Classification=LTR/unknown;Sequence_ontology=SO:0000186;Identity=0.912;Method=homology
1	LTR_retriever	LTR_retrotransposon	3909764	3909863	621	+	.	ID=LTR_annot_1230;Name=3:86984663..86984762_LTR;Classification=LTR/unknown;Sequence_ontology=SO:0000186;Identity=0.919;Method=homology
1	LTR_retriever	LTR_retrotransposon	3909894	3909973	476	+	.	ID=LTR_annot_1231;Name=3:86984663..86984762_LTR;Classification=LTR/unknown;Sequence_ontology=SO:0000186;Identity=0.938;Method=homology
1	LTR_retriever	LTR_retrotransposon	3909984	3910079	644	+	.	ID=LTR_annot_1232;Name=3:86984663..86984762_LTR;Classification=LTR/unknown;Sequence_ontology=SO:0000186;Identity=0.926;Method=homology
1	LTR_retriever	LTR_retrotransposon	3910085	3910185	613	+	.	ID=LTR_annot_1233;Name=3:86984663..86984762_LTR;Classification=LTR/unknown;Sequence_ontology=SO:0000186;Identity=0.9;Method=homology
1	LTR_retriever	LTR_retrotransposon	3910216	3910297	433	+	.	ID=LTR_annot_1234;Name=3:86984663..86984762_LTR;Classification=LTR/unknown;Sequence_ontology=SO:0000186;Identity=0.915;Method=homology
1	LTR_retriever	LTR_retrotransposon	3910298	3910463	792	+	.	ID=LTR_annot_1235;Name=2:45435155..45442510_INT;Classification=LTR/unknown;Sequence_ontology=SO:0000186;Identity=0.789;Method=homology
1	LTR_retriever	Copia_LTR_retrotransposon	3910464	3910508	463	-	.	ID=LTR_annot_1236;Name=2:27501612..27511628_INT;Classification=LTR/Copia;Sequence_ontology=SO:0002264;Identity=0.734;Method=homology
1	LTR_retriever	LTR_retrotransposon	3910495	3910752	763	+	.	ID=LTR_annot_1237;Name=2:45435155..45442510_INT;Classification=LTR/unknown;Sequence_ontology=SO:0000186;Identity=0.756;Method=homology
1	LTR_retriever	Copia_LTR_retrotransposon	3910557	3910781	461	-	.	ID=LTR_annot_1238;Name=2:27501612..27511628_INT;Classification=LTR/Copia;Sequence_ontology=SO:0002264;Identity=0.735;Method=homology
1	LTR_retriever	Copia_LTR_retrotransposon	3911541	3912028	1727	-	.	ID=LTR_annot_1239;Name=3:105137344..105142084_INT;Classification=LTR/Copia;Sequence_ontology=SO:0002264;Identity=0.82;Method=homology
1	LTR_retriever	LTR_retrotransposon	3912216	3912384	364	-	.	ID=LTR_annot_1240;Name=2:65067632..65079251_INT;Classification=LTR/unknown;Sequence_ontology=SO:0000186;Identity=0.804;Method=homology
1	LTR_retriever	LTR_retrotransposon	3930066	3930154	354	-	.	ID=LTR_annot_1241;Name=2:87284925..87285160_LTR;Classification=LTR/unknown;Sequence_ontology=SO:0000186;Identity=0.851;Method=homology
1	LTR_retriever	LTR_retrotransposon	3930165	3930340	1341	-	.	ID=LTR_annot_1242;Name=1:29277181..29282329_INT;Classification=LTR/unknown;Sequence_ontology=SO:0000186;Identity=0.96;Method=homology
1	LTR_retriever	LTR_retrotransposon	3930474	3930959	4140	-	.	ID=LTR_annot_1243;Name=1:29277181..29282329_INT;Classification=LTR/unknown;Sequence_ontology=SO:0000186;Identity=0.977;Method=homology
1	LTR_retriever	Copia_LTR_retrotransposon	3931018	3931126	736	-	.	ID=LTR_annot_1244;Name=2:94494058..94500983_INT;Classification=LTR/Copia;Sequence_ontology=SO:0002264;Identity=0.923;Method=homology
1	LTR_retriever	Copia_LTR_retrotransposon	3931038	3931164	990	+	.	ID=LTR_annot_1245;Name=4:89206410..89210654_INT;Classification=LTR/Copia;Sequence_ontology=SO:0002264;Identity=0.953;Method=homology
1	LTR_retriever	Copia_LTR_retrotransposon	3931840	3932097	1612	-	.	ID=LTR_annot_1246;Name=2:94494058..94500983_INT;Classification=LTR/Copia;Sequence_ontology=SO:0002264;Identity=0.899;Method=homology
1	LTR_retriever	Gypsy_LTR_retrotransposon	3941358	3941820	3672	+	.	ID=LTR_annot_1247;Name=1:130827186..130827641_LTR;Classification=LTR/Gypsy;Sequence_ontology=SO:0002265;Identity=0.969;Method=homology
1	LTR_retriever	Gypsy_LTR_retrotransposon	3941821	3942028	1811	+	.	ID=LTR_annot_1248;Name=1:130827642..130835296_INT;Classification=LTR/Gypsy;Sequence_ontology=SO:0002265;Identity=0.985;Method=homology
1	LTR_retriever	Gypsy_LTR_retrotransposon	3942020	3942479	3669	+	.	ID=LTR_annot_1249;Name=1:130827186..130827641_LTR;Classification=LTR/Gypsy;Sequence_ontology=SO:0002265;Identity=0.965;Method=homology
1	LTR_retriever	Gypsy_LTR_retrotransposon	3948420	3948668	729	+	.	ID=LTR_annot_1250;Name=3:69689524..69699341_INT;Classification=LTR/Gypsy;Sequence_ontology=SO:0002265;Identity=0.766;Method=homology
1	LTR_retriever	LTR_retrotransposon	3975440	3975539	285	+	.	ID=LTR_annot_1251;Name=4:74929798..74943877_INT;Classification=LTR/unknown;Sequence_ontology=SO:0000186;Identity=0.789;Method=homology
1	LTR_retriever	Gypsy_LTR_retrotransposon	3978346	3978511	396	-	.	ID=LTR_annot_1252;Name=3:69689524..69699341_INT;Classification=LTR/Gypsy;Sequence_ontology=SO:0002265;Identity=0.758;Method=homology
1	LTR_retriever	Copia_LTR_retrotransposon	3978924	3979088	624	-	.	ID=LTR_annot_1253;Name=3:88573772..88574759_LTR;Classification=LTR/Copia;Sequence_ontology=SO:0002264;Identity=0.772;Method=homology
1	LTR_retriever	Gypsy_LTR_retrotransposon	4015878	4015981	513	-	.	ID=LTR_annot_1254;Name=4:20719922..20729396_INT;Classification=LTR/Gypsy;Sequence_ontology=SO:0002265;Identity=0.856;Method=homology
1	LTR_retriever	Copia_LTR_retrotransposon	4049786	4050067	1038	+	.	ID=LTR_annot_1255;Name=3:39297147..39301625_INT;Classification=LTR/Copia;Sequence_ontology=SO:0002264;Identity=0.793;Method=homology
1	LTR_retriever	Copia_LTR_retrotransposon	4050066	4050231	761	-	.	ID=LTR_annot_1256;Name=2:40694671..40706662_INT;Classification=LTR/Copia;Sequence_ontology=SO:0002264;Identity=0.839;Method=homology
1	LTR_retriever	Gypsy_LTR_retrotransposon	4050267	4050351	240	+	.	ID=LTR_annot_1257;Name=3:69689524..69699341_INT;Classification=LTR/Gypsy;Sequence_ontology=SO:0002265;Identity=0.714;Method=homology
1	LTR_retriever	LTR_retrotransposon	4065130	4065259	352	-	.	ID=LTR_annot_1258;Name=3:3508721..3515764_INT;Classification=LTR/unknown;Sequence_ontology=SO:0000186;Identity=0.717;Method=homology
1	LTR_retriever	Gypsy_LTR_retrotransposon	4077842	4077988	495	-	.	ID=LTR_annot_1259;Name=3:98594485..98594696_LTR;Classification=LTR/Gypsy;Sequence_ontology=SO:0002265;Identity=0.719;Method=homology
1	LTR_retriever	Gypsy_LTR_retrotransposon	4095589	4095771	417	-	.	ID=LTR_annot_1260;Name=3:69689524..69699341_INT;Classification=LTR/Gypsy;Sequence_ontology=SO:0002265;Identity=0.771;Method=homology
1	LTR_retriever	LTR_retrotransposon	4096026	4096133	325	+	.	ID=LTR_annot_1261;Name=2:65067632..65079251_INT;Classification=LTR/unknown;Sequence_ontology=SO:0000186;Identity=0.769;Method=homology
1	LTR_retriever	LTR_retrotransposon	4114323	4114468	668	-	.	ID=LTR_annot_1262;Name=3:95244360..95251703_INT;Classification=LTR/unknown;Sequence_ontology=SO:0000186;Identity=0.917;Method=homology
1	LTR_retriever	Gypsy_LTR_retrotransposon	4114344	4114489	715	+	.	ID=LTR_annot_1263;Name=4:11944517..11952024_INT;Classification=LTR/Gypsy;Sequence_ontology=SO:0002265;Identity=0.925;Method=homology
1	LTR_retriever	Copia_LTR_retrotransposon	4114490	4114514	658	-	.	ID=LTR_annot_1264;Name=4:38532537..38538794_INT;Classification=LTR/Copia;Sequence_ontology=SO:0002264;Identity=0.876;Method=homology
1	LTR_retriever	Copia_LTR_retrotransposon	4115493	4115633	485	+	.	ID=LTR_annot_1265;Name=3:114275673..114279976_INT;Classification=LTR/Copia;Sequence_ontology=SO:0002264;Identity=0.787;Method=homology
1	LTR_retriever	Copia_LTR_retrotransposon	4138925	4139535	2484	+	.	ID=LTR_annot_1266;Name=1:125454887..125456052_LTR;Classification=LTR/Copia;Sequence_ontology=SO:0002264;Identity=0.8;Method=homology
1	LTR_retriever	LTR_retrotransposon	4151646	4151764	263	-	.	ID=LTR_annot_1267;Name=2:65067632..65079251_INT;Classification=LTR/unknown;Sequence_ontology=SO:0000186;Identity=0.777;Method=homology
1	LTR_retriever	Gypsy_LTR_retrotransposon	4151694	4151803	278	+	.	ID=LTR_annot_1268;Name=4:24216649..24226587_INT;Classification=LTR/Gypsy;Sequence_ontology=SO:0002265;Identity=0.781;Method=homology
1	LTR_retriever	Copia_LTR_retrotransposon	4161897	4162156	1104	-	.	ID=LTR_annot_1269;Name=3:83802582..83808511_INT;Classification=LTR/Copia;Sequence_ontology=SO:0002264;Identity=0.844;Method=homology
1	LTR_retriever	Copia_LTR_retrotransposon	4169467	4169692	706	-	.	ID=LTR_annot_1270;Name=2:40694671..40706662_INT;Classification=LTR/Copia;Sequence_ontology=SO:0002264;Identity=0.767;Method=homology
1	LTR_retriever	Copia_LTR_retrotransposon	4169860	4170118	608	-	.	ID=LTR_annot_1271;Name=2:13871055..13882166_INT;Classification=LTR/Copia;Sequence_ontology=SO:0002264;Identity=0.794;Method=homology
1	LTR_retriever	Gypsy_LTR_retrotransposon	4178980	4179028	316	+	.	ID=LTR_annot_1272;Name=1:102916419..102916977_LTR;Classification=LTR/Gypsy;Sequence_ontology=SO:0002265;Identity=0.878;Method=homology
1	LTR_retriever	Gypsy_LTR_retrotransposon	4178986	4179194	1549	-	.	ID=LTR_annot_1273;Name=2:56421052..56421358_LTR;Classification=LTR/Gypsy;Sequence_ontology=SO:0002265;Identity=0.928;Method=homology
1	LTR_retriever	Copia_LTR_retrotransposon	4180841	4181418	666	-	.	ID=LTR_annot_1274;Name=1:69611265..69622940_INT;Classification=LTR/Copia;Sequence_ontology=SO:0002264;Identity=0.715;Method=homology
1	LTR_retriever	Copia_LTR_retrotransposon	4181541	4181702	632	-	.	ID=LTR_annot_1275;Name=1:121218944..121226197_INT;Classification=LTR/Copia;Sequence_ontology=SO:0002264;Identity=0.799;Method=homology
1	LTR_retriever	Gypsy_LTR_retrotransposon	4181700	4181778	644	-	.	ID=LTR_annot_1276;Name=1:100297642..100297899_LTR;Classification=LTR/Gypsy;Sequence_ontology=SO:0002265;Identity=0.961;Method=homology
1	LTR_retriever	LTR_retrotransposon	4181786	4181878	373	-	.	ID=LTR_annot_1277;Name=2:65067632..65079251_INT;Classification=LTR/unknown;Sequence_ontology=SO:0000186;Identity=0.785;Method=homology
1	LTR_retriever	Gypsy_LTR_retrotransposon	4181797	4181897	283	+	.	ID=LTR_annot_1278;Name=4:24216649..24226587_INT;Classification=LTR/Gypsy;Sequence_ontology=SO:0002265;Identity=0.756;Method=homology
1	LTR_retriever	LTR_retrotransposon	4182031	4182113	334	-	.	ID=LTR_annot_1279;Name=1:117982987..117991163_INT;Classification=LTR/unknown;Sequence_ontology=SO:0000186;Identity=0.793;Method=homology
1	LTR_retriever	LTR_retrotransposon	4182533	4183181	2367	-	.	ID=LTR_annot_1280;Name=1:117982987..117991163_INT;Classification=LTR/unknown;Sequence_ontology=SO:0000186;Identity=0.833;Method=homology
1	LTR_retriever	LTR_retrotransposon	4183263	4183409	794	-	.	ID=LTR_annot_1281;Name=1:117982987..117991163_INT;Classification=LTR/unknown;Sequence_ontology=SO:0000186;Identity=0.876;Method=homology
1	LTR_retriever	Copia_LTR_retrotransposon	4183626	4183842	1269	-	.	ID=LTR_annot_1282;Name=1:121218944..121226197_INT;Classification=LTR/Copia;Sequence_ontology=SO:0002264;Identity=0.939;Method=homology
1	LTR_retriever	Gypsy_LTR_retrotransposon	4186217	4186462	746	-	.	ID=LTR_annot_1283;Name=2:76770338..76774976_INT;Classification=LTR/Gypsy;Sequence_ontology=SO:0002265;Identity=0.752;Method=homology
1	LTR_retriever	Copia_LTR_retrotransposon	4189376	4189832	2364	-	.	ID=LTR_annot_1284;Name=1:101957691..101958639_LTR;Classification=LTR/Copia;Sequence_ontology=SO:0002264;Identity=0.877;Method=homology
1	LTR_retriever	Copia_LTR_retrotransposon	4190203	4190615	1550	-	.	ID=LTR_annot_1285;Name=1:101957691..101958639_LTR;Classification=LTR/Copia;Sequence_ontology=SO:0002264;Identity=0.839;Method=homology
1	LTR_retriever	Copia_LTR_retrotransposon	4192015	4192246	1858	-	.	ID=LTR_annot_1286;Name=1:101958640..101963458_INT;Classification=LTR/Copia;Sequence_ontology=SO:0002264;Identity=0.948;Method=homology
1	LTR_retriever	Copia_LTR_retrotransposon	4194767	4194969	276	-	.	ID=LTR_annot_1287;Name=1:24695994..24709567_INT;Classification=LTR/Copia;Sequence_ontology=SO:0002264;Identity=0.692;Method=homology
1	LTR_retriever	LTR_retrotransposon	4201187	4201538	1477	-	.	ID=LTR_annot_1288;Name=1:123485708..123491869_INT;Classification=LTR/unknown;Sequence_ontology=SO:0000186;Identity=0.837;Method=homology
1	LTR_retriever	LTR_retrotransposon	4224207	4224323	791	+	.	ID=LTR_annot_1289;Name=4:69070493..69071106_LTR;Classification=LTR/unknown;Sequence_ontology=SO:0000186;Identity=0.863;Method=homology
1	LTR_retriever	Copia_LTR_retrotransposon	4224322	4224737	2340	-	.	ID=LTR_annot_1290;Name=3:98774888..98775358_LTR;Classification=LTR/Copia;Sequence_ontology=SO:0002264;Identity=0.884;Method=homology
1	LTR_retriever	Copia_LTR_retrotransposon	4225433	4225683	831	-	.	ID=LTR_annot_1291;Name=2:40694671..40706662_INT;Classification=LTR/Copia;Sequence_ontology=SO:0002264;Identity=0.776;Method=homology
1	LTR_retriever	Gypsy_LTR_retrotransposon	4225710	4225845	405	-	.	ID=LTR_annot_1292;Name=3:69689524..69699341_INT;Classification=LTR/Gypsy;Sequence_ontology=SO:0002265;Identity=0.719;Method=homology
1	LTR_retriever	Copia_LTR_retrotransposon	4226190	4226464	1465	-	.	ID=LTR_annot_1293;Name=1:121218944..121226197_INT;Classification=LTR/Copia;Sequence_ontology=SO:0002264;Identity=0.954;Method=homology
1	LTR_retriever	Copia_LTR_retrotransposon	4226335	4226481	775	+	.	ID=LTR_annot_1294;Name=2:87130565..87136541_INT;Classification=LTR/Copia;Sequence_ontology=SO:0002264;Identity=0.946;Method=homology
1	LTR_retriever	Copia_LTR_retrotransposon	4226564	4226806	801	-	.	ID=LTR_annot_1295;Name=2:40694671..40706662_INT;Classification=LTR/Copia;Sequence_ontology=SO:0002264;Identity=0.786;Method=homology
1	LTR_retriever	Gypsy_LTR_retrotransposon	4226834	4226969	408	-	.	ID=LTR_annot_1296;Name=3:69689524..69699341_INT;Classification=LTR/Gypsy;Sequence_ontology=SO:0002265;Identity=0.726;Method=homology
1	LTR_retriever	Gypsy_LTR_retrotransposon	4249413	4249438	331	+	.	ID=LTR_annot_1297;Name=3:65260295..65271786_INT;Classification=LTR/Gypsy;Sequence_ontology=SO:0002265;Identity=0.811;Method=homology
1	LTR_retriever	Copia_LTR_retrotransposon	4249439	4249549	380	+	.	ID=LTR_annot_1298;Name=1:126520144..126526778_INT;Classification=LTR/Copia;Sequence_ontology=SO:0002264;Identity=0.816;Method=homology
1	LTR_retriever	Copia_LTR_retrotransposon	4252821	4252978	526	+	.	ID=LTR_annot_1299;Name=2:87130565..87136541_INT;Classification=LTR/Copia;Sequence_ontology=SO:0002264;Identity=0.965;Method=homology
1	LTR_retriever	Copia_LTR_retrotransposon	4252860	4252872	573	-	.	ID=LTR_annot_1300;Name=1:95294462..95304329_INT;Classification=LTR/Copia;Sequence_ontology=SO:0002264;Identity=0.931;Method=homology
1	LTR_retriever	Gypsy_LTR_retrotransposon	4252873	4253002	517	-	.	ID=LTR_annot_1301;Name=1:126672234..126678316_INT;Classification=LTR/Gypsy;Sequence_ontology=SO:0002265;Identity=0.937;Method=homology
1	LTR_retriever	Copia_LTR_retrotransposon	4253003	4253013	573	-	.	ID=LTR_annot_1302;Name=1:95294462..95304329_INT;Classification=LTR/Copia;Sequence_ontology=SO:0002264;Identity=0.931;Method=homology
1	LTR_retriever	Gypsy_LTR_retrotransposon	4262597	4263199	3471	+	.	ID=LTR_annot_1303;Name=4:27406232..27412303_INT;Classification=LTR/Gypsy;Sequence_ontology=SO:0002265;Identity=0.92;Method=homology
1	LTR_retriever	Copia_LTR_retrotransposon	4264264	4264380	341	+	.	ID=LTR_annot_1304;Name=2:13871055..13882166_INT;Classification=LTR/Copia;Sequence_ontology=SO:0002264;Identity=0.763;Method=homology
1	LTR_retriever	LTR_retrotransposon	4264832	4265003	440	-	.	ID=LTR_annot_1305;Name=2:126991231..127000675_INT;Classification=LTR/unknown;Sequence_ontology=SO:0000186;Identity=0.793;Method=homology
1	LTR_retriever	LTR_retrotransposon	4269328	4269515	514	+	.	ID=LTR_annot_1306;Name=2:65067632..65079251_INT;Classification=LTR/unknown;Sequence_ontology=SO:0000186;Identity=0.752;Method=homology
1	LTR_retriever	Gypsy_LTR_retrotransposon	4273659	4273789	496	-	.	ID=LTR_annot_1307;Name=2:56421052..56421358_LTR;Classification=LTR/Gypsy;Sequence_ontology=SO:0002265;Identity=0.811;Method=homology
1	LTR_retriever	LTR_retrotransposon	4274140	4274445	1531	-	.	ID=LTR_annot_1308;Name=1:127932042..127937836_INT;Classification=LTR/unknown;Sequence_ontology=SO:0000186;Identity=0.856;Method=homology
1	LTR_retriever	LTR_retrotransposon	4274500	4274684	299	+	.	ID=LTR_annot_1309;Name=1:123485708..123491869_INT;Classification=LTR/unknown;Sequence_ontology=SO:0000186;Identity=0.772;Method=homology
1	LTR_retriever	Gypsy_LTR_retrotransposon	4275719	4275891	550	+	.	ID=LTR_annot_1310;Name=4:41010878..41014804_INT;Classification=LTR/Gypsy;Sequence_ontology=SO:0002265;Identity=0.81;Method=homology
1	LTR_retriever	LTR_retrotransposon	4279933	4280264	430	-	.	ID=LTR_annot_1311;Name=1:123484498..123485707_LTR;Classification=LTR/unknown;Sequence_ontology=SO:0000186;Identity=0.714;Method=homology
1	LTR_retriever	Gypsy_LTR_retrotransposon	4280527	4280642	723	-	.	ID=LTR_annot_1312;Name=2:69394219..69402929_INT;Classification=LTR/Gypsy;Sequence_ontology=SO:0002265;Identity=0.871;Method=homology
1	LTR_retriever	Copia_LTR_retrotransposon	4280643	4280662	642	-	.	ID=LTR_annot_1313;Name=2:85087318..85094090_INT;Classification=LTR/Copia;Sequence_ontology=SO:0002264;Identity=0.828;Method=homology
1	LTR_retriever	LTR_retrotransposon	4281308	4281389	449	+	.	ID=LTR_annot_1314;Name=1:127932042..127937836_INT;Classification=LTR/unknown;Sequence_ontology=SO:0000186;Identity=0.829;Method=homology
1	LTR_retriever	Copia_LTR_retrotransposon	4295281	4295392	268	-	.	ID=LTR_annot_1315;Name=2:85087318..85094090_INT;Classification=LTR/Copia;Sequence_ontology=SO:0002264;Identity=0.799;Method=homology
1	LTR_retriever	Copia_LTR_retrotransposon	4295531	4295623	272	-	.	ID=LTR_annot_1316;Name=2:85087318..85094090_INT;Classification=LTR/Copia;Sequence_ontology=SO:0002264;Identity=0.739;Method=homology
1	LTR_retriever	LTR_retrotransposon	4301446	4301584	311	-	.	ID=LTR_annot_1317;Name=2:65067632..65079251_INT;Classification=LTR/unknown;Sequence_ontology=SO:0000186;Identity=0.784;Method=homology
1	LTR_retriever	Copia_LTR_retrotransposon	4308622	4308881	1731	-	.	ID=LTR_annot_1318;Name=2:94494058..94500983_INT;Classification=LTR/Copia;Sequence_ontology=SO:0002264;Identity=0.896;Method=homology
1	LTR_retriever	Gypsy_LTR_retrotransposon	4309911	4310041	631	+	.	ID=LTR_annot_1319;Name=3:46136709..46141421_INT;Classification=LTR/Gypsy;Sequence_ontology=SO:0002265;Identity=0.833;Method=homology
1	LTR_retriever	LTR_retrotransposon	4310399	4310550	539	+	.	ID=LTR_annot_1320;Name=2:65067632..65079251_INT;Classification=LTR/unknown;Sequence_ontology=SO:0000186;Identity=0.821;Method=homology
1	LTR_retriever	Gypsy_LTR_retrotransposon	4310545	4310647	317	+	.	ID=LTR_annot_1321;Name=3:46136709..46141421_INT;Classification=LTR/Gypsy;Sequence_ontology=SO:0002265;Identity=0.953;Method=homology
1	LTR_retriever	Gypsy_LTR_retrotransposon	4311146	4311241	352	+	.	ID=LTR_annot_1322;Name=3:46136709..46141421_INT;Classification=LTR/Gypsy;Sequence_ontology=SO:0002265;Identity=0.972;Method=homology
1	LTR_retriever	LTR_retrotransposon	4311322	4311429	408	+	.	ID=LTR_annot_1323;Name=2:65067632..65079251_INT;Classification=LTR/unknown;Sequence_ontology=SO:0000186;Identity=0.87;Method=homology
1	LTR_retriever	Copia_LTR_retrotransposon	4325028	4325216	506	+	.	ID=LTR_annot_1324;Name=2:40694671..40706662_INT;Classification=LTR/Copia;Sequence_ontology=SO:0002264;Identity=0.746;Method=homology
1	LTR_retriever	Gypsy_LTR_retrotransposon	4343255	4343312	353	+	.	ID=LTR_annot_1325;Name=3:23843895..23846217_INT;Classification=LTR/Gypsy;Sequence_ontology=SO:0002265;Identity=0.893;Method=homology
1	LTR_retriever	Copia_LTR_retrotransposon	4354340	4355342	6133	+	.	ID=LTR_annot_1326;Name=1:125454887..125456052_LTR;Classification=LTR/Copia;Sequence_ontology=SO:0002264;Identity=0.889;Method=homology
1	LTR_retriever	LTR_retrotransposon	4355343	4355502	3626	+	.	ID=LTR_annot_1327;Name=1:125081878..125083051_LTR;Classification=LTR/unknown;Sequence_ontology=SO:0000186;Identity=0.803;Method=homology
1	LTR_retriever	Copia_LTR_retrotransposon	4355434	4355566	735	+	.	ID=LTR_annot_1328;Name=1:125454887..125456052_LTR;Classification=LTR/Copia;Sequence_ontology=SO:0002264;Identity=0.872;Method=homology
1	LTR_retriever	Gypsy_LTR_retrotransposon	4355696	4355881	255	+	.	ID=LTR_annot_1329;Name=3:46136709..46141421_INT;Classification=LTR/Gypsy;Sequence_ontology=SO:0002265;Identity=0.733;Method=homology
1	LTR_retriever	Gypsy_LTR_retrotransposon	4356095	4356214	464	+	.	ID=LTR_annot_1330;Name=3:46136709..46141421_INT;Classification=LTR/Gypsy;Sequence_ontology=SO:0002265;Identity=0.78;Method=homology
1	LTR_retriever	Copia_LTR_retrotransposon	4364658	4364922	1505	+	.	ID=LTR_annot_1331;Name=2:13871055..13882166_INT;Classification=LTR/Copia;Sequence_ontology=SO:0002264;Identity=0.86;Method=homology
1	LTR_retriever	LTR_retrotransposon	4364792	4364940	743	-	.	ID=LTR_annot_1332;Name=2:126991231..127000675_INT;Classification=LTR/unknown;Sequence_ontology=SO:0000186;Identity=0.843;Method=homology
1	LTR_retriever	Gypsy_LTR_retrotransposon	4367791	4368056	1976	+	.	ID=LTR_annot_1333;Name=3:101912309..101922425_INT;Classification=LTR/Gypsy;Sequence_ontology=SO:0002265;Identity=0.921;Method=homology
1	LTR_retriever	Copia_LTR_retrotransposon	4368052	4368219	650	-	.	ID=LTR_annot_1334;Name=2:40694671..40706662_INT;Classification=LTR/Copia;Sequence_ontology=SO:0002264;Identity=0.8;Method=homology
1	LTR_retriever	Gypsy_LTR_retrotransposon	4368247	4368382	370	-	.	ID=LTR_annot_1335;Name=3:69689524..69699341_INT;Classification=LTR/Gypsy;Sequence_ontology=SO:0002265;Identity=0.711;Method=homology
1	LTR_retriever	Copia_LTR_retrotransposon	4369409	4370918	7115	-	.	ID=LTR_annot_1336;Name=1:81359777..81361708_LTR;Classification=LTR/Copia;Sequence_ontology=SO:0002264;Identity=0.838;Method=homology
1	LTR_retriever	LTR_retrotransposon	4371411	4371490	463	+	.	ID=LTR_annot_1337;Name=1:127932042..127937836_INT;Classification=LTR/unknown;Sequence_ontology=SO:0000186;Identity=0.846;Method=homology
1	LTR_retriever	Gypsy_LTR_retrotransposon	4372848	4372865	517	+	.	ID=LTR_annot_1338;Name=1:126672234..126678316_INT;Classification=LTR/Gypsy;Sequence_ontology=SO:0002265;Identity=0.875;Method=homology
1	LTR_retriever	Copia_LTR_retrotransposon	4372866	4372976	548	-	.	ID=LTR_annot_1339;Name=2:98523632..98529669_INT;Classification=LTR/Copia;Sequence_ontology=SO:0002264;Identity=0.973;Method=homology
1	LTR_retriever	LTR_retrotransposon	4372883	4373008	357	-	.	ID=LTR_annot_1340;Name=2:37741996..37751771_INT;Classification=LTR/unknown;Sequence_ontology=SO:0000186;Identity=0.932;Method=homology
1	LTR_retriever	Gypsy_LTR_retrotransposon	4372977	4372988	517	+	.	ID=LTR_annot_1341;Name=1:126672234..126678316_INT;Classification=LTR/Gypsy;Sequence_ontology=SO:0002265;Identity=0.875;Method=homology
1	LTR_retriever	LTR_retrotransposon	4383332	4383413	299	+	.	ID=LTR_annot_1342;Name=1:123485708..123491869_INT;Classification=LTR/unknown;Sequence_ontology=SO:0000186;Identity=0.805;Method=homology
1	LTR_retriever	LTR_retrotransposon	4392950	4393102	375	-	.	ID=LTR_annot_1343;Name=3:55380550..55395200_INT;Classification=LTR/unknown;Sequence_ontology=SO:0000186;Identity=0.887;Method=homology
1	LTR_retriever	Copia_LTR_retrotransposon	4392996	4393119	467	-	.	ID=LTR_annot_1344;Name=2:94494058..94500983_INT;Classification=LTR/Copia;Sequence_ontology=SO:0002264;Identity=0.984;Method=homology
1	LTR_retriever	Copia_LTR_retrotransposon	4394870	4395451	2506	+	.	ID=LTR_annot_1345;Name=1:56931789..56939796_INT;Classification=LTR/Copia;Sequence_ontology=SO:0002264;Identity=0.936;Method=homology
1	LTR_retriever	Copia_LTR_retrotransposon	4396274	4396527	1447	-	.	ID=LTR_annot_1346;Name=2:94494058..94500983_INT;Classification=LTR/Copia;Sequence_ontology=SO:0002264;Identity=0.873;Method=homology
1	LTR_retriever	LTR_retrotransposon	4397608	4397683	660	-	.	ID=LTR_annot_1347;Name=2:1008174..1010594_INT;Classification=LTR/unknown;Sequence_ontology=SO:0000186;Identity=0.987;Method=homology
1	LTR_retriever	Copia_LTR_retrotransposon	4397813	4397936	236	-	.	ID=LTR_annot_1348;Name=2:13871055..13882166_INT;Classification=LTR/Copia;Sequence_ontology=SO:0002264;Identity=0.775;Method=homology
1	LTR_retriever	LTR_retrotransposon	4398782	4398854	314	-	.	ID=LTR_annot_1349;Name=4:32490756..32501589_INT;Classification=LTR/unknown;Sequence_ontology=SO:0000186;Identity=0.814;Method=homology
1	LTR_retriever	Gypsy_LTR_retrotransposon	4406509	4407157	3226	-	.	ID=LTR_annot_1350;Name=4:27406232..27412303_INT;Classification=LTR/Gypsy;Sequence_ontology=SO:0002265;Identity=0.903;Method=homology
1	LTR_retriever	Gypsy_LTR_retrotransposon	4408827	4409105	1414	+	.	ID=LTR_annot_1351;Name=468:5873..11297_INT;Classification=LTR/Gypsy;Sequence_ontology=SO:0002265;Identity=0.892;Method=homology
1	LTR_retriever	Copia_LTR_retrotransposon	4413667	4413908	329	+	.	ID=LTR_annot_1352;Name=1:24695994..24709567_INT;Classification=LTR/Copia;Sequence_ontology=SO:0002264;Identity=0.654;Method=homology
1	LTR_retriever	Copia_LTR_retrotransposon	4426982	4427048	557	-	.	ID=LTR_annot_1353;Name=4:89206410..89210654_INT;Classification=LTR/Copia;Sequence_ontology=SO:0002264;Identity=0.985;Method=homology
1	LTR_retriever	LTR_retrotransposon	4431351	4432980	6353	+	.	ID=LTR_annot_1354;Name=2:93972994..93984119_INT;Classification=LTR/unknown;Sequence_ontology=SO:0000186;Identity=0.851;Method=homology
1	LTR_retriever	LTR_retrotransposon	4433021	4435743	21700	+	.	ID=LTR_annot_1355;Name=2:93972994..93984119_INT;Classification=LTR/unknown;Sequence_ontology=SO:0000186;Identity=0.963;Method=homology
1	LTR_retriever	Gypsy_LTR_retrotransposon	4435749	4435897	309	+	.	ID=LTR_annot_1356;Name=3:69689524..69699341_INT;Classification=LTR/Gypsy;Sequence_ontology=SO:0002265;Identity=0.699;Method=homology
1	LTR_retriever	LTR_retrotransposon	4435937	4436313	500	+	.	ID=LTR_annot_1357;Name=2:65067632..65079251_INT;Classification=LTR/unknown;Sequence_ontology=SO:0000186;Identity=0.816;Method=homology
1	LTR_retriever	Copia_LTR_retrotransposon	4436525	4436775	729	-	.	ID=LTR_annot_1358;Name=2:40694671..40706662_INT;Classification=LTR/Copia;Sequence_ontology=SO:0002264;Identity=0.759;Method=homology
1	LTR_retriever	Copia_LTR_retrotransposon	4436801	4436937	310	-	.	ID=LTR_annot_1359;Name=2:13871055..13882166_INT;Classification=LTR/Copia;Sequence_ontology=SO:0002264;Identity=0.784;Method=homology
1	LTR_retriever	Gypsy_LTR_retrotransposon	4436836	4436951	280	+	.	ID=LTR_annot_1360;Name=3:69689524..69699341_INT;Classification=LTR/Gypsy;Sequence_ontology=SO:0002265;Identity=0.734;Method=homology
1	LTR_retriever	Gypsy_LTR_retrotransposon	4446534	4446749	1013	+	.	ID=LTR_annot_1361;Name=4:20719922..20729396_INT;Classification=LTR/Gypsy;Sequence_ontology=SO:0002265;Identity=0.877;Method=homology
1	LTR_retriever	Gypsy_LTR_retrotransposon	4456708	4456843	376	+	.	ID=LTR_annot_1362;Name=4:20719922..20729396_INT;Classification=LTR/Gypsy;Sequence_ontology=SO:0002265;Identity=0.711;Method=homology
1	LTR_retriever	Copia_LTR_retrotransposon	4456870	4457120	816	+	.	ID=LTR_annot_1363;Name=2:40694671..40706662_INT;Classification=LTR/Copia;Sequence_ontology=SO:0002264;Identity=0.78;Method=homology
1	LTR_retriever	Copia_LTR_retrotransposon	4470933	4471145	974	-	.	ID=LTR_annot_1364;Name=3:83802582..83808511_INT;Classification=LTR/Copia;Sequence_ontology=SO:0002264;Identity=0.854;Method=homology
1	LTR_retriever	Copia_LTR_retrotransposon	4471253	4471440	548	+	.	ID=LTR_annot_1365;Name=2:56166785..56171567_INT;Classification=LTR/Copia;Sequence_ontology=SO:0002264;Identity=0.94;Method=homology
1	LTR_retriever	LTR_retrotransposon	4471305	4471444	640	+	.	ID=LTR_annot_1366;Name=2:37741996..37751771_INT;Classification=LTR/unknown;Sequence_ontology=SO:0000186;Identity=0.935;Method=homology
1	LTR_retriever	Gypsy_LTR_retrotransposon	4479655	4479712	320	-	.	ID=LTR_annot_1367;Name=51:6841..9800_INT;Classification=LTR/Gypsy;Sequence_ontology=SO:0002265;Identity=0.879;Method=homology
1	LTR_retriever	Gypsy_LTR_retrotransposon	4479863	4480283	2719	-	.	ID=LTR_annot_1368;Name=4:74938323..74940049_LTR;Classification=LTR/Gypsy;Sequence_ontology=SO:0002265;Identity=0.897;Method=homology
1	LTR_retriever	LTR_retrotransposon	4480284	4480469	1179	+	.	ID=LTR_annot_1369;Name=2:91262620..91262804_LTR;Classification=LTR/unknown;Sequence_ontology=SO:0000186;Identity=0.913;Method=homology
1	LTR_retriever	LTR_retrotransposon	4480470	4485897	48702	+	.	ID=LTR_annot_1370;Name=1:4480470..4485897_INT;Classification=LTR/unknown;Sequence_ontology=SO:0000186;Identity=1;Method=homology
1	LTR_retriever	LTR_retrotransposon	4485898	4486083	1183	+	.	ID=LTR_annot_1371;Name=2:91262620..91262804_LTR;Classification=LTR/unknown;Sequence_ontology=SO:0000186;Identity=0.913;Method=homology
1	LTR_retriever	Gypsy_LTR_retrotransposon	4486085	4486148	379	-	.	ID=LTR_annot_1372;Name=4:74938323..74940049_LTR;Classification=LTR/Gypsy;Sequence_ontology=SO:0002265;Identity=0.906;Method=homology
1	LTR_retriever	Copia_LTR_retrotransposon	4505397	4506024	1260	-	.	ID=LTR_annot_1373;Name=1:69611265..69622940_INT;Classification=LTR/Copia;Sequence_ontology=SO:0002264;Identity=0.747;Method=homology
1	LTR_retriever	Copia_LTR_retrotransposon	4506049	4506138	387	-	.	ID=LTR_annot_1374;Name=3:71256629..71263747_INT;Classification=LTR/Copia;Sequence_ontology=SO:0002264;Identity=0.798;Method=homology
1	LTR_retriever	LTR_retrotransposon	4519673	4519825	474	-	.	ID=LTR_annot_1375;Name=2:128493340..128494274_INT;Classification=LTR/unknown;Sequence_ontology=SO:0000186;Identity=0.812;Method=homology
1	LTR_retriever	Copia_LTR_retrotransposon	4532817	4532971	337	+	.	ID=LTR_annot_1376;Name=4:62147431..62154417_INT;Classification=LTR/Copia;Sequence_ontology=SO:0002264;Identity=0.787;Method=homology
1	LTR_retriever	LTR_retrotransposon	4534409	4534533	349	+	.	ID=LTR_annot_1377;Name=2:128493340..128494274_INT;Classification=LTR/unknown;Sequence_ontology=SO:0000186;Identity=0.76;Method=homology
1	LTR_retriever	Copia_LTR_retrotransposon	4539824	4540493	5249	+	.	ID=LTR_annot_1378;Name=3:62169787..62170450_LTR;Classification=LTR/Copia;Sequence_ontology=SO:0002264;Identity=0.969;Method=homology
1	LTR_retriever	Copia_LTR_retrotransposon	4549130	4549229	269	+	.	ID=LTR_annot_1379;Name=2:13871055..13882166_INT;Classification=LTR/Copia;Sequence_ontology=SO:0002264;Identity=0.86;Method=homology
1	LTR_retriever	Gypsy_LTR_retrotransposon	4549289	4549407	544	+	.	ID=LTR_annot_1380;Name=3:46136709..46141421_INT;Classification=LTR/Gypsy;Sequence_ontology=SO:0002265;Identity=0.78;Method=homology
1	LTR_retriever	Copia_LTR_retrotransposon	4554422	4554670	900	-	.	ID=LTR_annot_1381;Name=2:40694671..40706662_INT;Classification=LTR/Copia;Sequence_ontology=SO:0002264;Identity=0.788;Method=homology
1	LTR_retriever	Gypsy_LTR_retrotransposon	4554698	4554833	418	-	.	ID=LTR_annot_1382;Name=3:69689524..69699341_INT;Classification=LTR/Gypsy;Sequence_ontology=SO:0002265;Identity=0.726;Method=homology
1	LTR_retriever	Gypsy_LTR_retrotransposon	4556045	4556193	606	-	.	ID=LTR_annot_1383;Name=2:56421052..56421358_LTR;Classification=LTR/Gypsy;Sequence_ontology=SO:0002265;Identity=0.792;Method=homology
1	LTR_retriever	Gypsy_LTR_retrotransposon	4556308	4556456	541	-	.	ID=LTR_annot_1384;Name=2:56421052..56421358_LTR;Classification=LTR/Gypsy;Sequence_ontology=SO:0002265;Identity=0.792;Method=homology
1	LTR_retriever	Copia_LTR_retrotransposon	4563177	4563213	369	+	.	ID=LTR_annot_1385;Name=3:71256629..71263747_INT;Classification=LTR/Copia;Sequence_ontology=SO:0002264;Identity=0.891;Method=homology
1	LTR_retriever	Gypsy_LTR_retrotransposon	4563214	4563283	376	-	.	ID=LTR_annot_1386;Name=3:88495987..88504101_INT;Classification=LTR/Gypsy;Sequence_ontology=SO:0002265;Identity=0.929;Method=homology
1	LTR_retriever	Copia_LTR_retrotransposon	4563284	4563296	369	+	.	ID=LTR_annot_1387;Name=3:71256629..71263747_INT;Classification=LTR/Copia;Sequence_ontology=SO:0002264;Identity=0.891;Method=homology
1	LTR_retriever	LTR_retrotransposon	4566052	4566121	398	-	.	ID=LTR_annot_1388;Name=1:123485708..123491869_INT;Classification=LTR/unknown;Sequence_ontology=SO:0000186;Identity=0.907;Method=homology
1	LTR_retriever	LTR_retrotransposon	4575954	4576302	444	-	.	ID=LTR_annot_1389;Name=1:123491870..123493046_LTR;Classification=LTR/unknown;Sequence_ontology=SO:0000186;Identity=0.722;Method=homology
1	LTR_retriever	Copia_LTR_retrotransposon	4576044	4576309	616	+	.	ID=LTR_annot_1390;Name=3:71256629..71263747_INT;Classification=LTR/Copia;Sequence_ontology=SO:0002264;Identity=0.769;Method=homology
1	LTR_retriever	Gypsy_LTR_retrotransposon	4577385	4577580	259	-	.	ID=LTR_annot_1391;Name=190:16858..18344_LTR;Classification=LTR/Gypsy;Sequence_ontology=SO:0002265;Identity=0.723;Method=homology
1	LTR_retriever	Gypsy_LTR_retrotransposon	4577763	4577965	686	+	.	ID=LTR_annot_1392;Name=4:20719922..20729396_INT;Classification=LTR/Gypsy;Sequence_ontology=SO:0002265;Identity=0.805;Method=homology
1	LTR_retriever	Gypsy_LTR_retrotransposon	4580331	4580540	633	-	.	ID=LTR_annot_1393;Name=2:56421052..56421358_LTR;Classification=LTR/Gypsy;Sequence_ontology=SO:0002265;Identity=0.754;Method=homology
1	LTR_retriever	Copia_LTR_retrotransposon	4590026	4590260	1085	+	.	ID=LTR_annot_1394;Name=2:94494058..94500983_INT;Classification=LTR/Copia;Sequence_ontology=SO:0002264;Identity=0.868;Method=homology
1	LTR_retriever	Copia_LTR_retrotransposon	4592830	4593033	328	+	.	ID=LTR_annot_1395;Name=1:61976263..61977406_LTR;Classification=LTR/Copia;Sequence_ontology=SO:0002264;Identity=0.751;Method=homology
1	LTR_retriever	Gypsy_LTR_retrotransposon	4602022	4603105	7466	+	.	ID=LTR_annot_1396;Name=1:100040752..100047665_INT;Classification=LTR/Gypsy;Sequence_ontology=SO:0002265;Identity=0.908;Method=homology
1	LTR_retriever	Copia_LTR_retrotransposon	4610767	4611050	1106	-	.	ID=LTR_annot_1397;Name=3:39297147..39301625_INT;Classification=LTR/Copia;Sequence_ontology=SO:0002264;Identity=0.838;Method=homology
1	LTR_retriever	Copia_LTR_retrotransposon	4614519	4614666	1186	-	.	ID=LTR_annot_1398;Name=1:128733061..128733206_LTR;Classification=LTR/Copia;Sequence_ontology=SO:0002264;Identity=0.979;Method=homology
1	LTR_retriever	Copia_LTR_retrotransposon	4614668	4619436	39447	+	.	ID=LTR_annot_1399;Name=1:37991322..37996036_INT;Classification=LTR/Copia;Sequence_ontology=SO:0002264;Identity=0.987;Method=homology
1	LTR_retriever	Copia_LTR_retrotransposon	4619437	4619584	1186	-	.	ID=LTR_annot_1400;Name=1:128733061..128733206_LTR;Classification=LTR/Copia;Sequence_ontology=SO:0002264;Identity=0.979;Method=homology
1	LTR_retriever	Copia_LTR_retrotransposon	4628436	4628523	333	-	.	ID=LTR_annot_1401;Name=3:105137344..105142084_INT;Classification=LTR/Copia;Sequence_ontology=SO:0002264;Identity=0.716;Method=homology
1	LTR_retriever	Copia_LTR_retrotransposon	4636115	4636789	2782	+	.	ID=LTR_annot_1402;Name=1:115873665..115874836_LTR;Classification=LTR/Copia;Sequence_ontology=SO:0002264;Identity=0.823;Method=homology
1	LTR_retriever	LTR_retrotransposon	4637412	4637505	351	+	.	ID=LTR_annot_1403;Name=1:123485708..123491869_INT;Classification=LTR/unknown;Sequence_ontology=SO:0000186;Identity=0.916;Method=homology
1	LTR_retriever	LTR_retrotransposon	4637506	4637558	348	-	.	ID=LTR_annot_1404;Name=2:65067632..65079251_INT;Classification=LTR/unknown;Sequence_ontology=SO:0000186;Identity=0.806;Method=homology
1	LTR_retriever	Copia_LTR_retrotransposon	4637962	4638036	346	-	.	ID=LTR_annot_1405;Name=3:113695704..113709825_INT;Classification=LTR/Copia;Sequence_ontology=SO:0002264;Identity=0.907;Method=homology
1	LTR_retriever	Copia_LTR_retrotransposon	4637980	4638052	311	+	.	ID=LTR_annot_1406;Name=1:91545120..91551184_INT;Classification=LTR/Copia;Sequence_ontology=SO:0002264;Identity=0.973;Method=homology
1	LTR_retriever	Gypsy_LTR_retrotransposon	4640181	4640262	459	-	.	ID=LTR_annot_1407;Name=1:126672234..126678316_INT;Classification=LTR/Gypsy;Sequence_ontology=SO:0002265;Identity=0.913;Method=homology
1	LTR_retriever	LTR_retrotransposon	4642163	4642346	369	+	.	ID=LTR_annot_1408;Name=2:65067632..65079251_INT;Classification=LTR/unknown;Sequence_ontology=SO:0000186;Identity=0.769;Method=homology
1	LTR_retriever	Gypsy_LTR_retrotransposon	4642897	4643022	280	-	.	ID=LTR_annot_1409;Name=123:83194..83924_LTR;Classification=LTR/Gypsy;Sequence_ontology=SO:0002265;Identity=0.718;Method=homology
1	LTR_retriever	Gypsy_LTR_retrotransposon	4660935	4661009	324	-	.	ID=LTR_annot_1410;Name=2:55185181..55191265_INT;Classification=LTR/Gypsy;Sequence_ontology=SO:0002265;Identity=0.987;Method=homology
1	LTR_retriever	Gypsy_LTR_retrotransposon	4674643	4674824	384	+	.	ID=LTR_annot_1411;Name=1:102916419..102916977_LTR;Classification=LTR/Gypsy;Sequence_ontology=SO:0002265;Identity=0.748;Method=homology
1	LTR_retriever	Gypsy_LTR_retrotransposon	4674893	4674978	279	+	.	ID=LTR_annot_1412;Name=4:20719922..20729396_INT;Classification=LTR/Gypsy;Sequence_ontology=SO:0002265;Identity=0.718;Method=homology
1	LTR_retriever	Gypsy_LTR_retrotransposon	4674986	4675140	307	-	.	ID=LTR_annot_1413;Name=3:98594485..98594696_LTR;Classification=LTR/Gypsy;Sequence_ontology=SO:0002265;Identity=0.716;Method=homology
1	LTR_retriever	Gypsy_LTR_retrotransposon	4674993	4675163	286	+	.	ID=LTR_annot_1414;Name=1:102916419..102916977_LTR;Classification=LTR/Gypsy;Sequence_ontology=SO:0002265;Identity=0.72;Method=homology
1	LTR_retriever	Copia_LTR_retrotransposon	4675787	4675991	312	-	.	ID=LTR_annot_1415;Name=1:56931789..56939796_INT;Classification=LTR/Copia;Sequence_ontology=SO:0002264;Identity=0.624;Method=homology
1	LTR_retriever	LTR_retrotransposon	4676130	4676243	556	+	.	ID=LTR_annot_1416;Name=3:95244360..95251703_INT;Classification=LTR/unknown;Sequence_ontology=SO:0000186;Identity=0.781;Method=homology
1	LTR_retriever	LTR_retrotransposon	4676390	4677032	805	+	.	ID=LTR_annot_1417;Name=3:95244360..95251703_INT;Classification=LTR/unknown;Sequence_ontology=SO:0000186;Identity=0.745;Method=homology
1	LTR_retriever	LTR_retrotransposon	4676947	4677043	437	-	.	ID=LTR_annot_1418;Name=3:95244360..95251703_INT;Classification=LTR/unknown;Sequence_ontology=SO:0000186;Identity=0.753;Method=homology
1	LTR_retriever	Gypsy_LTR_retrotransposon	4691152	4691295	347	-	.	ID=LTR_annot_1419;Name=3:65260295..65271786_INT;Classification=LTR/Gypsy;Sequence_ontology=SO:0002265;Identity=0.743;Method=homology
1	LTR_retriever	LTR_retrotransposon	4691349	4691564	306	+	.	ID=LTR_annot_1420;Name=1:123491870..123493046_LTR;Classification=LTR/unknown;Sequence_ontology=SO:0000186;Identity=0.752;Method=homology
1	LTR_retriever	Copia_LTR_retrotransposon	4691398	4691677	427	-	.	ID=LTR_annot_1421;Name=1:126520144..126526778_INT;Classification=LTR/Copia;Sequence_ontology=SO:0002264;Identity=0.832;Method=homology
1	LTR_retriever	Copia_LTR_retrotransposon	4691460	4691728	434	+	.	ID=LTR_annot_1422;Name=2:13871055..13882166_INT;Classification=LTR/Copia;Sequence_ontology=SO:0002264;Identity=0.795;Method=homology
1	LTR_retriever	Copia_LTR_retrotransposon	4693229	4693501	1193	+	.	ID=LTR_annot_1423;Name=2:13871055..13882166_INT;Classification=LTR/Copia;Sequence_ontology=SO:0002264;Identity=0.777;Method=homology
1	LTR_retriever	Copia_LTR_retrotransposon	4703715	4703921	674	+	.	ID=LTR_annot_1424;Name=2:13871055..13882166_INT;Classification=LTR/Copia;Sequence_ontology=SO:0002264;Identity=0.748;Method=homology
1	LTR_retriever	LTR_retrotransposon	4704892	4705146	663	-	.	ID=LTR_annot_1425;Name=1:123491870..123493046_LTR;Classification=LTR/unknown;Sequence_ontology=SO:0000186;Identity=0.804;Method=homology
1	LTR_retriever	Gypsy_LTR_retrotransposon	4705727	4705844	323	+	.	ID=LTR_annot_1426;Name=4:24216649..24226587_INT;Classification=LTR/Gypsy;Sequence_ontology=SO:0002265;Identity=0.827;Method=homology
1	LTR_retriever	Copia_LTR_retrotransposon	4706673	4706945	797	-	.	ID=LTR_annot_1427;Name=2:13871055..13882166_INT;Classification=LTR/Copia;Sequence_ontology=SO:0002264;Identity=0.762;Method=homology
1	LTR_retriever	Copia_LTR_retrotransposon	4711548	4711633	266	+	.	ID=LTR_annot_1428;Name=1:80352852..80359553_INT;Classification=LTR/Copia;Sequence_ontology=SO:0002264;Identity=0.718;Method=homology
1	LTR_retriever	LTR_retrotransposon	4711636	4711694	514	+	.	ID=LTR_annot_1429;Name=1:123491870..123493046_LTR;Classification=LTR/unknown;Sequence_ontology=SO:0000186;Identity=0.734;Method=homology
1	LTR_retriever	Copia_LTR_retrotransposon	4711695	4711921	426	-	.	ID=LTR_annot_1430;Name=1:126520144..126526778_INT;Classification=LTR/Copia;Sequence_ontology=SO:0002264;Identity=0.839;Method=homology
1	LTR_retriever	LTR_retrotransposon	4711922	4711960	514	+	.	ID=LTR_annot_1431;Name=1:123491870..123493046_LTR;Classification=LTR/unknown;Sequence_ontology=SO:0000186;Identity=0.734;Method=homology
1	LTR_retriever	Copia_LTR_retrotransposon	4711961	4712250	694	-	.	ID=LTR_annot_1432;Name=3:71256629..71263747_INT;Classification=LTR/Copia;Sequence_ontology=SO:0002264;Identity=0.754;Method=homology
1	LTR_retriever	Copia_LTR_retrotransposon	4712070	4712323	587	+	.	ID=LTR_annot_1433;Name=1:80352852..80359553_INT;Classification=LTR/Copia;Sequence_ontology=SO:0002264;Identity=0.718;Method=homology
1	LTR_retriever	LTR_retrotransposon	4712251	4712320	514	+	.	ID=LTR_annot_1434;Name=1:123491870..123493046_LTR;Classification=LTR/unknown;Sequence_ontology=SO:0000186;Identity=0.734;Method=homology
1	LTR_retriever	LTR_retrotransposon	4722463	4723046	1815	-	.	ID=LTR_annot_1435;Name=4:54207277..54217605_INT;Classification=LTR/unknown;Sequence_ontology=SO:0000186;Identity=0.835;Method=homology
1	LTR_retriever	Gypsy_LTR_retrotransposon	4723175	4723331	453	+	.	ID=LTR_annot_1436;Name=1:100040752..100047665_INT;Classification=LTR/Gypsy;Sequence_ontology=SO:0002265;Identity=0.724;Method=homology
1	LTR_retriever	LTR_retrotransposon	4723895	4724024	533	-	.	ID=LTR_annot_1437;Name=4:54207277..54217605_INT;Classification=LTR/unknown;Sequence_ontology=SO:0000186;Identity=0.827;Method=homology
1	LTR_retriever	Copia_LTR_retrotransposon	4742291	4742358	309	-	.	ID=LTR_annot_1438;Name=3:114275673..114279976_INT;Classification=LTR/Copia;Sequence_ontology=SO:0002264;Identity=0.75;Method=homology
1	LTR_retriever	Copia_LTR_retrotransposon	4756982	4757069	273	-	.	ID=LTR_annot_1439;Name=1:23361117..23375531_INT;Classification=LTR/Copia;Sequence_ontology=SO:0002264;Identity=0.826;Method=homology
1	LTR_retriever	Copia_LTR_retrotransposon	4761750	4762531	1496	+	.	ID=LTR_annot_1440;Name=3:107654371..107655224_LTR;Classification=LTR/Copia;Sequence_ontology=SO:0002264;Identity=0.776;Method=homology
1	LTR_retriever	LTR_retrotransposon	4762119	4762648	2370	+	.	ID=LTR_annot_1441;Name=3:107318494..107319486_LTR;Classification=LTR/unknown;Sequence_ontology=SO:0000186;Identity=0.826;Method=homology
1	LTR_retriever	Copia_LTR_retrotransposon	4769082	4769301	1349	+	.	ID=LTR_annot_1442;Name=3:83802582..83808511_INT;Classification=LTR/Copia;Sequence_ontology=SO:0002264;Identity=0.909;Method=homology
1	LTR_retriever	Copia_LTR_retrotransposon	4769903	4770168	990	-	.	ID=LTR_annot_1443;Name=2:13871055..13882166_INT;Classification=LTR/Copia;Sequence_ontology=SO:0002264;Identity=0.758;Method=homology
1	LTR_retriever	LTR_retrotransposon	4770303	4770545	1423	-	.	ID=LTR_annot_1444;Name=1:123491870..123493046_LTR;Classification=LTR/unknown;Sequence_ontology=SO:0000186;Identity=0.88;Method=homology
1	LTR_retriever	LTR_retrotransposon	4770542	4771231	2778	-	.	ID=LTR_annot_1445;Name=1:123491870..123493046_LTR;Classification=LTR/unknown;Sequence_ontology=SO:0000186;Identity=0.842;Method=homology
1	LTR_retriever	Copia_LTR_retrotransposon	4773375	4773499	414	-	.	ID=LTR_annot_1446;Name=2:13871055..13882166_INT;Classification=LTR/Copia;Sequence_ontology=SO:0002264;Identity=0.776;Method=homology
1	LTR_retriever	Copia_LTR_retrotransposon	4800462	4800632	390	-	.	ID=LTR_annot_1447;Name=2:27874284..27880933_INT;Classification=LTR/Copia;Sequence_ontology=SO:0002264;Identity=0.744;Method=homology
1	LTR_retriever	Copia_LTR_retrotransposon	4800931	4801000	466	+	.	ID=LTR_annot_1448;Name=2:13871055..13882166_INT;Classification=LTR/Copia;Sequence_ontology=SO:0002264;Identity=0.886;Method=homology
1	LTR_retriever	Gypsy_LTR_retrotransposon	4801914	4802028	292	+	.	ID=LTR_annot_1449;Name=4:24216649..24226587_INT;Classification=LTR/Gypsy;Sequence_ontology=SO:0002265;Identity=0.813;Method=homology
1	LTR_retriever	LTR_retrotransposon	4802769	4803893	8076	-	.	ID=LTR_annot_1450;Name=2:43199678..43207354_INT;Classification=LTR/unknown;Sequence_ontology=SO:0000186;Identity=0.955;Method=homology
1	LTR_retriever	Gypsy_LTR_retrotransposon	4803945	4804385	3493	-	.	ID=LTR_annot_1451;Name=4:35666935..35675554_INT;Classification=LTR/Gypsy;Sequence_ontology=SO:0002265;Identity=0.967;Method=homology
1	LTR_retriever	Gypsy_LTR_retrotransposon	4804018	4804733	5799	+	.	ID=LTR_annot_1452;Name=4:45549764..45557122_INT;Classification=LTR/Gypsy;Sequence_ontology=SO:0002265;Identity=0.955;Method=homology
1	LTR_retriever	LTR_retrotransposon	4804721	4805549	5894	-	.	ID=LTR_annot_1453;Name=2:43199678..43207354_INT;Classification=LTR/unknown;Sequence_ontology=SO:0000186;Identity=0.952;Method=homology
1	LTR_retriever	Gypsy_LTR_retrotransposon	4811371	4811477	264	-	.	ID=LTR_annot_1454;Name=4:27406232..27412303_INT;Classification=LTR/Gypsy;Sequence_ontology=SO:0002265;Identity=0.821;Method=homology
1	LTR_retriever	Copia_LTR_retrotransposon	4812858	4812993	464	-	.	ID=LTR_annot_1455;Name=3:27171163..27172063_LTR;Classification=LTR/Copia;Sequence_ontology=SO:0002264;Identity=0.746;Method=homology
1	LTR_retriever	Gypsy_LTR_retrotransposon	4826770	4827019	798	+	.	ID=LTR_annot_1456;Name=3:69689524..69699341_INT;Classification=LTR/Gypsy;Sequence_ontology=SO:0002265;Identity=0.764;Method=homology
1	LTR_retriever	Copia_LTR_retrotransposon	4827024	4827154	583	-	.	ID=LTR_annot_1457;Name=2:13871055..13882166_INT;Classification=LTR/Copia;Sequence_ontology=SO:0002264;Identity=0.839;Method=homology
1	LTR_retriever	Copia_LTR_retrotransposon	4829093	4829408	736	-	.	ID=LTR_annot_1458;Name=3:39297147..39301625_INT;Classification=LTR/Copia;Sequence_ontology=SO:0002264;Identity=0.812;Method=homology
1	LTR_retriever	Copia_LTR_retrotransposon	4833612	4834232	4540	+	.	ID=LTR_annot_1459;Name=1:56931789..56939796_INT;Classification=LTR/Copia;Sequence_ontology=SO:0002264;Identity=0.97;Method=homology
1	LTR_retriever	LTR_retrotransposon	4834622	4834819	604	-	.	ID=LTR_annot_1460;Name=2:33781023..33782196_LTR;Classification=LTR/unknown;Sequence_ontology=SO:0000186;Identity=0.809;Method=homology
1	LTR_retriever	Copia_LTR_retrotransposon	4834841	4834940	354	-	.	ID=LTR_annot_1461;Name=1:125454887..125456052_LTR;Classification=LTR/Copia;Sequence_ontology=SO:0002264;Identity=0.79;Method=homology
1	LTR_retriever	Gypsy_LTR_retrotransposon	4836650	4837240	4636	-	.	ID=LTR_annot_1462;Name=4:41010878..41014804_INT;Classification=LTR/Gypsy;Sequence_ontology=SO:0002265;Identity=0.964;Method=homology
1	LTR_retriever	Gypsy_LTR_retrotransposon	4844583	4844890	1652	-	.	ID=LTR_annot_1463;Name=1:55776708..55781574_INT;Classification=LTR/Gypsy;Sequence_ontology=SO:0002265;Identity=0.843;Method=homology
1	LTR_retriever	Gypsy_LTR_retrotransposon	4846067	4846340	1584	-	.	ID=LTR_annot_1464;Name=2:56421052..56421358_LTR;Classification=LTR/Gypsy;Sequence_ontology=SO:0002265;Identity=0.843;Method=homology
1	LTR_retriever	Gypsy_LTR_retrotransposon	4849605	4849870	1044	+	.	ID=LTR_annot_1465;Name=3:45118823..45132287_INT;Classification=LTR/Gypsy;Sequence_ontology=SO:0002265;Identity=0.761;Method=homology
1	LTR_retriever	Gypsy_LTR_retrotransposon	4853881	4853978	817	+	.	ID=LTR_annot_1466;Name=2:56421052..56421358_LTR;Classification=LTR/Gypsy;Sequence_ontology=SO:0002265;Identity=0.969;Method=homology
1	LTR_retriever	Gypsy_LTR_retrotransposon	4853975	4854226	1900	+	.	ID=LTR_annot_1467;Name=2:56421052..56421358_LTR;Classification=LTR/Gypsy;Sequence_ontology=SO:0002265;Identity=0.913;Method=homology
1	LTR_retriever	Copia_LTR_retrotransposon	4854227	4854375	1267	-	.	ID=LTR_annot_1468;Name=1:104948947..104955368_INT;Classification=LTR/Copia;Sequence_ontology=SO:0002264;Identity=0.947;Method=homology
1	LTR_retriever	Copia_LTR_retrotransposon	4854227	4854412	1618	+	.	ID=LTR_annot_1469;Name=3:86991913..86996939_INT;Classification=LTR/Copia;Sequence_ontology=SO:0002264;Identity=0.989;Method=homology
1	LTR_retriever	Gypsy_LTR_retrotransposon	4854413	4854718	2454	+	.	ID=LTR_annot_1470;Name=2:56421052..56421358_LTR;Classification=LTR/Gypsy;Sequence_ontology=SO:0002265;Identity=0.948;Method=homology
1	LTR_retriever	Gypsy_LTR_retrotransposon	4854414	4854440	1612	+	.	ID=LTR_annot_1471;Name=3:45118823..45132287_INT;Classification=LTR/Gypsy;Sequence_ontology=SO:0002265;Identity=0.944;Method=homology
1	LTR_retriever	Copia_LTR_retrotransposon	4855675	4855908	316	-	.	ID=LTR_annot_1472;Name=1:24695994..24709567_INT;Classification=LTR/Copia;Sequence_ontology=SO:0002264;Identity=0.653;Method=homology
1	LTR_retriever	LTR_retrotransposon	4864901	4865113	1380	-	.	ID=LTR_annot_1473;Name=2:126991231..127000675_INT;Classification=LTR/unknown;Sequence_ontology=SO:0000186;Identity=0.94;Method=homology
1	LTR_retriever	Copia_LTR_retrotransposon	4864907	4865168	1244	-	.	ID=LTR_annot_1474;Name=2:13871055..13882166_INT;Classification=LTR/Copia;Sequence_ontology=SO:0002264;Identity=0.804;Method=homology
1	LTR_retriever	LTR_retrotransposon	4865279	4865389	373	-	.	ID=LTR_annot_1475;Name=1:14907326..14911876_INT;Classification=LTR/unknown;Sequence_ontology=SO:0000186;Identity=0.761;Method=homology
1	LTR_retriever	LTR_retrotransposon	4869677	4869993	1993	-	.	ID=LTR_annot_1476;Name=1:127932042..127937836_INT;Classification=LTR/unknown;Sequence_ontology=SO:0000186;Identity=0.96;Method=homology
1	LTR_retriever	LTR_retrotransposon	4871441	4871562	377	+	.	ID=LTR_annot_1477;Name=2:65067632..65079251_INT;Classification=LTR/unknown;Sequence_ontology=SO:0000186;Identity=0.767;Method=homology
1	LTR_retriever	LTR_retrotransposon	4871580	4871684	341	+	.	ID=LTR_annot_1478;Name=1:14907326..14911876_INT;Classification=LTR/unknown;Sequence_ontology=SO:0000186;Identity=0.806;Method=homology
1	LTR_retriever	LTR_retrotransposon	4874567	4874684	479	+	.	ID=LTR_annot_1479;Name=2:126991231..127000675_INT;Classification=LTR/unknown;Sequence_ontology=SO:0000186;Identity=0.763;Method=homology
1	LTR_retriever	LTR_retrotransposon	4874600	4874799	911	-	.	ID=LTR_annot_1480;Name=2:126991231..127000675_INT;Classification=LTR/unknown;Sequence_ontology=SO:0000186;Identity=0.85;Method=homology
1	LTR_retriever	LTR_retrotransposon	4874891	4874942	412	+	.	ID=LTR_annot_1481;Name=3:58261395..58267506_INT;Classification=LTR/unknown;Sequence_ontology=SO:0000186;Identity=0.942;Method=homology
1	LTR_retriever	LTR_retrotransposon	4874943	4874995	401	-	.	ID=LTR_annot_1482;Name=2:55248864..55253169_INT;Classification=LTR/unknown;Sequence_ontology=SO:0000186;Identity=0.872;Method=homology
1	LTR_retriever	Gypsy_LTR_retrotransposon	4876582	4876682	386	-	.	ID=LTR_annot_1483;Name=3:69689524..69699341_INT;Classification=LTR/Gypsy;Sequence_ontology=SO:0002265;Identity=0.82;Method=homology
1	LTR_retriever	Gypsy_LTR_retrotransposon	4883456	4883747	677	-	.	ID=LTR_annot_1484;Name=3:69689524..69699341_INT;Classification=LTR/Gypsy;Sequence_ontology=SO:0002265;Identity=0.778;Method=homology
1	LTR_retriever	Gypsy_LTR_retrotransposon	4883859	4883943	380	-	.	ID=LTR_annot_1485;Name=2:55185181..55191265_INT;Classification=LTR/Gypsy;Sequence_ontology=SO:0002265;Identity=1;Method=homology
1	LTR_retriever	Copia_LTR_retrotransposon	4885256	4885322	337	-	.	ID=LTR_annot_1486;Name=3:101172777..101173180_LTR;Classification=LTR/Copia;Sequence_ontology=SO:0002264;Identity=0.828;Method=homology
1	LTR_retriever	Copia_LTR_retrotransposon	4885371	4885468	464	-	.	ID=LTR_annot_1487;Name=3:101172777..101173180_LTR;Classification=LTR/Copia;Sequence_ontology=SO:0002264;Identity=0.869;Method=homology
1	LTR_retriever	Gypsy_LTR_retrotransposon	4896465	4896550	398	-	.	ID=LTR_annot_1488;Name=1:53979022..53993161_INT;Classification=LTR/Gypsy;Sequence_ontology=SO:0002265;Identity=0.849;Method=homology
1	LTR_retriever	LTR_retrotransposon	4896687	4896764	305	+	.	ID=LTR_annot_1489;Name=1:123484498..123485707_LTR;Classification=LTR/unknown;Sequence_ontology=SO:0000186;Identity=0.843;Method=homology
1	LTR_retriever	Gypsy_LTR_retrotransposon	4896759	4897052	942	-	.	ID=LTR_annot_1490;Name=1:53979022..53993161_INT;Classification=LTR/Gypsy;Sequence_ontology=SO:0002265;Identity=0.859;Method=homology
1	LTR_retriever	LTR_retrotransposon	4896972	4897080	309	+	.	ID=LTR_annot_1491;Name=2:65067632..65079251_INT;Classification=LTR/unknown;Sequence_ontology=SO:0000186;Identity=0.761;Method=homology
1	LTR_retriever	Gypsy_LTR_retrotransposon	4897396	4897574	528	+	.	ID=LTR_annot_1492;Name=4:20719922..20729396_INT;Classification=LTR/Gypsy;Sequence_ontology=SO:0002265;Identity=0.777;Method=homology
1	LTR_retriever	Gypsy_LTR_retrotransposon	4904659	4904821	434	+	.	ID=LTR_annot_1493;Name=1:95277253..95280000_LTR;Classification=LTR/Gypsy;Sequence_ontology=SO:0002265;Identity=0.857;Method=homology
1	LTR_retriever	Gypsy_LTR_retrotransposon	4907241	4907547	1226	-	.	ID=LTR_annot_1494;Name=1:75358345..75358807_LTR;Classification=LTR/Gypsy;Sequence_ontology=SO:0002265;Identity=0.846;Method=homology
1	LTR_retriever	Copia_LTR_retrotransposon	4907742	4907880	320	+	.	ID=LTR_annot_1495;Name=2:13871055..13882166_INT;Classification=LTR/Copia;Sequence_ontology=SO:0002264;Identity=0.746;Method=homology
1	LTR_retriever	Gypsy_LTR_retrotransposon	4908214	4908318	384	-	.	ID=LTR_annot_1496;Name=3:63937718..63939955_INT;Classification=LTR/Gypsy;Sequence_ontology=SO:0002265;Identity=0.779;Method=homology
1	LTR_retriever	LTR_retrotransposon	4908713	4908830	324	-	.	ID=LTR_annot_1497;Name=2:65067632..65079251_INT;Classification=LTR/unknown;Sequence_ontology=SO:0000186;Identity=0.804;Method=homology
1	LTR_retriever	Gypsy_LTR_retrotransposon	4908851	4908998	326	+	.	ID=LTR_annot_1498;Name=2:55185181..55191265_INT;Classification=LTR/Gypsy;Sequence_ontology=SO:0002265;Identity=0.912;Method=homology
1	LTR_retriever	LTR_retrotransposon	4908999	4909132	253	-	.	ID=LTR_annot_1499;Name=3:55380550..55395200_INT;Classification=LTR/unknown;Sequence_ontology=SO:0000186;Identity=0.724;Method=homology
1	LTR_retriever	Gypsy_LTR_retrotransposon	4909161	4909226	320	+	.	ID=LTR_annot_1500;Name=1:55776708..55781574_INT;Classification=LTR/Gypsy;Sequence_ontology=SO:0002265;Identity=0.797;Method=homology
1	LTR_retriever	Copia_LTR_retrotransposon	4922606	4922745	475	-	.	ID=LTR_annot_1501;Name=2:13871055..13882166_INT;Classification=LTR/Copia;Sequence_ontology=SO:0002264;Identity=0.714;Method=homology
1	LTR_retriever	LTR_retrotransposon	4924438	4924476	779	-	.	ID=LTR_annot_1502;Name=3:101839680..101846507_INT;Classification=LTR/unknown;Sequence_ontology=SO:0000186;Identity=0.815;Method=homology
1	LTR_retriever	Copia_LTR_retrotransposon	4924477	4924656	786	+	.	ID=LTR_annot_1503;Name=4:11165755..11168302_INT;Classification=LTR/Copia;Sequence_ontology=SO:0002264;Identity=0.831;Method=homology
1	LTR_retriever	LTR_retrotransposon	4924657	4924679	779	-	.	ID=LTR_annot_1504;Name=3:101839680..101846507_INT;Classification=LTR/unknown;Sequence_ontology=SO:0000186;Identity=0.815;Method=homology
1	LTR_retriever	Gypsy_LTR_retrotransposon	4929315	4929433	369	+	.	ID=LTR_annot_1505;Name=2:55185181..55191265_INT;Classification=LTR/Gypsy;Sequence_ontology=SO:0002265;Identity=0.975;Method=homology
1	LTR_retriever	Copia_LTR_retrotransposon	4936243	4936420	525	-	.	ID=LTR_annot_1506;Name=1:23361117..23375531_INT;Classification=LTR/Copia;Sequence_ontology=SO:0002264;Identity=0.802;Method=homology
1	LTR_retriever	Copia_LTR_retrotransposon	4937594	4937769	602	-	.	ID=LTR_annot_1507;Name=1:23361117..23375531_INT;Classification=LTR/Copia;Sequence_ontology=SO:0002264;Identity=0.82;Method=homology
1	LTR_retriever	Copia_LTR_retrotransposon	4938901	4939020	344	+	.	ID=LTR_annot_1508;Name=3:71256629..71263747_INT;Classification=LTR/Copia;Sequence_ontology=SO:0002264;Identity=0.79;Method=homology
1	LTR_retriever	Gypsy_LTR_retrotransposon	4939174	4939318	258	+	.	ID=LTR_annot_1509;Name=3:65260295..65271786_INT;Classification=LTR/Gypsy;Sequence_ontology=SO:0002265;Identity=0.842;Method=homology
1	LTR_retriever	Copia_LTR_retrotransposon	4939182	4939340	241	+	.	ID=LTR_annot_1510;Name=1:126520144..126526778_INT;Classification=LTR/Copia;Sequence_ontology=SO:0002264;Identity=0.774;Method=homology
1	LTR_retriever	Gypsy_LTR_retrotransposon	4941177	4941370	251	-	.	ID=LTR_annot_1511;Name=3:69689524..69699341_INT;Classification=LTR/Gypsy;Sequence_ontology=SO:0002265;Identity=0.718;Method=homology
1	LTR_retriever	Copia_LTR_retrotransposon	4941995	4942089	471	-	.	ID=LTR_annot_1512;Name=1:23361117..23375531_INT;Classification=LTR/Copia;Sequence_ontology=SO:0002264;Identity=0.809;Method=homology
1	LTR_retriever	Copia_LTR_retrotransposon	4948467	4948611	591	-	.	ID=LTR_annot_1513;Name=2:27501612..27511628_INT;Classification=LTR/Copia;Sequence_ontology=SO:0002264;Identity=0.8;Method=homology
1	LTR_retriever	LTR_retrotransposon	4949403	4949487	433	+	.	ID=LTR_annot_1514;Name=3:86984663..86984762_LTR;Classification=LTR/unknown;Sequence_ontology=SO:0000186;Identity=0.922;Method=homology
1	LTR_retriever	LTR_retrotransposon	4949467	4949551	446	+	.	ID=LTR_annot_1515;Name=3:86984663..86984762_LTR;Classification=LTR/unknown;Sequence_ontology=SO:0000186;Identity=0.906;Method=homology
1	LTR_retriever	LTR_retrotransposon	4949525	4950095	743	+	.	ID=LTR_annot_1516;Name=3:86984663..86984762_LTR;Classification=LTR/unknown;Sequence_ontology=SO:0000186;Identity=0.86;Method=homology
1	LTR_retriever	LTR_retrotransposon	4950075	4950173	632	+	.	ID=LTR_annot_1517;Name=3:86984663..86984762_LTR;Classification=LTR/unknown;Sequence_ontology=SO:0000186;Identity=0.938;Method=homology
1	LTR_retriever	LTR_retrotransposon	4950152	4950308	680	+	.	ID=LTR_annot_1518;Name=3:86984663..86984762_LTR;Classification=LTR/unknown;Sequence_ontology=SO:0000186;Identity=0.883;Method=homology
1	LTR_retriever	LTR_retrotransposon	4950309	4950382	583	+	.	ID=LTR_annot_1519;Name=3:86984663..86984762_LTR;Classification=LTR/unknown;Sequence_ontology=SO:0000186;Identity=0.912;Method=homology
1	LTR_retriever	LTR_retrotransposon	4950383	4950535	655	+	.	ID=LTR_annot_1520;Name=3:86984663..86984762_LTR;Classification=LTR/unknown;Sequence_ontology=SO:0000186;Identity=0.889;Method=homology
1	LTR_retriever	LTR_retrotransposon	4950536	4950609	592	+	.	ID=LTR_annot_1521;Name=3:86984663..86984762_LTR;Classification=LTR/unknown;Sequence_ontology=SO:0000186;Identity=0.912;Method=homology
1	LTR_retriever	LTR_retrotransposon	4950610	4950865	695	+	.	ID=LTR_annot_1522;Name=3:86984663..86984762_LTR;Classification=LTR/unknown;Sequence_ontology=SO:0000186;Identity=0.872;Method=homology
1	LTR_retriever	LTR_retrotransposon	4950838	4950994	667	+	.	ID=LTR_annot_1523;Name=3:86984663..86984762_LTR;Classification=LTR/unknown;Sequence_ontology=SO:0000186;Identity=0.877;Method=homology
1	LTR_retriever	LTR_retrotransposon	4951016	4951116	673	+	.	ID=LTR_annot_1524;Name=3:86984663..86984762_LTR;Classification=LTR/unknown;Sequence_ontology=SO:0000186;Identity=0.92;Method=homology
1	LTR_retriever	LTR_retrotransposon	4951164	4951269	611	+	.	ID=LTR_annot_1525;Name=3:86984663..86984762_LTR;Classification=LTR/unknown;Sequence_ontology=SO:0000186;Identity=0.91;Method=homology
1	LTR_retriever	LTR_retrotransposon	4951275	4951375	676	+	.	ID=LTR_annot_1526;Name=3:86984663..86984762_LTR;Classification=LTR/unknown;Sequence_ontology=SO:0000186;Identity=0.94;Method=homology
1	LTR_retriever	LTR_retrotransposon	4951360	4951460	707	+	.	ID=LTR_annot_1527;Name=3:86984663..86984762_LTR;Classification=LTR/unknown;Sequence_ontology=SO:0000186;Identity=0.93;Method=homology
1	LTR_retriever	LTR_retrotransposon	4951466	4951565	592	+	.	ID=LTR_annot_1528;Name=3:86984663..86984762_LTR;Classification=LTR/unknown;Sequence_ontology=SO:0000186;Identity=0.88;Method=homology
1	LTR_retriever	LTR_retrotransposon	4951612	4951826	469	-	.	ID=LTR_annot_1529;Name=3:86984763..86985793_INT;Classification=LTR/unknown;Sequence_ontology=SO:0000186;Identity=0.837;Method=homology
1	LTR_retriever	Copia_LTR_retrotransposon	4952449	4952550	232	-	.	ID=LTR_annot_1530;Name=2:27501612..27511628_INT;Classification=LTR/Copia;Sequence_ontology=SO:0002264;Identity=0.765;Method=homology
1	LTR_retriever	Gypsy_LTR_retrotransposon	4952543	4952807	784	-	.	ID=LTR_annot_1531;Name=3:69689524..69699341_INT;Classification=LTR/Gypsy;Sequence_ontology=SO:0002265;Identity=0.764;Method=homology
1	LTR_retriever	LTR_retrotransposon	4953042	4953491	1776	-	.	ID=LTR_annot_1532;Name=1:96896152..96896613_LTR;Classification=LTR/unknown;Sequence_ontology=SO:0000186;Identity=0.804;Method=homology
1	LTR_retriever	Gypsy_LTR_retrotransposon	4954520	4954758	561	+	.	ID=LTR_annot_1533;Name=3:80461635..80462739_LTR;Classification=LTR/Gypsy;Sequence_ontology=SO:0002265;Identity=0.72;Method=homology
1	LTR_retriever	Gypsy_LTR_retrotransposon	4954953	4955092	272	+	.	ID=LTR_annot_1534;Name=1:124952578..124953811_LTR;Classification=LTR/Gypsy;Sequence_ontology=SO:0002265;Identity=0.743;Method=homology
1	LTR_retriever	Gypsy_LTR_retrotransposon	4958278	4958391	413	-	.	ID=LTR_annot_1535;Name=3:46136709..46141421_INT;Classification=LTR/Gypsy;Sequence_ontology=SO:0002265;Identity=0.754;Method=homology
1	LTR_retriever	LTR_retrotransposon	4969033	4969209	284	-	.	ID=LTR_annot_1536;Name=2:126991231..127000675_INT;Classification=LTR/unknown;Sequence_ontology=SO:0000186;Identity=0.73;Method=homology
1	LTR_retriever	Copia_LTR_retrotransposon	4969069	4969272	465	+	.	ID=LTR_annot_1537;Name=2:13871055..13882166_INT;Classification=LTR/Copia;Sequence_ontology=SO:0002264;Identity=0.797;Method=homology
1	LTR_retriever	LTR_retrotransposon	4974268	4974470	435	-	.	ID=LTR_annot_1538;Name=2:65067632..65079251_INT;Classification=LTR/unknown;Sequence_ontology=SO:0000186;Identity=0.821;Method=homology
1	LTR_retriever	LTR_retrotransposon	4976689	4976870	771	+	.	ID=LTR_annot_1539;Name=1:123485708..123491869_INT;Classification=LTR/unknown;Sequence_ontology=SO:0000186;Identity=0.812;Method=homology
1	LTR_retriever	LTR_retrotransposon	4977362	4977442	562	+	.	ID=LTR_annot_1540;Name=1:127932042..127937836_INT;Classification=LTR/unknown;Sequence_ontology=SO:0000186;Identity=0.877;Method=homology
1	LTR_retriever	Gypsy_LTR_retrotransposon	4977494	4977693	382	+	.	ID=LTR_annot_1541;Name=3:69689524..69699341_INT;Classification=LTR/Gypsy;Sequence_ontology=SO:0002265;Identity=0.722;Method=homology
1	LTR_retriever	LTR_retrotransposon	4997053	4997195	492	-	.	ID=LTR_annot_1542;Name=2:65067632..65079251_INT;Classification=LTR/unknown;Sequence_ontology=SO:0000186;Identity=0.754;Method=homology
1	LTR_retriever	Copia_LTR_retrotransposon	5001679	5001846	652	+	.	ID=LTR_annot_1543;Name=2:98523632..98529669_INT;Classification=LTR/Copia;Sequence_ontology=SO:0002264;Identity=0.905;Method=homology
1	LTR_retriever	Gypsy_LTR_retrotransposon	5002983	5003053	353	+	.	ID=LTR_annot_1544;Name=1:127427790..127432097_INT;Classification=LTR/Gypsy;Sequence_ontology=SO:0002265;Identity=0.838;Method=homology
1	LTR_retriever	Gypsy_LTR_retrotransposon	5003229	5003367	857	+	.	ID=LTR_annot_1545;Name=1:30277458..30277778_LTR;Classification=LTR/Gypsy;Sequence_ontology=SO:0002265;Identity=0.899;Method=homology
1	LTR_retriever	Gypsy_LTR_retrotransposon	5007600	5007832	1021	-	.	ID=LTR_annot_1546;Name=3:101912309..101922425_INT;Classification=LTR/Gypsy;Sequence_ontology=SO:0002265;Identity=0.799;Method=homology
1	LTR_retriever	Copia_LTR_retrotransposon	5010027	5010259	701	-	.	ID=LTR_annot_1547;Name=2:13871055..13882166_INT;Classification=LTR/Copia;Sequence_ontology=SO:0002264;Identity=0.762;Method=homology
1	LTR_retriever	Copia_LTR_retrotransposon	5011005	5011099	244	-	.	ID=LTR_annot_1548;Name=1:42932269..42938153_INT;Classification=LTR/Copia;Sequence_ontology=SO:0002264;Identity=0.761;Method=homology
1	LTR_retriever	Gypsy_LTR_retrotransposon	5031446	5031996	2926	-	.	ID=LTR_annot_1549;Name=468:5873..11297_INT;Classification=LTR/Gypsy;Sequence_ontology=SO:0002265;Identity=0.902;Method=homology
1	LTR_retriever	Gypsy_LTR_retrotransposon	5031523	5032138	2836	+	.	ID=LTR_annot_1550;Name=1:126672234..126678316_INT;Classification=LTR/Gypsy;Sequence_ontology=SO:0002265;Identity=0.885;Method=homology
1	LTR_retriever	LTR_retrotransposon	5032312	5032434	269	+	.	ID=LTR_annot_1551;Name=2:65067632..65079251_INT;Classification=LTR/unknown;Sequence_ontology=SO:0000186;Identity=0.832;Method=homology
1	LTR_retriever	LTR_retrotransposon	5032879	5033007	946	-	.	ID=LTR_annot_1552;Name=2:1008174..1010594_INT;Classification=LTR/unknown;Sequence_ontology=SO:0000186;Identity=0.937;Method=homology
1	LTR_retriever	Gypsy_LTR_retrotransposon	5038956	5039141	260	+	.	ID=LTR_annot_1553;Name=125:14527..15430_LTR;Classification=LTR/Gypsy;Sequence_ontology=SO:0002265;Identity=0.714;Method=homology
1	LTR_retriever	Copia_LTR_retrotransposon	5047178	5047345	243	+	.	ID=LTR_annot_1554;Name=1:43090160..43094947_INT;Classification=LTR/Copia;Sequence_ontology=SO:0002264;Identity=0.725;Method=homology
1	LTR_retriever	Gypsy_LTR_retrotransposon	5053586	5053617	496	+	.	ID=LTR_annot_1555;Name=2:41333697..41344780_INT;Classification=LTR/Gypsy;Sequence_ontology=SO:0002265;Identity=0.902;Method=homology
1	LTR_retriever	Copia_LTR_retrotransposon	5053618	5053738	535	+	.	ID=LTR_annot_1556;Name=4:39014098..39021061_INT;Classification=LTR/Copia;Sequence_ontology=SO:0002264;Identity=0.883;Method=homology
1	LTR_retriever	Copia_LTR_retrotransposon	5053651	5053764	492	-	.	ID=LTR_annot_1557;Name=1:87563625..87572402_INT;Classification=LTR/Copia;Sequence_ontology=SO:0002264;Identity=0.921;Method=homology
1	LTR_retriever	Gypsy_LTR_retrotransposon	5053739	5053752	496	+	.	ID=LTR_annot_1558;Name=2:41333697..41344780_INT;Classification=LTR/Gypsy;Sequence_ontology=SO:0002265;Identity=0.902;Method=homology
1	LTR_retriever	Copia_LTR_retrotransposon	5054199	5054369	392	-	.	ID=LTR_annot_1559;Name=2:13871055..13882166_INT;Classification=LTR/Copia;Sequence_ontology=SO:0002264;Identity=0.775;Method=homology
1	LTR_retriever	Copia_LTR_retrotransposon	5054669	5054797	317	-	.	ID=LTR_annot_1560;Name=3:83802582..83808511_INT;Classification=LTR/Copia;Sequence_ontology=SO:0002264;Identity=0.879;Method=homology
1	LTR_retriever	Gypsy_LTR_retrotransposon	5058946	5059159	627	+	.	ID=LTR_annot_1561;Name=4:41010878..41014804_INT;Classification=LTR/Gypsy;Sequence_ontology=SO:0002265;Identity=0.806;Method=homology
1	LTR_retriever	Gypsy_LTR_retrotransposon	5065961	5066073	324	+	.	ID=LTR_annot_1562;Name=4:24216649..24226587_INT;Classification=LTR/Gypsy;Sequence_ontology=SO:0002265;Identity=0.789;Method=homology
1	LTR_retriever	LTR_retrotransposon	5065988	5066089	307	-	.	ID=LTR_annot_1563;Name=2:65067632..65079251_INT;Classification=LTR/unknown;Sequence_ontology=SO:0000186;Identity=0.752;Method=homology
1	LTR_retriever	Copia_LTR_retrotransposon	5066376	5066491	440	+	.	ID=LTR_annot_1564;Name=3:114275673..114279976_INT;Classification=LTR/Copia;Sequence_ontology=SO:0002264;Identity=0.795;Method=homology
1	LTR_retriever	Copia_LTR_retrotransposon	5066492	5066729	528	+	.	ID=LTR_annot_1565;Name=3:114275673..114279976_INT;Classification=LTR/Copia;Sequence_ontology=SO:0002264;Identity=0.779;Method=homology
1	LTR_retriever	Gypsy_LTR_retrotransposon	5074665	5074920	1192	-	.	ID=LTR_annot_1566;Name=3:101912309..101922425_INT;Classification=LTR/Gypsy;Sequence_ontology=SO:0002265;Identity=0.796;Method=homology
1	LTR_retriever	Copia_LTR_retrotransposon	5077549	5077726	234	-	.	ID=LTR_annot_1567;Name=2:13871055..13882166_INT;Classification=LTR/Copia;Sequence_ontology=SO:0002264;Identity=0.747;Method=homology
1	LTR_retriever	Copia_LTR_retrotransposon	5077584	5077789	540	+	.	ID=LTR_annot_1568;Name=2:94494058..94500983_INT;Classification=LTR/Copia;Sequence_ontology=SO:0002264;Identity=0.782;Method=homology
1	LTR_retriever	Copia_LTR_retrotransposon	5079687	5079861	466	-	.	ID=LTR_annot_1569;Name=4:62147431..62154417_INT;Classification=LTR/Copia;Sequence_ontology=SO:0002264;Identity=0.815;Method=homology
1	LTR_retriever	Gypsy_LTR_retrotransposon	5085350	5085427	638	+	.	ID=LTR_annot_1570;Name=294:13694..25688_INT;Classification=LTR/Gypsy;Sequence_ontology=SO:0002265;Identity=0.949;Method=homology
1	LTR_retriever	Copia_LTR_retrotransposon	5088179	5088375	834	-	.	ID=LTR_annot_1571;Name=2:94494058..94500983_INT;Classification=LTR/Copia;Sequence_ontology=SO:0002264;Identity=0.829;Method=homology
1	LTR_retriever	Gypsy_LTR_retrotransposon	5088195	5088427	566	-	.	ID=LTR_annot_1572;Name=3:69689524..69699341_INT;Classification=LTR/Gypsy;Sequence_ontology=SO:0002265;Identity=0.779;Method=homology
1	LTR_retriever	Copia_LTR_retrotransposon	5098409	5098768	816	-	.	ID=LTR_annot_1573;Name=4:76738614..76739010_LTR;Classification=LTR/Copia;Sequence_ontology=SO:0002264;Identity=0.79;Method=homology
1	LTR_retriever	Copia_LTR_retrotransposon	5098769	5098835	446	-	.	ID=LTR_annot_1574;Name=1:48231108..48236247_INT;Classification=LTR/Copia;Sequence_ontology=SO:0002264;Identity=0.908;Method=homology
1	LTR_retriever	Copia_LTR_retrotransposon	5099070	5099136	422	-	.	ID=LTR_annot_1575;Name=1:48231108..48236247_INT;Classification=LTR/Copia;Sequence_ontology=SO:0002264;Identity=0.892;Method=homology
1	LTR_retriever	Copia_LTR_retrotransposon	5103463	5103715	650	-	.	ID=LTR_annot_1576;Name=2:27874284..27880933_INT;Classification=LTR/Copia;Sequence_ontology=SO:0002264;Identity=0.73;Method=homology
1	LTR_retriever	Copia_LTR_retrotransposon	5103552	5103825	786	+	.	ID=LTR_annot_1577;Name=3:71256629..71263747_INT;Classification=LTR/Copia;Sequence_ontology=SO:0002264;Identity=0.744;Method=homology
1	LTR_retriever	LTR_retrotransposon	5103716	5103945	316	-	.	ID=LTR_annot_1578;Name=1:123484498..123485707_LTR;Classification=LTR/unknown;Sequence_ontology=SO:0000186;Identity=0.781;Method=homology
1	LTR_retriever	Gypsy_LTR_retrotransposon	5119358	5119798	2372	+	.	ID=LTR_annot_1579;Name=1:100040752..100047665_INT;Classification=LTR/Gypsy;Sequence_ontology=SO:0002265;Identity=0.858;Method=homology
1	LTR_retriever	Gypsy_LTR_retrotransposon	5120060	5120245	616	+	.	ID=LTR_annot_1580;Name=1:100040752..100047665_INT;Classification=LTR/Gypsy;Sequence_ontology=SO:0002265;Identity=0.786;Method=homology
1	LTR_retriever	Copia_LTR_retrotransposon	5120251	5120555	900	-	.	ID=LTR_annot_1581;Name=4:62147431..62154417_INT;Classification=LTR/Copia;Sequence_ontology=SO:0002264;Identity=0.799;Method=homology
1	LTR_retriever	Gypsy_LTR_retrotransposon	5120978	5121147	790	+	.	ID=LTR_annot_1582;Name=1:100040752..100047665_INT;Classification=LTR/Gypsy;Sequence_ontology=SO:0002265;Identity=0.816;Method=homology
1	LTR_retriever	Copia_LTR_retrotransposon	5143567	5143706	462	-	.	ID=LTR_annot_1583;Name=2:13871055..13882166_INT;Classification=LTR/Copia;Sequence_ontology=SO:0002264;Identity=0.912;Method=homology
1	LTR_retriever	Copia_LTR_retrotransposon	5143604	5143716	533	+	.	ID=LTR_annot_1584;Name=2:35854580..35860309_INT;Classification=LTR/Copia;Sequence_ontology=SO:0002264;Identity=0.978;Method=homology
1	LTR_retriever	Gypsy_LTR_retrotransposon	5148603	5148673	321	+	.	ID=LTR_annot_1585;Name=3:101912309..101922425_INT;Classification=LTR/Gypsy;Sequence_ontology=SO:0002265;Identity=0.761;Method=homology
1	LTR_retriever	Gypsy_LTR_retrotransposon	5152582	5152688	422	+	.	ID=LTR_annot_1586;Name=1:53979022..53993161_INT;Classification=LTR/Gypsy;Sequence_ontology=SO:0002265;Identity=0.817;Method=homology
1	LTR_retriever	LTR_retrotransposon	5153482	5153571	304	+	.	ID=LTR_annot_1587;Name=1:127932042..127937836_INT;Classification=LTR/unknown;Sequence_ontology=SO:0000186;Identity=0.862;Method=homology
1	LTR_retriever	LTR_retrotransposon	5153494	5153781	1814	-	.	ID=LTR_annot_1588;Name=1:127932042..127937836_INT;Classification=LTR/unknown;Sequence_ontology=SO:0000186;Identity=0.927;Method=homology
1	LTR_retriever	Gypsy_LTR_retrotransposon	5180124	5180262	1088	+	.	ID=LTR_annot_1589;Name=2:89096546..89103623_INT;Classification=LTR/Gypsy;Sequence_ontology=SO:0002265;Identity=0.971;Method=homology
1	LTR_retriever	LTR_retrotransposon	5181665	5181897	448	-	.	ID=LTR_annot_1590;Name=2:65067632..65079251_INT;Classification=LTR/unknown;Sequence_ontology=SO:0000186;Identity=0.756;Method=homology
1	LTR_retriever	Copia_LTR_retrotransposon	5196385	5197073	583	-	.	ID=LTR_annot_1591;Name=3:107654371..107655224_LTR;Classification=LTR/Copia;Sequence_ontology=SO:0002264;Identity=0.756;Method=homology
1	LTR_retriever	Gypsy_LTR_retrotransposon	5212374	5212588	364	+	.	ID=LTR_annot_1592;Name=4:20719922..20729396_INT;Classification=LTR/Gypsy;Sequence_ontology=SO:0002265;Identity=0.779;Method=homology
1	LTR_retriever	LTR_retrotransposon	5234725	5234822	498	+	.	ID=LTR_annot_1593;Name=1:123485708..123491869_INT;Classification=LTR/unknown;Sequence_ontology=SO:0000186;Identity=0.826;Method=homology
1	LTR_retriever	Copia_LTR_retrotransposon	5236545	5236665	285	+	.	ID=LTR_annot_1594;Name=4:38532537..38538794_INT;Classification=LTR/Copia;Sequence_ontology=SO:0002264;Identity=0.822;Method=homology
1	LTR_retriever	Gypsy_LTR_retrotransposon	5236565	5236752	814	-	.	ID=LTR_annot_1595;Name=2:69394219..69402929_INT;Classification=LTR/Gypsy;Sequence_ontology=SO:0002265;Identity=0.919;Method=homology
1	LTR_retriever	Copia_LTR_retrotransposon	5236604	5236806	796	-	.	ID=LTR_annot_1596;Name=2:95551417..95555182_INT;Classification=LTR/Copia;Sequence_ontology=SO:0002264;Identity=0.949;Method=homology
1	LTR_retriever	LTR_retrotransposon	5236846	5237012	454	+	.	ID=LTR_annot_1597;Name=1:123485708..123491869_INT;Classification=LTR/unknown;Sequence_ontology=SO:0000186;Identity=0.799;Method=homology
1	LTR_retriever	LTR_retrotransposon	5251875	5252015	349	-	.	ID=LTR_annot_1598;Name=2:65067632..65079251_INT;Classification=LTR/unknown;Sequence_ontology=SO:0000186;Identity=0.798;Method=homology
1	LTR_retriever	LTR_retrotransposon	5258400	5258522	412	+	.	ID=LTR_annot_1599;Name=2:65067632..65079251_INT;Classification=LTR/unknown;Sequence_ontology=SO:0000186;Identity=0.806;Method=homology
1	LTR_retriever	Gypsy_LTR_retrotransposon	5259431	5259567	1055	-	.	ID=LTR_annot_1600;Name=4:18123096..18130975_INT;Classification=LTR/Gypsy;Sequence_ontology=SO:0002265;Identity=0.948;Method=homology
1	LTR_retriever	LTR_retrotransposon	5259567	5259796	328	+	.	ID=LTR_annot_1601;Name=1:123484498..123485707_LTR;Classification=LTR/unknown;Sequence_ontology=SO:0000186;Identity=0.769;Method=homology
1	LTR_retriever	Copia_LTR_retrotransposon	5259568	5259685	886	-	.	ID=LTR_annot_1602;Name=1:56931789..56939796_INT;Classification=LTR/Copia;Sequence_ontology=SO:0002264;Identity=0.809;Method=homology
1	LTR_retriever	Copia_LTR_retrotransposon	5260269	5260525	1306	-	.	ID=LTR_annot_1603;Name=2:13871055..13882166_INT;Classification=LTR/Copia;Sequence_ontology=SO:0002264;Identity=0.805;Method=homology
1	LTR_retriever	LTR_retrotransposon	5260289	5260477	1447	-	.	ID=LTR_annot_1604;Name=2:126991231..127000675_INT;Classification=LTR/unknown;Sequence_ontology=SO:0000186;Identity=0.947;Method=homology
1	LTR_retriever	Copia_LTR_retrotransposon	5260478	5260558	1213	+	.	ID=LTR_annot_1605;Name=2:13871055..13882166_INT;Classification=LTR/Copia;Sequence_ontology=SO:0002264;Identity=0.797;Method=homology
1	LTR_retriever	Gypsy_LTR_retrotransposon	5262797	5262924	381	+	.	ID=LTR_annot_1606;Name=468:5873..11297_INT;Classification=LTR/Gypsy;Sequence_ontology=SO:0002265;Identity=0.821;Method=homology
1	LTR_retriever	Gypsy_LTR_retrotransposon	5263209	5263370	519	+	.	ID=LTR_annot_1607;Name=468:5873..11297_INT;Classification=LTR/Gypsy;Sequence_ontology=SO:0002265;Identity=0.808;Method=homology
1	LTR_retriever	LTR_retrotransposon	5263523	5264041	1055	+	.	ID=LTR_annot_1608;Name=1:123485708..123491869_INT;Classification=LTR/unknown;Sequence_ontology=SO:0000186;Identity=0.783;Method=homology
1	LTR_retriever	LTR_retrotransposon	5269214	5269309	235	-	.	ID=LTR_annot_1609;Name=4:28478460..28484475_INT;Classification=LTR/unknown;Sequence_ontology=SO:0000186;Identity=0.775;Method=homology
1	LTR_retriever	LTR_retrotransposon	5269246	5269354	275	+	.	ID=LTR_annot_1610;Name=2:127580845..127586070_INT;Classification=LTR/unknown;Sequence_ontology=SO:0000186;Identity=0.827;Method=homology
1	LTR_retriever	Copia_LTR_retrotransposon	5270066	5270261	328	+	.	ID=LTR_annot_1611;Name=2:13871055..13882166_INT;Classification=LTR/Copia;Sequence_ontology=SO:0002264;Identity=0.716;Method=homology
1	LTR_retriever	LTR_retrotransposon	5270537	5270594	476	+	.	ID=LTR_annot_1612;Name=2:65067632..65079251_INT;Classification=LTR/unknown;Sequence_ontology=SO:0000186;Identity=0.777;Method=homology
1	LTR_retriever	LTR_retrotransposon	5270595	5270675	479	-	.	ID=LTR_annot_1613;Name=1:123485708..123491869_INT;Classification=LTR/unknown;Sequence_ontology=SO:0000186;Identity=0.921;Method=homology
1	LTR_retriever	LTR_retrotransposon	5276189	5276359	366	+	.	ID=LTR_annot_1614;Name=1:123485708..123491869_INT;Classification=LTR/unknown;Sequence_ontology=SO:0000186;Identity=0.721;Method=homology
1	LTR_retriever	LTR_retrotransposon	5276364	5276528	583	+	.	ID=LTR_annot_1615;Name=1:123485708..123491869_INT;Classification=LTR/unknown;Sequence_ontology=SO:0000186;Identity=0.832;Method=homology
1	LTR_retriever	LTR_retrotransposon	5277815	5278108	516	+	.	ID=LTR_annot_1616;Name=1:123485708..123491869_INT;Classification=LTR/unknown;Sequence_ontology=SO:0000186;Identity=0.758;Method=homology
1	LTR_retriever	LTR_retrotransposon	5278338	5278558	405	+	.	ID=LTR_annot_1617;Name=1:123485708..123491869_INT;Classification=LTR/unknown;Sequence_ontology=SO:0000186;Identity=0.821;Method=homology
1	LTR_retriever	Copia_LTR_retrotransposon	5279978	5280164	256	+	.	ID=LTR_annot_1618;Name=2:13871055..13882166_INT;Classification=LTR/Copia;Sequence_ontology=SO:0002264;Identity=0.715;Method=homology
1	LTR_retriever	Gypsy_LTR_retrotransposon	5280340	5280540	1081	-	.	ID=LTR_annot_1619;Name=4:20719922..20729396_INT;Classification=LTR/Gypsy;Sequence_ontology=SO:0002265;Identity=0.883;Method=homology
1	LTR_retriever	LTR_retrotransposon	5280621	5280711	331	+	.	ID=LTR_annot_1620;Name=2:65067632..65079251_INT;Classification=LTR/unknown;Sequence_ontology=SO:0000186;Identity=0.79;Method=homology
1	LTR_retriever	LTR_retrotransposon	5280675	5280735	328	-	.	ID=LTR_annot_1621;Name=1:123485708..123491869_INT;Classification=LTR/unknown;Sequence_ontology=SO:0000186;Identity=0.951;Method=homology
1	LTR_retriever	Copia_LTR_retrotransposon	5326453	5326710	1172	-	.	ID=LTR_annot_1622;Name=2:13871055..13882166_INT;Classification=LTR/Copia;Sequence_ontology=SO:0002264;Identity=0.818;Method=homology
1	LTR_retriever	LTR_retrotransposon	5330810	5331014	742	-	.	ID=LTR_annot_1623;Name=1:53869662..53871861_INT;Classification=LTR/unknown;Sequence_ontology=SO:0000186;Identity=0.819;Method=homology
1	LTR_retriever	LTR_retrotransposon	5331104	5331551	1540	-	.	ID=LTR_annot_1624;Name=1:53871862..53872276_LTR;Classification=LTR/unknown;Sequence_ontology=SO:0000186;Identity=0.801;Method=homology
1	LTR_retriever	LTR_retrotransposon	5331637	5332089	817	+	.	ID=LTR_annot_1625;Name=3:101839680..101846507_INT;Classification=LTR/unknown;Sequence_ontology=SO:0000186;Identity=0.803;Method=homology
1	LTR_retriever	Gypsy_LTR_retrotransposon	5335719	5336145	505	-	.	ID=LTR_annot_1626;Name=2:63100680..63102331_LTR;Classification=LTR/Gypsy;Sequence_ontology=SO:0002265;Identity=0.758;Method=homology
1	LTR_retriever	Gypsy_LTR_retrotransposon	5336160	5336451	1020	+	.	ID=LTR_annot_1627;Name=1:102916419..102916977_LTR;Classification=LTR/Gypsy;Sequence_ontology=SO:0002265;Identity=0.776;Method=homology
1	LTR_retriever	Copia_LTR_retrotransposon	5336344	5336491	613	-	.	ID=LTR_annot_1628;Name=3:86991913..86996939_INT;Classification=LTR/Copia;Sequence_ontology=SO:0002264;Identity=0.857;Method=homology
1	LTR_retriever	Gypsy_LTR_retrotransposon	5336495	5336580	307	-	.	ID=LTR_annot_1629;Name=1:102916419..102916977_LTR;Classification=LTR/Gypsy;Sequence_ontology=SO:0002265;Identity=0.765;Method=homology
1	LTR_retriever	Gypsy_LTR_retrotransposon	5342074	5342172	292	-	.	ID=LTR_annot_1630;Name=3:101912309..101922425_INT;Classification=LTR/Gypsy;Sequence_ontology=SO:0002265;Identity=0.778;Method=homology
1	LTR_retriever	Copia_LTR_retrotransposon	5342131	5342395	783	-	.	ID=LTR_annot_1631;Name=2:13871055..13882166_INT;Classification=LTR/Copia;Sequence_ontology=SO:0002264;Identity=0.762;Method=homology
1	LTR_retriever	Copia_LTR_retrotransposon	5343401	5343537	416	+	.	ID=LTR_annot_1632;Name=2:13871055..13882166_INT;Classification=LTR/Copia;Sequence_ontology=SO:0002264;Identity=0.759;Method=homology
1	LTR_retriever	Copia_LTR_retrotransposon	5343993	5344836	2558	+	.	ID=LTR_annot_1633;Name=3:107654371..107655224_LTR;Classification=LTR/Copia;Sequence_ontology=SO:0002264;Identity=0.864;Method=homology
1	LTR_retriever	Copia_LTR_retrotransposon	5346829	5347019	722	-	.	ID=LTR_annot_1634;Name=2:13871055..13882166_INT;Classification=LTR/Copia;Sequence_ontology=SO:0002264;Identity=0.816;Method=homology
1	LTR_retriever	LTR_retrotransposon	5370108	5370319	1246	+	.	ID=LTR_annot_1635;Name=1:127932042..127937836_INT;Classification=LTR/unknown;Sequence_ontology=SO:0000186;Identity=0.842;Method=homology
1	LTR_retriever	Gypsy_LTR_retrotransposon	5380031	5380294	655	+	.	ID=LTR_annot_1636;Name=1:55776708..55781574_INT;Classification=LTR/Gypsy;Sequence_ontology=SO:0002265;Identity=0.765;Method=homology
1	LTR_retriever	Copia_LTR_retrotransposon	5385287	5385590	723	+	.	ID=LTR_annot_1637;Name=1:137139281..137139796_LTR;Classification=LTR/Copia;Sequence_ontology=SO:0002264;Identity=0.837;Method=homology
1	LTR_retriever	LTR_retrotransposon	5385759	5385935	461	-	.	ID=LTR_annot_1638;Name=2:65067632..65079251_INT;Classification=LTR/unknown;Sequence_ontology=SO:0000186;Identity=0.755;Method=homology
1	LTR_retriever	LTR_retrotransposon	5388490	5388691	852	-	.	ID=LTR_annot_1639;Name=1:127932042..127937836_INT;Classification=LTR/unknown;Sequence_ontology=SO:0000186;Identity=0.888;Method=homology
1	LTR_retriever	Gypsy_LTR_retrotransposon	5391982	5392189	610	-	.	ID=LTR_annot_1640;Name=4:19970924..19971977_LTR;Classification=LTR/Gypsy;Sequence_ontology=SO:0002265;Identity=0.756;Method=homology
1	LTR_retriever	LTR_retrotransposon	5392348	5392559	1162	-	.	ID=LTR_annot_1641;Name=2:126991231..127000675_INT;Classification=LTR/unknown;Sequence_ontology=SO:0000186;Identity=0.899;Method=homology
1	LTR_retriever	LTR_retrotransposon	5392403	5392611	821	+	.	ID=LTR_annot_1642;Name=2:126991231..127000675_INT;Classification=LTR/unknown;Sequence_ontology=SO:0000186;Identity=0.8;Method=homology
1	LTR_retriever	LTR_retrotransposon	5399838	5400356	4012	-	.	ID=LTR_annot_1643;Name=3:55380550..55395200_INT;Classification=LTR/unknown;Sequence_ontology=SO:0000186;Identity=0.967;Method=homology
1	LTR_retriever	LTR_retrotransposon	5400204	5400378	236	+	.	ID=LTR_annot_1644;Name=3:55380550..55395200_INT;Classification=LTR/unknown;Sequence_ontology=SO:0000186;Identity=0.795;Method=homology
1	LTR_retriever	Copia_LTR_retrotransposon	5411591	5411659	408	-	.	ID=LTR_annot_1645;Name=3:83802582..83808511_INT;Classification=LTR/Copia;Sequence_ontology=SO:0002264;Identity=0.955;Method=homology
1	LTR_retriever	Copia_LTR_retrotransposon	5419286	5419501	1218	-	.	ID=LTR_annot_1646;Name=3:83802582..83808511_INT;Classification=LTR/Copia;Sequence_ontology=SO:0002264;Identity=0.906;Method=homology
1	LTR_retriever	Gypsy_LTR_retrotransposon	5421499	5421756	876	-	.	ID=LTR_annot_1647;Name=3:69689524..69699341_INT;Classification=LTR/Gypsy;Sequence_ontology=SO:0002265;Identity=0.783;Method=homology
1	LTR_retriever	Copia_LTR_retrotransposon	5423080	5423174	684	-	.	ID=LTR_annot_1648;Name=1:126520144..126526778_INT;Classification=LTR/Copia;Sequence_ontology=SO:0002264;Identity=0.796;Method=homology
1	LTR_retriever	Gypsy_LTR_retrotransposon	5423175	5423406	503	+	.	ID=LTR_annot_1649;Name=3:65260295..65271786_INT;Classification=LTR/Gypsy;Sequence_ontology=SO:0002265;Identity=0.848;Method=homology
1	LTR_retriever	Copia_LTR_retrotransposon	5423407	5423496	684	-	.	ID=LTR_annot_1650;Name=1:126520144..126526778_INT;Classification=LTR/Copia;Sequence_ontology=SO:0002264;Identity=0.796;Method=homology
1	LTR_retriever	Copia_LTR_retrotransposon	5426693	5427151	1776	-	.	ID=LTR_annot_1651;Name=1:131147928..131148415_LTR;Classification=LTR/Copia;Sequence_ontology=SO:0002264;Identity=0.881;Method=homology
1	LTR_retriever	Gypsy_LTR_retrotransposon	5428274	5428344	367	-	.	ID=LTR_annot_1652;Name=3:101078642..101085474_INT;Classification=LTR/Gypsy;Sequence_ontology=SO:0002265;Identity=0.843;Method=homology
1	LTR_retriever	LTR_retrotransposon	5431006	5431158	285	-	.	ID=LTR_annot_1653;Name=2:126991231..127000675_INT;Classification=LTR/unknown;Sequence_ontology=SO:0000186;Identity=0.767;Method=homology
1	LTR_retriever	LTR_retrotransposon	5437095	5437108	761	+	.	ID=LTR_annot_1654;Name=2:126991231..127000675_INT;Classification=LTR/unknown;Sequence_ontology=SO:0000186;Identity=0.847;Method=homology
1	LTR_retriever	Copia_LTR_retrotransposon	5437109	5437283	682	+	.	ID=LTR_annot_1655;Name=2:13871055..13882166_INT;Classification=LTR/Copia;Sequence_ontology=SO:0002264;Identity=0.826;Method=homology
1	LTR_retriever	LTR_retrotransposon	5439918	5440038	430	+	.	ID=LTR_annot_1656;Name=2:65067632..65079251_INT;Classification=LTR/unknown;Sequence_ontology=SO:0000186;Identity=0.793;Method=homology
1	LTR_retriever	LTR_retrotransposon	5440039	5440117	301	-	.	ID=LTR_annot_1657;Name=1:117982987..117991163_INT;Classification=LTR/unknown;Sequence_ontology=SO:0000186;Identity=0.923;Method=homology
1	LTR_retriever	Copia_LTR_retrotransposon	5440440	5440700	298	+	.	ID=LTR_annot_1658;Name=1:114729220..114735951_INT;Classification=LTR/Copia;Sequence_ontology=SO:0002264;Identity=0.706;Method=homology
1	LTR_retriever	Copia_LTR_retrotransposon	5440477	5440845	502	-	.	ID=LTR_annot_1659;Name=2:94494058..94500983_INT;Classification=LTR/Copia;Sequence_ontology=SO:0002264;Identity=0.737;Method=homology
1	LTR_retriever	Gypsy_LTR_retrotransposon	5441235	5441446	474	-	.	ID=LTR_annot_1660;Name=3:103302261..103314889_INT;Classification=LTR/Gypsy;Sequence_ontology=SO:0002265;Identity=0.784;Method=homology
1	LTR_retriever	Copia_LTR_retrotransposon	5441459	5441616	649	+	.	ID=LTR_annot_1661;Name=3:99394036..99401345_INT;Classification=LTR/Copia;Sequence_ontology=SO:0002264;Identity=0.928;Method=homology
1	LTR_retriever	Copia_LTR_retrotransposon	5441494	5441670	798	-	.	ID=LTR_annot_1662;Name=2:94494058..94500983_INT;Classification=LTR/Copia;Sequence_ontology=SO:0002264;Identity=0.938;Method=homology
1	LTR_retriever	LTR_retrotransposon	5441671	5441717	650	-	.	ID=LTR_annot_1663;Name=4:74929798..74943877_INT;Classification=LTR/unknown;Sequence_ontology=SO:0000186;Identity=0.91;Method=homology
1	LTR_retriever	Copia_LTR_retrotransposon	5441960	5442182	926	-	.	ID=LTR_annot_1664;Name=2:94494058..94500983_INT;Classification=LTR/Copia;Sequence_ontology=SO:0002264;Identity=0.824;Method=homology
1	LTR_retriever	LTR_retrotransposon	5442194	5442625	1486	-	.	ID=LTR_annot_1665;Name=1:117982987..117991163_INT;Classification=LTR/unknown;Sequence_ontology=SO:0000186;Identity=0.876;Method=homology
1	LTR_retriever	LTR_retrotransposon	5443681	5444136	1240	-	.	ID=LTR_annot_1666;Name=3:107318494..107319486_LTR;Classification=LTR/unknown;Sequence_ontology=SO:0000186;Identity=0.794;Method=homology
1	LTR_retriever	LTR_retrotransposon	5447776	5447932	573	+	.	ID=LTR_annot_1667;Name=1:127932042..127937836_INT;Classification=LTR/unknown;Sequence_ontology=SO:0000186;Identity=0.756;Method=homology
1	LTR_retriever	LTR_retrotransposon	5448121	5448299	766	+	.	ID=LTR_annot_1668;Name=1:127932042..127937836_INT;Classification=LTR/unknown;Sequence_ontology=SO:0000186;Identity=0.757;Method=homology
1	LTR_retriever	Gypsy_LTR_retrotransposon	5448689	5448970	643	-	.	ID=LTR_annot_1669;Name=3:69689524..69699341_INT;Classification=LTR/Gypsy;Sequence_ontology=SO:0002265;Identity=0.741;Method=homology
1	LTR_retriever	Copia_LTR_retrotransposon	5449122	5449380	929	+	.	ID=LTR_annot_1670;Name=2:40694671..40706662_INT;Classification=LTR/Copia;Sequence_ontology=SO:0002264;Identity=0.786;Method=homology
1	LTR_retriever	Copia_LTR_retrotransposon	5449505	5449679	916	+	.	ID=LTR_annot_1671;Name=3:83802582..83808511_INT;Classification=LTR/Copia;Sequence_ontology=SO:0002264;Identity=0.88;Method=homology
1	LTR_retriever	Copia_LTR_retrotransposon	5457397	5458041	5223	+	.	ID=LTR_annot_1672;Name=4:21702047..21702690_LTR;Classification=LTR/Copia;Sequence_ontology=SO:0002264;Identity=0.956;Method=homology
1	LTR_retriever	Copia_LTR_retrotransposon	5464263	5464409	1044	+	.	ID=LTR_annot_1673;Name=4:89206410..89210654_INT;Classification=LTR/Copia;Sequence_ontology=SO:0002264;Identity=0.905;Method=homology
1	LTR_retriever	Copia_LTR_retrotransposon	5465674	5465940	1194	-	.	ID=LTR_annot_1674;Name=2:13871055..13882166_INT;Classification=LTR/Copia;Sequence_ontology=SO:0002264;Identity=0.815;Method=homology
1	LTR_retriever	LTR_retrotransposon	5468518	5468534	328	+	.	ID=LTR_annot_1675;Name=3:75706367..75707927_LTR;Classification=LTR/unknown;Sequence_ontology=SO:0000186;Identity=0.75;Method=homology
1	LTR_retriever	Gypsy_LTR_retrotransposon	5468535	5468624	390	+	.	ID=LTR_annot_1676;Name=4:28941288..28942662_LTR;Classification=LTR/Gypsy;Sequence_ontology=SO:0002265;Identity=0.744;Method=homology
1	LTR_retriever	LTR_retrotransposon	5468625	5468640	328	+	.	ID=LTR_annot_1677;Name=3:75706367..75707927_LTR;Classification=LTR/unknown;Sequence_ontology=SO:0000186;Identity=0.75;Method=homology
1	LTR_retriever	Gypsy_LTR_retrotransposon	5474037	5475548	5203	-	.	ID=LTR_annot_1678;Name=4:58535334..58536618_LTR;Classification=LTR/Gypsy;Sequence_ontology=SO:0002265;Identity=0.896;Method=homology
1	LTR_retriever	Copia_LTR_retrotransposon	5476092	5476306	1240	+	.	ID=LTR_annot_1679;Name=3:83802582..83808511_INT;Classification=LTR/Copia;Sequence_ontology=SO:0002264;Identity=0.888;Method=homology
1	LTR_retriever	Gypsy_LTR_retrotransposon	5486680	5486817	342	+	.	ID=LTR_annot_1680;Name=3:69689524..69699341_INT;Classification=LTR/Gypsy;Sequence_ontology=SO:0002265;Identity=0.694;Method=homology
1	LTR_retriever	Copia_LTR_retrotransposon	5486821	5487094	671	+	.	ID=LTR_annot_1681;Name=2:40694671..40706662_INT;Classification=LTR/Copia;Sequence_ontology=SO:0002264;Identity=0.756;Method=homology
1	LTR_retriever	LTR_retrotransposon	5493895	5494236	1844	+	.	ID=LTR_annot_1682;Name=1:123485708..123491869_INT;Classification=LTR/unknown;Sequence_ontology=SO:0000186;Identity=0.844;Method=homology
1	LTR_retriever	Copia_LTR_retrotransposon	5499319	5499468	630	+	.	ID=LTR_annot_1683;Name=2:56166785..56171567_INT;Classification=LTR/Copia;Sequence_ontology=SO:0002264;Identity=0.953;Method=homology
1	LTR_retriever	Gypsy_LTR_retrotransposon	5499339	5499510	851	-	.	ID=LTR_annot_1684;Name=2:41333697..41344780_INT;Classification=LTR/Gypsy;Sequence_ontology=SO:0002265;Identity=0.942;Method=homology
1	LTR_retriever	Gypsy_LTR_retrotransposon	5507603	5507735	432	-	.	ID=LTR_annot_1685;Name=468:5873..11297_INT;Classification=LTR/Gypsy;Sequence_ontology=SO:0002265;Identity=0.868;Method=homology
1	LTR_retriever	Gypsy_LTR_retrotransposon	5507899	5508036	248	+	.	ID=LTR_annot_1686;Name=1:126672234..126678316_INT;Classification=LTR/Gypsy;Sequence_ontology=SO:0002265;Identity=0.804;Method=homology
1	LTR_retriever	Gypsy_LTR_retrotransposon	5507990	5508206	627	-	.	ID=LTR_annot_1687;Name=468:5873..11297_INT;Classification=LTR/Gypsy;Sequence_ontology=SO:0002265;Identity=0.756;Method=homology
1	LTR_retriever	Copia_LTR_retrotransposon	5509444	5509590	339	-	.	ID=LTR_annot_1688;Name=3:107654371..107655224_LTR;Classification=LTR/Copia;Sequence_ontology=SO:0002264;Identity=0.736;Method=homology
1	LTR_retriever	Gypsy_LTR_retrotransposon	5522398	5522489	327	+	.	ID=LTR_annot_1689;Name=2:55185181..55191265_INT;Classification=LTR/Gypsy;Sequence_ontology=SO:0002265;Identity=0.978;Method=homology
1	LTR_retriever	Copia_LTR_retrotransposon	5525280	5525320	638	-	.	ID=LTR_annot_1690;Name=3:78434253..78442095_INT;Classification=LTR/Copia;Sequence_ontology=SO:0002264;Identity=0.907;Method=homology
1	LTR_retriever	Copia_LTR_retrotransposon	5525321	5525439	694	+	.	ID=LTR_annot_1691;Name=4:38532537..38538794_INT;Classification=LTR/Copia;Sequence_ontology=SO:0002264;Identity=0.929;Method=homology
1	LTR_retriever	Copia_LTR_retrotransposon	5525440	5525474	638	-	.	ID=LTR_annot_1692;Name=3:78434253..78442095_INT;Classification=LTR/Copia;Sequence_ontology=SO:0002264;Identity=0.907;Method=homology
1	LTR_retriever	Gypsy_LTR_retrotransposon	5526713	5526864	262	+	.	ID=LTR_annot_1693;Name=3:69689524..69699341_INT;Classification=LTR/Gypsy;Sequence_ontology=SO:0002265;Identity=0.789;Method=homology
1	LTR_retriever	Gypsy_LTR_retrotransposon	5527003	5527092	300	+	.	ID=LTR_annot_1694;Name=4:24216649..24226587_INT;Classification=LTR/Gypsy;Sequence_ontology=SO:0002265;Identity=0.803;Method=homology
1	LTR_retriever	LTR_retrotransposon	5527778	5527889	395	+	.	ID=LTR_annot_1695;Name=1:123491870..123493046_LTR;Classification=LTR/unknown;Sequence_ontology=SO:0000186;Identity=0.834;Method=homology
1	LTR_retriever	Copia_LTR_retrotransposon	5527856	5527990	246	-	.	ID=LTR_annot_1696;Name=1:114729220..114735951_INT;Classification=LTR/Copia;Sequence_ontology=SO:0002264;Identity=0.79;Method=homology
1	LTR_retriever	Copia_LTR_retrotransposon	5527952	5528223	561	+	.	ID=LTR_annot_1697;Name=1:80352852..80359553_INT;Classification=LTR/Copia;Sequence_ontology=SO:0002264;Identity=0.684;Method=homology
1	LTR_retriever	LTR_retrotransposon	5528373	5528492	275	-	.	ID=LTR_annot_1698;Name=2:65067632..65079251_INT;Classification=LTR/unknown;Sequence_ontology=SO:0000186;Identity=0.754;Method=homology
1	LTR_retriever	Gypsy_LTR_retrotransposon	5530828	5530899	444	-	.	ID=LTR_annot_1699;Name=1:53979022..53993161_INT;Classification=LTR/Gypsy;Sequence_ontology=SO:0002265;Identity=0.917;Method=homology
1	LTR_retriever	Gypsy_LTR_retrotransposon	5531170	5531462	992	-	.	ID=LTR_annot_1700;Name=1:53979022..53993161_INT;Classification=LTR/Gypsy;Sequence_ontology=SO:0002265;Identity=0.866;Method=homology
1	LTR_retriever	LTR_retrotransposon	5531382	5531499	291	+	.	ID=LTR_annot_1701;Name=2:65067632..65079251_INT;Classification=LTR/unknown;Sequence_ontology=SO:0000186;Identity=0.752;Method=homology
1	LTR_retriever	Gypsy_LTR_retrotransposon	5536801	5537504	2962	-	.	ID=LTR_annot_1702;Name=468:5873..11297_INT;Classification=LTR/Gypsy;Sequence_ontology=SO:0002265;Identity=0.858;Method=homology
1	LTR_retriever	LTR_retrotransposon	5538049	5538138	292	+	.	ID=LTR_annot_1703;Name=2:65067632..65079251_INT;Classification=LTR/unknown;Sequence_ontology=SO:0000186;Identity=0.753;Method=homology
1	LTR_retriever	Copia_LTR_retrotransposon	5541020	5541434	3758	-	.	ID=LTR_annot_1704;Name=1:5541020..5541434_LTR;Classification=LTR/Copia;Sequence_ontology=SO:0002264;Identity=1;Method=homology
1	LTR_retriever	Copia_LTR_retrotransposon	5541435	5546849	36314	-	.	ID=LTR_annot_1705;Name=1:48958243..48963658_INT;Classification=LTR/Copia;Sequence_ontology=SO:0002264;Identity=0.98;Method=homology
1	LTR_retriever	Copia_LTR_retrotransposon	5546850	5547263	3718	-	.	ID=LTR_annot_1706;Name=1:5541020..5541434_LTR;Classification=LTR/Copia;Sequence_ontology=SO:0002264;Identity=1;Method=homology
1	LTR_retriever	LTR_retrotransposon	5548364	5550340	16133	+	.	ID=LTR_annot_1707;Name=3:3508721..3515764_INT;Classification=LTR/unknown;Sequence_ontology=SO:0000186;Identity=0.969;Method=homology
1	LTR_retriever	LTR_retrotransposon	5550486	5550707	587	+	.	ID=LTR_annot_1708;Name=3:3508721..3515764_INT;Classification=LTR/unknown;Sequence_ontology=SO:0000186;Identity=0.843;Method=homology
1	LTR_retriever	LTR_retrotransposon	5550689	5550768	495	+	.	ID=LTR_annot_1709;Name=3:3508721..3515764_INT;Classification=LTR/unknown;Sequence_ontology=SO:0000186;Identity=0.962;Method=homology
1	LTR_retriever	Gypsy_LTR_retrotransposon	5550766	5551022	1769	-	.	ID=LTR_annot_1710;Name=3:101912309..101922425_INT;Classification=LTR/Gypsy;Sequence_ontology=SO:0002265;Identity=0.891;Method=homology
1	LTR_retriever	Gypsy_LTR_retrotransposon	5550978	5551028	343	+	.	ID=LTR_annot_1711;Name=3:101912309..101922425_INT;Classification=LTR/Gypsy;Sequence_ontology=SO:0002265;Identity=0.941;Method=homology
1	LTR_retriever	LTR_retrotransposon	5551018	5551456	3063	+	.	ID=LTR_annot_1712;Name=3:3508721..3515764_INT;Classification=LTR/unknown;Sequence_ontology=SO:0000186;Identity=0.963;Method=homology
1	LTR_retriever	Gypsy_LTR_retrotransposon	5553174	5553722	3956	+	.	ID=LTR_annot_1713;Name=1:122562467..122562983_LTR;Classification=LTR/Gypsy;Sequence_ontology=SO:0002265;Identity=0.955;Method=homology
1	LTR_retriever	LTR_retrotransposon	5553793	5554337	998	+	.	ID=LTR_annot_1714;Name=1:125081878..125083051_LTR;Classification=LTR/unknown;Sequence_ontology=SO:0000186;Identity=0.717;Method=homology
1	LTR_retriever	Copia_LTR_retrotransposon	5565708	5565820	1012	+	.	ID=LTR_annot_1715;Name=3:114275673..114279976_INT;Classification=LTR/Copia;Sequence_ontology=SO:0002264;Identity=0.951;Method=homology
1	LTR_retriever	Copia_LTR_retrotransposon	5565821	5566062	1894	+	.	ID=LTR_annot_1716;Name=3:114275673..114279976_INT;Classification=LTR/Copia;Sequence_ontology=SO:0002264;Identity=0.925;Method=homology
1	LTR_retriever	Copia_LTR_retrotransposon	5568443	5569059	4824	-	.	ID=LTR_annot_1717;Name=4:21702047..21702690_LTR;Classification=LTR/Copia;Sequence_ontology=SO:0002264;Identity=0.956;Method=homology
1	LTR_retriever	LTR_retrotransposon	5572583	5572634	568	+	.	ID=LTR_annot_1718;Name=1:123491870..123493046_LTR;Classification=LTR/unknown;Sequence_ontology=SO:0000186;Identity=0.76;Method=homology
1	LTR_retriever	Copia_LTR_retrotransposon	5572635	5572866	432	-	.	ID=LTR_annot_1719;Name=1:126520144..126526778_INT;Classification=LTR/Copia;Sequence_ontology=SO:0002264;Identity=0.804;Method=homology
1	LTR_retriever	LTR_retrotransposon	5572867	5573179	568	+	.	ID=LTR_annot_1720;Name=1:123491870..123493046_LTR;Classification=LTR/unknown;Sequence_ontology=SO:0000186;Identity=0.76;Method=homology
1	LTR_retriever	Copia_LTR_retrotransposon	5572912	5573198	812	-	.	ID=LTR_annot_1721;Name=3:71256629..71263747_INT;Classification=LTR/Copia;Sequence_ontology=SO:0002264;Identity=0.744;Method=homology
1	LTR_retriever	Copia_LTR_retrotransposon	5573020	5573270	580	+	.	ID=LTR_annot_1722;Name=2:27874284..27880933_INT;Classification=LTR/Copia;Sequence_ontology=SO:0002264;Identity=0.736;Method=homology
1	LTR_retriever	Gypsy_LTR_retrotransposon	5573491	5573683	593	-	.	ID=LTR_annot_1723;Name=4:20719922..20729396_INT;Classification=LTR/Gypsy;Sequence_ontology=SO:0002265;Identity=0.789;Method=homology
1	LTR_retriever	Copia_LTR_retrotransposon	5583836	5584085	831	-	.	ID=LTR_annot_1724;Name=2:40694671..40706662_INT;Classification=LTR/Copia;Sequence_ontology=SO:0002264;Identity=0.768;Method=homology
1	LTR_retriever	LTR_retrotransposon	5585863	5586051	1209	-	.	ID=LTR_annot_1725;Name=2:126991231..127000675_INT;Classification=LTR/unknown;Sequence_ontology=SO:0000186;Identity=0.884;Method=homology
1	LTR_retriever	Copia_LTR_retrotransposon	5586052	5586098	1139	+	.	ID=LTR_annot_1726;Name=2:13871055..13882166_INT;Classification=LTR/Copia;Sequence_ontology=SO:0002264;Identity=0.83;Method=homology
1	LTR_retriever	LTR_retrotransposon	5586548	5586786	808	-	.	ID=LTR_annot_1727;Name=3:3508721..3515764_INT;Classification=LTR/unknown;Sequence_ontology=SO:0000186;Identity=0.81;Method=homology
1	LTR_retriever	LTR_retrotransposon	5586861	5586947	512	-	.	ID=LTR_annot_1728;Name=3:34106632..34111396_LTR;Classification=LTR/unknown;Sequence_ontology=SO:0000186;Identity=0.862;Method=homology
1	LTR_retriever	LTR_retrotransposon	5586946	5587400	1110	-	.	ID=LTR_annot_1729;Name=3:3508721..3515764_INT;Classification=LTR/unknown;Sequence_ontology=SO:0000186;Identity=0.729;Method=homology
1	LTR_retriever	LTR_retrotransposon	5587374	5587622	1186	-	.	ID=LTR_annot_1730;Name=1:123485708..123491869_INT;Classification=LTR/unknown;Sequence_ontology=SO:0000186;Identity=0.851;Method=homology
1	LTR_retriever	LTR_retrotransposon	5587583	5587940	1738	+	.	ID=LTR_annot_1731;Name=1:123485708..123491869_INT;Classification=LTR/unknown;Sequence_ontology=SO:0000186;Identity=0.847;Method=homology
1	LTR_retriever	LTR_retrotransposon	5587941	5588067	587	-	.	ID=LTR_annot_1732;Name=1:123485708..123491869_INT;Classification=LTR/unknown;Sequence_ontology=SO:0000186;Identity=0.828;Method=homology
1	LTR_retriever	LTR_retrotransposon	5588099	5588380	470	-	.	ID=LTR_annot_1733;Name=3:3508721..3515764_INT;Classification=LTR/unknown;Sequence_ontology=SO:0000186;Identity=0.686;Method=homology
1	LTR_retriever	Gypsy_LTR_retrotransposon	5589126	5589384	1595	+	.	ID=LTR_annot_1734;Name=3:101912309..101922425_INT;Classification=LTR/Gypsy;Sequence_ontology=SO:0002265;Identity=0.857;Method=homology
1	LTR_retriever	Copia_LTR_retrotransposon	5589825	5590236	597	-	.	ID=LTR_annot_1735;Name=2:13871055..13882166_INT;Classification=LTR/Copia;Sequence_ontology=SO:0002264;Identity=0.677;Method=homology
1	LTR_retriever	LTR_retrotransposon	5595670	5595832	816	-	.	ID=LTR_annot_1736;Name=2:127580845..127586070_INT;Classification=LTR/unknown;Sequence_ontology=SO:0000186;Identity=0.931;Method=homology
1	LTR_retriever	LTR_retrotransposon	5598181	5598438	1292	-	.	ID=LTR_annot_1737;Name=1:123485708..123491869_INT;Classification=LTR/unknown;Sequence_ontology=SO:0000186;Identity=0.81;Method=homology
1	LTR_retriever	Gypsy_LTR_retrotransposon	5605477	5605642	808	+	.	ID=LTR_annot_1738;Name=1:102916419..102916977_LTR;Classification=LTR/Gypsy;Sequence_ontology=SO:0002265;Identity=0.823;Method=homology
1	LTR_retriever	Gypsy_LTR_retrotransposon	5607313	5607454	389	-	.	ID=LTR_annot_1739;Name=4:54395662..54396178_LTR;Classification=LTR/Gypsy;Sequence_ontology=SO:0002265;Identity=0.827;Method=homology
1	LTR_retriever	Gypsy_LTR_retrotransposon	5612997	5613110	391	-	.	ID=LTR_annot_1740;Name=3:23843242..23843894_LTR;Classification=LTR/Gypsy;Sequence_ontology=SO:0002265;Identity=0.816;Method=homology
1	LTR_retriever	Copia_LTR_retrotransposon	5633639	5634248	4886	+	.	ID=LTR_annot_1741;Name=3:62169787..62170450_LTR;Classification=LTR/Copia;Sequence_ontology=SO:0002264;Identity=0.975;Method=homology
1	LTR_retriever	LTR_retrotransposon	5675754	5675905	338	-	.	ID=LTR_annot_1742;Name=1:123485708..123491869_INT;Classification=LTR/unknown;Sequence_ontology=SO:0000186;Identity=0.74;Method=homology
1	LTR_retriever	Gypsy_LTR_retrotransposon	5678647	5678680	456	+	.	ID=LTR_annot_1743;Name=1:55776708..55781574_INT;Classification=LTR/Gypsy;Sequence_ontology=SO:0002265;Identity=0.748;Method=homology
1	LTR_retriever	Copia_LTR_retrotransposon	5678681	5678817	545	-	.	ID=LTR_annot_1744;Name=2:46649835..46657001_INT;Classification=LTR/Copia;Sequence_ontology=SO:0002264;Identity=0.939;Method=homology
1	LTR_retriever	Gypsy_LTR_retrotransposon	5678818	5678975	456	+	.	ID=LTR_annot_1745;Name=1:55776708..55781574_INT;Classification=LTR/Gypsy;Sequence_ontology=SO:0002265;Identity=0.748;Method=homology
1	LTR_retriever	Copia_LTR_retrotransposon	5686049	5686149	265	+	.	ID=LTR_annot_1746;Name=4:11165755..11168302_INT;Classification=LTR/Copia;Sequence_ontology=SO:0002264;Identity=0.829;Method=homology
1	LTR_retriever	Copia_LTR_retrotransposon	5698850	5698956	451	-	.	ID=LTR_annot_1747;Name=2:13871055..13882166_INT;Classification=LTR/Copia;Sequence_ontology=SO:0002264;Identity=0.835;Method=homology
1	LTR_retriever	Gypsy_LTR_retrotransposon	5716232	5716488	1788	+	.	ID=LTR_annot_1748;Name=3:101912309..101922425_INT;Classification=LTR/Gypsy;Sequence_ontology=SO:0002265;Identity=0.911;Method=homology
1	LTR_retriever	Copia_LTR_retrotransposon	5717478	5717960	2459	+	.	ID=LTR_annot_1749;Name=3:36434764..36435460_LTR;Classification=LTR/Copia;Sequence_ontology=SO:0002264;Identity=0.863;Method=homology
1	LTR_retriever	Copia_LTR_retrotransposon	5718126	5718340	1116	+	.	ID=LTR_annot_1750;Name=3:36434764..36435460_LTR;Classification=LTR/Copia;Sequence_ontology=SO:0002264;Identity=0.844;Method=homology
1	LTR_retriever	LTR_retrotransposon	5723883	5723989	328	+	.	ID=LTR_annot_1751;Name=2:65067632..65079251_INT;Classification=LTR/unknown;Sequence_ontology=SO:0000186;Identity=0.72;Method=homology
1	LTR_retriever	Gypsy_LTR_retrotransposon	5731356	5731592	962	-	.	ID=LTR_annot_1752;Name=2:56421052..56421358_LTR;Classification=LTR/Gypsy;Sequence_ontology=SO:0002265;Identity=0.744;Method=homology
1	LTR_retriever	Gypsy_LTR_retrotransposon	5739621	5739716	322	-	.	ID=LTR_annot_1753;Name=3:29245863..29253730_INT;Classification=LTR/Gypsy;Sequence_ontology=SO:0002265;Identity=0.811;Method=homology
1	LTR_retriever	Gypsy_LTR_retrotransposon	5755012	5755074	428	+	.	ID=LTR_annot_1754;Name=294:13694..25688_INT;Classification=LTR/Gypsy;Sequence_ontology=SO:0002265;Identity=0.967;Method=homology
1	LTR_retriever	Gypsy_LTR_retrotransposon	5755136	5755213	719	+	.	ID=LTR_annot_1755;Name=294:13694..25688_INT;Classification=LTR/Gypsy;Sequence_ontology=SO:0002265;Identity=1;Method=homology
1	LTR_retriever	Gypsy_LTR_retrotransposon	5759728	5759793	381	+	.	ID=LTR_annot_1756;Name=294:13694..25688_INT;Classification=LTR/Gypsy;Sequence_ontology=SO:0002265;Identity=0.905;Method=homology
1	LTR_retriever	Copia_LTR_retrotransposon	5759879	5760217	3022	-	.	ID=LTR_annot_1757;Name=3:24484285..24484623_LTR;Classification=LTR/Copia;Sequence_ontology=SO:0002264;Identity=0.994;Method=homology
1	LTR_retriever	Copia_LTR_retrotransposon	5760218	5760841	5656	-	.	ID=LTR_annot_1758;Name=3:24484624..24489913_INT;Classification=LTR/Copia;Sequence_ontology=SO:0002264;Identity=0.997;Method=homology
1	LTR_retriever	Gypsy_LTR_retrotransposon	5760963	5761028	381	+	.	ID=LTR_annot_1759;Name=294:13694..25688_INT;Classification=LTR/Gypsy;Sequence_ontology=SO:0002265;Identity=0.905;Method=homology
1	LTR_retriever	Gypsy_LTR_retrotransposon	5761090	5761166	605	+	.	ID=LTR_annot_1760;Name=294:13694..25688_INT;Classification=LTR/Gypsy;Sequence_ontology=SO:0002265;Identity=0.935;Method=homology
1	LTR_retriever	Gypsy_LTR_retrotransposon	5765911	5765976	399	+	.	ID=LTR_annot_1761;Name=294:13694..25688_INT;Classification=LTR/Gypsy;Sequence_ontology=SO:0002265;Identity=0.92;Method=homology
1	LTR_retriever	Gypsy_LTR_retrotransposon	5766038	5766115	636	+	.	ID=LTR_annot_1762;Name=294:13694..25688_INT;Classification=LTR/Gypsy;Sequence_ontology=SO:0002265;Identity=0.936;Method=homology
1	LTR_retriever	Gypsy_LTR_retrotransposon	5769597	5769744	995	+	.	ID=LTR_annot_1763;Name=3:101912309..101922425_INT;Classification=LTR/Gypsy;Sequence_ontology=SO:0002265;Identity=0.905;Method=homology
1	LTR_retriever	Gypsy_LTR_retrotransposon	5782374	5782463	283	-	.	ID=LTR_annot_1764;Name=2:55185181..55191265_INT;Classification=LTR/Gypsy;Sequence_ontology=SO:0002265;Identity=0.978;Method=homology
1	LTR_retriever	Copia_LTR_retrotransposon	5794853	5794876	916	+	.	ID=LTR_annot_1765;Name=4:89206410..89210654_INT;Classification=LTR/Copia;Sequence_ontology=SO:0002264;Identity=0.937;Method=homology
1	LTR_retriever	Gypsy_LTR_retrotransposon	5794877	5795018	1076	-	.	ID=LTR_annot_1766;Name=2:89096546..89103623_INT;Classification=LTR/Gypsy;Sequence_ontology=SO:0002265;Identity=0.944;Method=homology
1	LTR_retriever	LTR_retrotransposon	5802492	5803010	1604	-	.	ID=LTR_annot_1767;Name=1:117982987..117991163_INT;Classification=LTR/unknown;Sequence_ontology=SO:0000186;Identity=0.838;Method=homology
1	LTR_retriever	LTR_retrotransposon	5805209	5805615	494	-	.	ID=LTR_annot_1768;Name=1:123485708..123491869_INT;Classification=LTR/unknown;Sequence_ontology=SO:0000186;Identity=0.751;Method=homology
1	LTR_retriever	Copia_LTR_retrotransposon	5812809	5813050	1177	+	.	ID=LTR_annot_1769;Name=2:13871055..13882166_INT;Classification=LTR/Copia;Sequence_ontology=SO:0002264;Identity=0.833;Method=homology
1	LTR_retriever	LTR_retrotransposon	5812916	5813088	765	-	.	ID=LTR_annot_1770;Name=2:126991231..127000675_INT;Classification=LTR/unknown;Sequence_ontology=SO:0000186;Identity=0.816;Method=homology
1	LTR_retriever	Copia_LTR_retrotransposon	5820947	5821031	228	+	.	ID=LTR_annot_1771;Name=1:24695994..24709567_INT;Classification=LTR/Copia;Sequence_ontology=SO:0002264;Identity=0.865;Method=homology
1	LTR_retriever	LTR_retrotransposon	5824260	5824378	250	+	.	ID=LTR_annot_1772;Name=2:128493340..128494274_INT;Classification=LTR/unknown;Sequence_ontology=SO:0000186;Identity=0.723;Method=homology
1	LTR_retriever	Gypsy_LTR_retrotransposon	5830381	5830511	229	-	.	ID=LTR_annot_1773;Name=4:20719922..20729396_INT;Classification=LTR/Gypsy;Sequence_ontology=SO:0002265;Identity=0.764;Method=homology
1	LTR_retriever	Copia_LTR_retrotransposon	5841442	5841615	690	+	.	ID=LTR_annot_1774;Name=2:13871055..13882166_INT;Classification=LTR/Copia;Sequence_ontology=SO:0002264;Identity=0.83;Method=homology
1	LTR_retriever	Copia_LTR_retrotransposon	5842791	5842970	720	+	.	ID=LTR_annot_1775;Name=3:83802582..83808511_INT;Classification=LTR/Copia;Sequence_ontology=SO:0002264;Identity=0.854;Method=homology
1	LTR_retriever	Copia_LTR_retrotransposon	5843434	5843617	630	+	.	ID=LTR_annot_1776;Name=3:83802582..83808511_INT;Classification=LTR/Copia;Sequence_ontology=SO:0002264;Identity=0.807;Method=homology
1	LTR_retriever	LTR_retrotransposon	5843883	5844032	484	+	.	ID=LTR_annot_1777;Name=2:65067632..65079251_INT;Classification=LTR/unknown;Sequence_ontology=SO:0000186;Identity=0.767;Method=homology
1	LTR_retriever	LTR_retrotransposon	5843970	5844081	295	-	.	ID=LTR_annot_1778;Name=1:123485708..123491869_INT;Classification=LTR/unknown;Sequence_ontology=SO:0000186;Identity=0.863;Method=homology
1	LTR_retriever	Copia_LTR_retrotransposon	5844659	5844786	360	+	.	ID=LTR_annot_1779;Name=1:126520144..126526778_INT;Classification=LTR/Copia;Sequence_ontology=SO:0002264;Identity=0.89;Method=homology
1	LTR_retriever	Copia_LTR_retrotransposon	5844785	5845088	659	-	.	ID=LTR_annot_1780;Name=3:71256629..71263747_INT;Classification=LTR/Copia;Sequence_ontology=SO:0002264;Identity=0.78;Method=homology
1	LTR_retriever	LTR_retrotransposon	5844821	5844946	481	+	.	ID=LTR_annot_1781;Name=1:123491870..123493046_LTR;Classification=LTR/unknown;Sequence_ontology=SO:0000186;Identity=0.719;Method=homology
1	LTR_retriever	Copia_LTR_retrotransposon	5844947	5845184	517	+	.	ID=LTR_annot_1782;Name=3:83802582..83808511_INT;Classification=LTR/Copia;Sequence_ontology=SO:0002264;Identity=0.725;Method=homology
1	LTR_retriever	Copia_LTR_retrotransposon	5847715	5847834	495	-	.	ID=LTR_annot_1783;Name=3:80961079..80961589_LTR;Classification=LTR/Copia;Sequence_ontology=SO:0002264;Identity=0.845;Method=homology
1	LTR_retriever	Gypsy_LTR_retrotransposon	5849397	5849593	509	+	.	ID=LTR_annot_1784;Name=3:69689524..69699341_INT;Classification=LTR/Gypsy;Sequence_ontology=SO:0002265;Identity=0.721;Method=homology
1	LTR_retriever	LTR_retrotransposon	5853127	5853345	648	-	.	ID=LTR_annot_1785;Name=4:19667181..19669099_LTR;Classification=LTR/unknown;Sequence_ontology=SO:0000186;Identity=0.746;Method=homology
1	LTR_retriever	Gypsy_LTR_retrotransposon	5862972	5863236	1421	+	.	ID=LTR_annot_1786;Name=3:101912309..101922425_INT;Classification=LTR/Gypsy;Sequence_ontology=SO:0002265;Identity=0.833;Method=homology
1	LTR_retriever	LTR_retrotransposon	5863229	5863322	256	+	.	ID=LTR_annot_1787;Name=1:117982987..117991163_INT;Classification=LTR/unknown;Sequence_ontology=SO:0000186;Identity=0.823;Method=homology
1	LTR_retriever	LTR_retrotransposon	5863522	5864016	706	+	.	ID=LTR_annot_1788;Name=1:117982987..117991163_INT;Classification=LTR/unknown;Sequence_ontology=SO:0000186;Identity=0.789;Method=homology
1	LTR_retriever	LTR_retrotransposon	5870102	5870181	254	+	.	ID=LTR_annot_1789;Name=3:3507854..3508720_LTR;Classification=LTR/unknown;Sequence_ontology=SO:0000186;Identity=0.762;Method=homology
1	LTR_retriever	LTR_retrotransposon	5875110	5875208	446	-	.	ID=LTR_annot_1790;Name=1:127932042..127937836_INT;Classification=LTR/unknown;Sequence_ontology=SO:0000186;Identity=0.849;Method=homology
1	LTR_retriever	Copia_LTR_retrotransposon	5875318	5875513	652	-	.	ID=LTR_annot_1791;Name=2:56166785..56171567_INT;Classification=LTR/Copia;Sequence_ontology=SO:0002264;Identity=0.913;Method=homology
1	LTR_retriever	LTR_retrotransposon	5876129	5876443	511	+	.	ID=LTR_annot_1792;Name=1:123491870..123493046_LTR;Classification=LTR/unknown;Sequence_ontology=SO:0000186;Identity=0.733;Method=homology
1	LTR_retriever	Gypsy_LTR_retrotransposon	5879603	5879743	334	-	.	ID=LTR_annot_1793;Name=2:56421052..56421358_LTR;Classification=LTR/Gypsy;Sequence_ontology=SO:0002265;Identity=0.681;Method=homology
1	LTR_retriever	LTR_retrotransposon	5880690	5881028	2194	-	.	ID=LTR_annot_1794;Name=2:126991231..127000675_INT;Classification=LTR/unknown;Sequence_ontology=SO:0000186;Identity=0.932;Method=homology
1	LTR_retriever	LTR_retrotransposon	5901330	5901480	532	+	.	ID=LTR_annot_1795;Name=2:65067632..65079251_INT;Classification=LTR/unknown;Sequence_ontology=SO:0000186;Identity=0.791;Method=homology
1	LTR_retriever	LTR_retrotransposon	5902626	5902723	248	+	.	ID=LTR_annot_1796;Name=3:3508721..3515764_INT;Classification=LTR/unknown;Sequence_ontology=SO:0000186;Identity=0.806;Method=homology
1	LTR_retriever	Copia_LTR_retrotransposon	5906117	5906176	501	+	.	ID=LTR_annot_1797;Name=1:5541020..5541434_LTR;Classification=LTR/Copia;Sequence_ontology=SO:0002264;Identity=1;Method=homology
1	LTR_retriever	Copia_LTR_retrotransposon	5913708	5913960	1135	-	.	ID=LTR_annot_1798;Name=2:13871055..13882166_INT;Classification=LTR/Copia;Sequence_ontology=SO:0002264;Identity=0.81;Method=homology
1	LTR_retriever	Gypsy_LTR_retrotransposon	5914132	5914334	561	+	.	ID=LTR_annot_1799;Name=3:69689524..69699341_INT;Classification=LTR/Gypsy;Sequence_ontology=SO:0002265;Identity=0.751;Method=homology
1	LTR_retriever	Copia_LTR_retrotransposon	5919166	5919501	2028	-	.	ID=LTR_annot_1800;Name=4:11165755..11168302_INT;Classification=LTR/Copia;Sequence_ontology=SO:0002264;Identity=0.919;Method=homology
1	LTR_retriever	Gypsy_LTR_retrotransposon	5919986	5920193	466	-	.	ID=LTR_annot_1801;Name=2:84750922..84757600_INT;Classification=LTR/Gypsy;Sequence_ontology=SO:0002265;Identity=0.753;Method=homology
1	LTR_retriever	Copia_LTR_retrotransposon	5920721	5920942	1280	-	.	ID=LTR_annot_1802;Name=4:11165755..11168302_INT;Classification=LTR/Copia;Sequence_ontology=SO:0002264;Identity=0.878;Method=homology
1	LTR_retriever	Copia_LTR_retrotransposon	5920940	5921019	410	-	.	ID=LTR_annot_1803;Name=4:11165755..11168302_INT;Classification=LTR/Copia;Sequence_ontology=SO:0002264;Identity=0.912;Method=homology
1	LTR_retriever	LTR_retrotransposon	5926660	5926829	388	-	.	ID=LTR_annot_1804;Name=2:65067632..65079251_INT;Classification=LTR/unknown;Sequence_ontology=SO:0000186;Identity=0.746;Method=homology
1	LTR_retriever	Copia_LTR_retrotransposon	5926855	5927003	348	-	.	ID=LTR_annot_1805;Name=4:11165755..11168302_INT;Classification=LTR/Copia;Sequence_ontology=SO:0002264;Identity=0.766;Method=homology
1	LTR_retriever	Copia_LTR_retrotransposon	5928947	5929207	974	+	.	ID=LTR_annot_1806;Name=2:13871055..13882166_INT;Classification=LTR/Copia;Sequence_ontology=SO:0002264;Identity=0.788;Method=homology
1	LTR_retriever	Copia_LTR_retrotransposon	5967672	5967767	433	+	.	ID=LTR_annot_1807;Name=3:114275673..114279976_INT;Classification=LTR/Copia;Sequence_ontology=SO:0002264;Identity=0.811;Method=homology
1	LTR_retriever	Copia_LTR_retrotransposon	5967768	5967871	691	+	.	ID=LTR_annot_1808;Name=3:114275673..114279976_INT;Classification=LTR/Copia;Sequence_ontology=SO:0002264;Identity=0.854;Method=homology
1	LTR_retriever	Gypsy_LTR_retrotransposon	5977683	5977932	818	-	.	ID=LTR_annot_1809;Name=2:56421052..56421358_LTR;Classification=LTR/Gypsy;Sequence_ontology=SO:0002265;Identity=0.761;Method=homology
1	LTR_retriever	Copia_LTR_retrotransposon	5979899	5980092	398	-	.	ID=LTR_annot_1810;Name=4:89206410..89210654_INT;Classification=LTR/Copia;Sequence_ontology=SO:0002264;Identity=0.775;Method=homology
1	LTR_retriever	LTR_retrotransposon	5988690	5988861	366	+	.	ID=LTR_annot_1811;Name=1:123491870..123493046_LTR;Classification=LTR/unknown;Sequence_ontology=SO:0000186;Identity=0.831;Method=homology
1	LTR_retriever	Gypsy_LTR_retrotransposon	5988828	5989162	1692	+	.	ID=LTR_annot_1812;Name=3:65260295..65271786_INT;Classification=LTR/Gypsy;Sequence_ontology=SO:0002265;Identity=0.926;Method=homology
1	LTR_retriever	Copia_LTR_retrotransposon	5988867	5989218	588	+	.	ID=LTR_annot_1813;Name=1:126520144..126526778_INT;Classification=LTR/Copia;Sequence_ontology=SO:0002264;Identity=0.82;Method=homology
1	LTR_retriever	LTR_retrotransposon	5989064	5989283	325	-	.	ID=LTR_annot_1814;Name=1:123484498..123485707_LTR;Classification=LTR/unknown;Sequence_ontology=SO:0000186;Identity=0.746;Method=homology
1	LTR_retriever	Gypsy_LTR_retrotransposon	5989283	5989476	1628	+	.	ID=LTR_annot_1815;Name=3:65260295..65271786_INT;Classification=LTR/Gypsy;Sequence_ontology=SO:0002265;Identity=0.974;Method=homology
1	LTR_retriever	Copia_LTR_retrotransposon	5991867	5992083	1302	+	.	ID=LTR_annot_1816;Name=3:83802582..83808511_INT;Classification=LTR/Copia;Sequence_ontology=SO:0002264;Identity=0.903;Method=homology
1	LTR_retriever	Gypsy_LTR_retrotransposon	5992051	5992137	249	-	.	ID=LTR_annot_1817;Name=2:92659744..92661608_LTR;Classification=LTR/Gypsy;Sequence_ontology=SO:0002265;Identity=0.889;Method=homology
1	LTR_retriever	Copia_LTR_retrotransposon	5997622	5998060	927	+	.	ID=LTR_annot_1818;Name=3:78442096..78444208_LTR;Classification=LTR/Copia;Sequence_ontology=SO:0002264;Identity=0.775;Method=homology
1	LTR_retriever	Copia_LTR_retrotransposon	5998185	5998297	339	-	.	ID=LTR_annot_1819;Name=1:122641226..122642379_LTR;Classification=LTR/Copia;Sequence_ontology=SO:0002264;Identity=0.734;Method=homology
1	LTR_retriever	LTR_retrotransposon	6005377	6005526	279	-	.	ID=LTR_annot_1820;Name=2:126991231..127000675_INT;Classification=LTR/unknown;Sequence_ontology=SO:0000186;Identity=0.827;Method=homology
1	LTR_retriever	Copia_LTR_retrotransposon	6008485	6008947	3952	-	.	ID=LTR_annot_1821;Name=815:36665..37128_LTR;Classification=LTR/Copia;Sequence_ontology=SO:0002264;Identity=0.976;Method=homology
1	LTR_retriever	Copia_LTR_retrotransposon	6008948	6013850	43427	-	.	ID=LTR_annot_1822;Name=815:31759..36664_INT;Classification=LTR/Copia;Sequence_ontology=SO:0002264;Identity=0.988;Method=homology
1	LTR_retriever	Copia_LTR_retrotransposon	6013851	6014314	4054	-	.	ID=LTR_annot_1823;Name=815:36665..37128_LTR;Classification=LTR/Copia;Sequence_ontology=SO:0002264;Identity=0.983;Method=homology
1	LTR_retriever	LTR_retrotransposon	6016452	6016665	480	-	.	ID=LTR_annot_1824;Name=2:128493340..128494274_INT;Classification=LTR/unknown;Sequence_ontology=SO:0000186;Identity=0.781;Method=homology
1	LTR_retriever	Gypsy_LTR_retrotransposon	6017560	6018017	2798	+	.	ID=LTR_annot_1825;Name=1:130827186..130827641_LTR;Classification=LTR/Gypsy;Sequence_ontology=SO:0002265;Identity=0.912;Method=homology
1	LTR_retriever	Gypsy_LTR_retrotransposon	6042191	6042492	1755	-	.	ID=LTR_annot_1826;Name=2:56421052..56421358_LTR;Classification=LTR/Gypsy;Sequence_ontology=SO:0002265;Identity=0.856;Method=homology
1	LTR_retriever	Gypsy_LTR_retrotransposon	6043533	6043666	256	-	.	ID=LTR_annot_1827;Name=3:69689524..69699341_INT;Classification=LTR/Gypsy;Sequence_ontology=SO:0002265;Identity=0.701;Method=homology
1	LTR_retriever	Gypsy_LTR_retrotransposon	6043564	6043699	315	+	.	ID=LTR_annot_1828;Name=3:69689524..69699341_INT;Classification=LTR/Gypsy;Sequence_ontology=SO:0002265;Identity=0.75;Method=homology
1	LTR_retriever	Copia_LTR_retrotransposon	6043701	6043961	1087	+	.	ID=LTR_annot_1829;Name=2:13871055..13882166_INT;Classification=LTR/Copia;Sequence_ontology=SO:0002264;Identity=0.787;Method=homology
1	LTR_retriever	Copia_LTR_retrotransposon	6046466	6046543	308	-	.	ID=LTR_annot_1830;Name=1:24695994..24709567_INT;Classification=LTR/Copia;Sequence_ontology=SO:0002264;Identity=0.884;Method=homology
1	LTR_retriever	Copia_LTR_retrotransposon	6048179	6048285	298	+	.	ID=LTR_annot_1831;Name=1:126520144..126526778_INT;Classification=LTR/Copia;Sequence_ontology=SO:0002264;Identity=0.826;Method=homology
1	LTR_retriever	LTR_retrotransposon	6048295	6048338	356	+	.	ID=LTR_annot_1832;Name=1:123484498..123485707_LTR;Classification=LTR/unknown;Sequence_ontology=SO:0000186;Identity=0.692;Method=homology
1	LTR_retriever	Copia_LTR_retrotransposon	6048339	6048577	773	-	.	ID=LTR_annot_1833;Name=1:114729220..114735951_INT;Classification=LTR/Copia;Sequence_ontology=SO:0002264;Identity=0.759;Method=homology
1	LTR_retriever	Copia_LTR_retrotransposon	6049437	6049527	292	-	.	ID=LTR_annot_1834;Name=1:114729220..114735951_INT;Classification=LTR/Copia;Sequence_ontology=SO:0002264;Identity=0.767;Method=homology
1	LTR_retriever	LTR_retrotransposon	6049440	6049538	233	-	.	ID=LTR_annot_1835;Name=4:14439149..14439408_LTR;Classification=LTR/unknown;Sequence_ontology=SO:0000186;Identity=0.81;Method=homology
1	LTR_retriever	Copia_LTR_retrotransposon	6052488	6052599	511	-	.	ID=LTR_annot_1836;Name=2:105503658..105508359_INT;Classification=LTR/Copia;Sequence_ontology=SO:0002264;Identity=0.797;Method=homology
1	LTR_retriever	LTR_retrotransposon	6052731	6052890	580	-	.	ID=LTR_annot_1837;Name=3:3508721..3515764_INT;Classification=LTR/unknown;Sequence_ontology=SO:0000186;Identity=0.742;Method=homology
1	LTR_retriever	LTR_retrotransposon	6063139	6063228	379	-	.	ID=LTR_annot_1838;Name=3:3508721..3515764_INT;Classification=LTR/unknown;Sequence_ontology=SO:0000186;Identity=0.775;Method=homology
1	LTR_retriever	LTR_retrotransposon	6063324	6063457	439	-	.	ID=LTR_annot_1839;Name=3:3508721..3515764_INT;Classification=LTR/unknown;Sequence_ontology=SO:0000186;Identity=0.79;Method=homology
1	LTR_retriever	LTR_retrotransposon	6063562	6063717	523	-	.	ID=LTR_annot_1840;Name=3:3508721..3515764_INT;Classification=LTR/unknown;Sequence_ontology=SO:0000186;Identity=0.721;Method=homology
1	LTR_retriever	Copia_LTR_retrotransposon	6065623	6065771	604	-	.	ID=LTR_annot_1841;Name=4:62147431..62154417_INT;Classification=LTR/Copia;Sequence_ontology=SO:0002264;Identity=0.792;Method=homology
1	LTR_retriever	Copia_LTR_retrotransposon	6065967	6065982	1259	-	.	ID=LTR_annot_1842;Name=2:13871055..13882166_INT;Classification=LTR/Copia;Sequence_ontology=SO:0002264;Identity=0.806;Method=homology
1	LTR_retriever	LTR_retrotransposon	6065983	6066197	1350	-	.	ID=LTR_annot_1843;Name=2:126991231..127000675_INT;Classification=LTR/unknown;Sequence_ontology=SO:0000186;Identity=0.93;Method=homology
1	LTR_retriever	Copia_LTR_retrotransposon	6066198	6066247	1259	-	.	ID=LTR_annot_1844;Name=2:13871055..13882166_INT;Classification=LTR/Copia;Sequence_ontology=SO:0002264;Identity=0.806;Method=homology
1	LTR_retriever	LTR_retrotransposon	6072405	6072753	1698	-	.	ID=LTR_annot_1845;Name=1:123485708..123491869_INT;Classification=LTR/unknown;Sequence_ontology=SO:0000186;Identity=0.834;Method=homology
1	LTR_retriever	Gypsy_LTR_retrotransposon	6074515	6074611	358	-	.	ID=LTR_annot_1846;Name=3:69689524..69699341_INT;Classification=LTR/Gypsy;Sequence_ontology=SO:0002265;Identity=0.824;Method=homology
1	LTR_retriever	Gypsy_LTR_retrotransposon	6086160	6086241	242	+	.	ID=LTR_annot_1847;Name=3:69689524..69699341_INT;Classification=LTR/Gypsy;Sequence_ontology=SO:0002265;Identity=0.753;Method=homology
1	LTR_retriever	LTR_retrotransposon	6089856	6090162	519	-	.	ID=LTR_annot_1848;Name=3:3508721..3515764_INT;Classification=LTR/unknown;Sequence_ontology=SO:0000186;Identity=0.715;Method=homology
1	LTR_retriever	LTR_retrotransposon	6092585	6092725	376	-	.	ID=LTR_annot_1849;Name=2:128493340..128494274_INT;Classification=LTR/unknown;Sequence_ontology=SO:0000186;Identity=0.805;Method=homology
1	LTR_retriever	Gypsy_LTR_retrotransposon	6092786	6092929	1224	-	.	ID=LTR_annot_1850;Name=2:89096546..89103623_INT;Classification=LTR/Gypsy;Sequence_ontology=SO:0002265;Identity=0.993;Method=homology
1	LTR_retriever	LTR_retrotransposon	6095120	6095534	1078	+	.	ID=LTR_annot_1851;Name=1:123491870..123493046_LTR;Classification=LTR/unknown;Sequence_ontology=SO:0000186;Identity=0.79;Method=homology
1	LTR_retriever	Copia_LTR_retrotransposon	6095340	6095564	423	-	.	ID=LTR_annot_1852;Name=1:126520144..126526778_INT;Classification=LTR/Copia;Sequence_ontology=SO:0002264;Identity=0.757;Method=homology
1	LTR_retriever	Copia_LTR_retrotransposon	6095391	6095686	388	+	.	ID=LTR_annot_1853;Name=3:71256629..71263747_INT;Classification=LTR/Copia;Sequence_ontology=SO:0002264;Identity=0.771;Method=homology
1	LTR_retriever	LTR_retrotransposon	6095519	6096048	1503	+	.	ID=LTR_annot_1854;Name=1:123484498..123485707_LTR;Classification=LTR/unknown;Sequence_ontology=SO:0000186;Identity=0.785;Method=homology
1	LTR_retriever	LTR_retrotransposon	6096569	6096871	1365	-	.	ID=LTR_annot_1855;Name=1:123485708..123491869_INT;Classification=LTR/unknown;Sequence_ontology=SO:0000186;Identity=0.813;Method=homology
1	LTR_retriever	LTR_retrotransposon	6096921	6097273	1702	-	.	ID=LTR_annot_1856;Name=1:123485708..123491869_INT;Classification=LTR/unknown;Sequence_ontology=SO:0000186;Identity=0.843;Method=homology
1	LTR_retriever	LTR_retrotransposon	6097275	6097584	1235	+	.	ID=LTR_annot_1857;Name=1:123485708..123491869_INT;Classification=LTR/unknown;Sequence_ontology=SO:0000186;Identity=0.801;Method=homology
1	LTR_retriever	Gypsy_LTR_retrotransposon	6098636	6098758	623	+	.	ID=LTR_annot_1858;Name=2:56421052..56421358_LTR;Classification=LTR/Gypsy;Sequence_ontology=SO:0002265;Identity=0.762;Method=homology
1	LTR_retriever	LTR_retrotransposon	6099186	6099361	503	+	.	ID=LTR_annot_1859;Name=2:128493340..128494274_INT;Classification=LTR/unknown;Sequence_ontology=SO:0000186;Identity=0.784;Method=homology
1	LTR_retriever	Gypsy_LTR_retrotransposon	6110705	6110910	457	-	.	ID=LTR_annot_1860;Name=3:65260295..65271786_INT;Classification=LTR/Gypsy;Sequence_ontology=SO:0002265;Identity=0.844;Method=homology
1	LTR_retriever	Gypsy_LTR_retrotransposon	6116354	6116473	420	+	.	ID=LTR_annot_1861;Name=4:27406232..27412303_INT;Classification=LTR/Gypsy;Sequence_ontology=SO:0002265;Identity=0.838;Method=homology
1	LTR_retriever	Gypsy_LTR_retrotransposon	6116371	6116515	378	-	.	ID=LTR_annot_1862;Name=4:27406232..27412303_INT;Classification=LTR/Gypsy;Sequence_ontology=SO:0002265;Identity=0.798;Method=homology
1	LTR_retriever	Gypsy_LTR_retrotransposon	6116583	6116698	524	-	.	ID=LTR_annot_1863;Name=1:53979022..53993161_INT;Classification=LTR/Gypsy;Sequence_ontology=SO:0002265;Identity=0.895;Method=homology
1	LTR_retriever	Gypsy_LTR_retrotransposon	6116975	6117252	880	-	.	ID=LTR_annot_1864;Name=1:53979022..53993161_INT;Classification=LTR/Gypsy;Sequence_ontology=SO:0002265;Identity=0.852;Method=homology
1	LTR_retriever	LTR_retrotransposon	6117176	6117298	366	+	.	ID=LTR_annot_1865;Name=2:65067632..65079251_INT;Classification=LTR/unknown;Sequence_ontology=SO:0000186;Identity=0.764;Method=homology
1	LTR_retriever	Copia_LTR_retrotransposon	6117302	6117519	821	+	.	ID=LTR_annot_1866;Name=3:83802582..83808511_INT;Classification=LTR/Copia;Sequence_ontology=SO:0002264;Identity=0.832;Method=homology
1	LTR_retriever	Gypsy_LTR_retrotransposon	6118070	6118368	938	+	.	ID=LTR_annot_1867;Name=3:69689524..69699341_INT;Classification=LTR/Gypsy;Sequence_ontology=SO:0002265;Identity=0.753;Method=homology
1	LTR_retriever	Copia_LTR_retrotransposon	6120485	6120611	553	+	.	ID=LTR_annot_1868;Name=1:115873665..115874836_LTR;Classification=LTR/Copia;Sequence_ontology=SO:0002264;Identity=0.848;Method=homology
1	LTR_retriever	Copia_LTR_retrotransposon	6120613	6120799	986	+	.	ID=LTR_annot_1869;Name=1:115873665..115874836_LTR;Classification=LTR/Copia;Sequence_ontology=SO:0002264;Identity=0.828;Method=homology
1	LTR_retriever	Gypsy_LTR_retrotransposon	6133560	6133701	1088	+	.	ID=LTR_annot_1870;Name=2:89096546..89103623_INT;Classification=LTR/Gypsy;Sequence_ontology=SO:0002265;Identity=0.944;Method=homology
1	LTR_retriever	Copia_LTR_retrotransposon	6133615	6133712	834	+	.	ID=LTR_annot_1871;Name=4:63433369..63439957_INT;Classification=LTR/Copia;Sequence_ontology=SO:0002264;Identity=0.969;Method=homology
1	LTR_retriever	Gypsy_LTR_retrotransposon	6137467	6137587	584	-	.	ID=LTR_annot_1872;Name=3:65260295..65271786_INT;Classification=LTR/Gypsy;Sequence_ontology=SO:0002265;Identity=0.812;Method=homology
1	LTR_retriever	Copia_LTR_retrotransposon	6137632	6137804	362	-	.	ID=LTR_annot_1873;Name=1:121218944..121226197_INT;Classification=LTR/Copia;Sequence_ontology=SO:0002264;Identity=0.758;Method=homology
1	LTR_retriever	Copia_LTR_retrotransposon	6153434	6153517	323	+	.	ID=LTR_annot_1874;Name=2:94494058..94500983_INT;Classification=LTR/Copia;Sequence_ontology=SO:0002264;Identity=0.855;Method=homology
1	LTR_retriever	Copia_LTR_retrotransposon	6154472	6154735	1357	-	.	ID=LTR_annot_1875;Name=2:13871055..13882166_INT;Classification=LTR/Copia;Sequence_ontology=SO:0002264;Identity=0.828;Method=homology
1	LTR_retriever	LTR_retrotransposon	6164864	6164966	473	-	.	ID=LTR_annot_1876;Name=4:40108121..40117528_INT;Classification=LTR/unknown;Sequence_ontology=SO:0000186;Identity=0.941;Method=homology
1	LTR_retriever	Copia_LTR_retrotransposon	6164880	6164991	548	+	.	ID=LTR_annot_1877;Name=2:52210913..52218274_INT;Classification=LTR/Copia;Sequence_ontology=SO:0002264;Identity=0.938;Method=homology
1	LTR_retriever	Copia_LTR_retrotransposon	6167799	6168398	4732	-	.	ID=LTR_annot_1878;Name=1:14223833..14224453_LTR;Classification=LTR/Copia;Sequence_ontology=SO:0002264;Identity=0.958;Method=homology
1	LTR_retriever	Copia_LTR_retrotransposon	6170261	6170447	1590	+	.	ID=LTR_annot_1879;Name=1:42938154..42938341_LTR;Classification=LTR/Copia;Sequence_ontology=SO:0002264;Identity=0.995;Method=homology
1	LTR_retriever	Copia_LTR_retrotransposon	6170448	6170648	401	+	.	ID=LTR_annot_1880;Name=3:114275673..114279976_INT;Classification=LTR/Copia;Sequence_ontology=SO:0002264;Identity=0.834;Method=homology
1	LTR_retriever	Copia_LTR_retrotransposon	6170639	6170769	634	+	.	ID=LTR_annot_1881;Name=2:106487745..106492018_INT;Classification=LTR/Copia;Sequence_ontology=SO:0002264;Identity=0.898;Method=homology
1	LTR_retriever	Copia_LTR_retrotransposon	6170739	6170885	1069	+	.	ID=LTR_annot_1882;Name=2:106487745..106492018_INT;Classification=LTR/Copia;Sequence_ontology=SO:0002264;Identity=0.945;Method=homology
1	LTR_retriever	Copia_LTR_retrotransposon	6170886	6171072	1583	+	.	ID=LTR_annot_1883;Name=1:42938154..42938341_LTR;Classification=LTR/Copia;Sequence_ontology=SO:0002264;Identity=0.989;Method=homology
1	LTR_retriever	Copia_LTR_retrotransposon	6172277	6172539	1319	-	.	ID=LTR_annot_1884;Name=2:13871055..13882166_INT;Classification=LTR/Copia;Sequence_ontology=SO:0002264;Identity=0.84;Method=homology
1	LTR_retriever	Gypsy_LTR_retrotransposon	6172545	6172669	297	+	.	ID=LTR_annot_1885;Name=2:55185181..55191265_INT;Classification=LTR/Gypsy;Sequence_ontology=SO:0002265;Identity=0.976;Method=homology
1	LTR_retriever	LTR_retrotransposon	6173630	6173696	356	-	.	ID=LTR_annot_1886;Name=1:127932042..127937836_INT;Classification=LTR/unknown;Sequence_ontology=SO:0000186;Identity=0.836;Method=homology
1	LTR_retriever	Gypsy_LTR_retrotransposon	6190147	6191170	3821	-	.	ID=LTR_annot_1887;Name=4:42301792..42306595_LTR;Classification=LTR/Gypsy;Sequence_ontology=SO:0002265;Identity=0.815;Method=homology
1	LTR_retriever	LTR_retrotransposon	6192622	6192775	516	-	.	ID=LTR_annot_1888;Name=3:55380550..55395200_INT;Classification=LTR/unknown;Sequence_ontology=SO:0000186;Identity=0.882;Method=homology
1	LTR_retriever	Copia_LTR_retrotransposon	6192675	6192809	549	-	.	ID=LTR_annot_1889;Name=3:71256629..71263747_INT;Classification=LTR/Copia;Sequence_ontology=SO:0002264;Identity=0.952;Method=homology
1	LTR_retriever	Gypsy_LTR_retrotransposon	6202405	6202599	612	-	.	ID=LTR_annot_1890;Name=3:69689524..69699341_INT;Classification=LTR/Gypsy;Sequence_ontology=SO:0002265;Identity=0.79;Method=homology
1	LTR_retriever	LTR_retrotransposon	6211799	6212069	357	+	.	ID=LTR_annot_1891;Name=3:34111397..34113531_INT;Classification=LTR/unknown;Sequence_ontology=SO:0000186;Identity=0.702;Method=homology
1	LTR_retriever	LTR_retrotransposon	6212278	6212358	296	+	.	ID=LTR_annot_1892;Name=4:63623360..63625371_LTR;Classification=LTR/unknown;Sequence_ontology=SO:0000186;Identity=0.728;Method=homology
1	LTR_retriever	LTR_retrotransposon	6216398	6216527	284	-	.	ID=LTR_annot_1893;Name=3:3508721..3515764_INT;Classification=LTR/unknown;Sequence_ontology=SO:0000186;Identity=0.715;Method=homology
1	LTR_retriever	LTR_retrotransposon	6219282	6219402	248	-	.	ID=LTR_annot_1894;Name=3:3508721..3515764_INT;Classification=LTR/unknown;Sequence_ontology=SO:0000186;Identity=0.774;Method=homology
1	LTR_retriever	Gypsy_LTR_retrotransposon	6226160	6226428	667	+	.	ID=LTR_annot_1895;Name=3:69689524..69699341_INT;Classification=LTR/Gypsy;Sequence_ontology=SO:0002265;Identity=0.764;Method=homology
1	LTR_retriever	Copia_LTR_retrotransposon	6226588	6226755	709	+	.	ID=LTR_annot_1896;Name=2:40694671..40706662_INT;Classification=LTR/Copia;Sequence_ontology=SO:0002264;Identity=0.809;Method=homology
1	LTR_retriever	LTR_retrotransposon	6227203	6227426	739	-	.	ID=LTR_annot_1897;Name=1:123485708..123491869_INT;Classification=LTR/unknown;Sequence_ontology=SO:0000186;Identity=0.854;Method=homology
1	LTR_retriever	LTR_retrotransposon	6230220	6230335	402	-	.	ID=LTR_annot_1898;Name=2:77175185..77178752_LTR;Classification=LTR/unknown;Sequence_ontology=SO:0000186;Identity=0.757;Method=homology
1	LTR_retriever	Copia_LTR_retrotransposon	6233140	6233234	241	+	.	ID=LTR_annot_1899;Name=3:88573772..88574759_LTR;Classification=LTR/Copia;Sequence_ontology=SO:0002264;Identity=0.739;Method=homology
1	LTR_retriever	LTR_retrotransposon	6234756	6234895	251	-	.	ID=LTR_annot_1900;Name=3:3508721..3515764_INT;Classification=LTR/unknown;Sequence_ontology=SO:0000186;Identity=0.761;Method=homology
1	LTR_retriever	Copia_LTR_retrotransposon	6272237	6272347	337	-	.	ID=LTR_annot_1901;Name=2:106384916..106386151_LTR;Classification=LTR/Copia;Sequence_ontology=SO:0002264;Identity=0.817;Method=homology
1	LTR_retriever	Copia_LTR_retrotransposon	6274214	6274403	285	-	.	ID=LTR_annot_1902;Name=1:98403890..98404783_LTR;Classification=LTR/Copia;Sequence_ontology=SO:0002264;Identity=0.714;Method=homology
1	LTR_retriever	LTR_retrotransposon	6275213	6275509	1332	+	.	ID=LTR_annot_1903;Name=3:96762413..96763476_INT;Classification=LTR/unknown;Sequence_ontology=SO:0000186;Identity=0.831;Method=homology
1	LTR_retriever	Copia_LTR_retrotransposon	6275767	6276055	319	+	.	ID=LTR_annot_1904;Name=1:114729220..114735951_INT;Classification=LTR/Copia;Sequence_ontology=SO:0002264;Identity=0.718;Method=homology
1	LTR_retriever	Gypsy_LTR_retrotransposon	6279514	6279725	627	-	.	ID=LTR_annot_1905;Name=4:41010878..41014804_INT;Classification=LTR/Gypsy;Sequence_ontology=SO:0002265;Identity=0.804;Method=homology
1	LTR_retriever	LTR_retrotransposon	6279855	6280159	516	-	.	ID=LTR_annot_1906;Name=1:123484498..123485707_LTR;Classification=LTR/unknown;Sequence_ontology=SO:0000186;Identity=0.738;Method=homology
1	LTR_retriever	Copia_LTR_retrotransposon	6279952	6280199	235	+	.	ID=LTR_annot_1907;Name=1:114729220..114735951_INT;Classification=LTR/Copia;Sequence_ontology=SO:0002264;Identity=0.737;Method=homology
1	LTR_retriever	Copia_LTR_retrotransposon	6280226	6280578	1659	+	.	ID=LTR_annot_1908;Name=3:71256629..71263747_INT;Classification=LTR/Copia;Sequence_ontology=SO:0002264;Identity=0.816;Method=homology
1	LTR_retriever	LTR_retrotransposon	6280886	6281052	269	-	.	ID=LTR_annot_1909;Name=1:123491870..123493046_LTR;Classification=LTR/unknown;Sequence_ontology=SO:0000186;Identity=0.816;Method=homology
1	LTR_retriever	LTR_retrotransposon	6311809	6312265	3781	+	.	ID=LTR_annot_1910;Name=1:55699196..55699661_LTR;Classification=LTR/unknown;Sequence_ontology=SO:0000186;Identity=0.969;Method=homology
1	LTR_retriever	LTR_retrotransposon	6312266	6312685	3646	+	.	ID=LTR_annot_1911;Name=2:107632347..107634866_INT;Classification=LTR/unknown;Sequence_ontology=SO:0000186;Identity=0.986;Method=homology
1	LTR_retriever	Copia_LTR_retrotransposon	6312595	6312710	343	-	.	ID=LTR_annot_1912;Name=4:7663655..7668384_INT;Classification=LTR/Copia;Sequence_ontology=SO:0002264;Identity=0.827;Method=homology
1	LTR_retriever	LTR_retrotransposon	6312728	6313798	8897	+	.	ID=LTR_annot_1913;Name=4:98375561..98377928_INT;Classification=LTR/unknown;Sequence_ontology=SO:0000186;Identity=0.977;Method=homology
1	LTR_retriever	LTR_retrotransposon	6314471	6314531	351	+	.	ID=LTR_annot_1914;Name=3:110739246..110743289_INT;Classification=LTR/unknown;Sequence_ontology=SO:0000186;Identity=0.912;Method=homology
1	LTR_retriever	Copia_LTR_retrotransposon	6315486	6315716	680	-	.	ID=LTR_annot_1915;Name=2:13871055..13882166_INT;Classification=LTR/Copia;Sequence_ontology=SO:0002264;Identity=0.799;Method=homology
1	LTR_retriever	LTR_retrotransposon	6320913	6321102	924	-	.	ID=LTR_annot_1916;Name=1:127932042..127937836_INT;Classification=LTR/unknown;Sequence_ontology=SO:0000186;Identity=0.847;Method=homology
1	LTR_retriever	Copia_LTR_retrotransposon	6321230	6321455	658	-	.	ID=LTR_annot_1917;Name=3:114275673..114279976_INT;Classification=LTR/Copia;Sequence_ontology=SO:0002264;Identity=0.741;Method=homology
1	LTR_retriever	LTR_retrotransposon	6321465	6322090	632	-	.	ID=LTR_annot_1918;Name=1:123491870..123493046_LTR;Classification=LTR/unknown;Sequence_ontology=SO:0000186;Identity=0.726;Method=homology
1	LTR_retriever	LTR_retrotransposon	6337843	6337994	296	-	.	ID=LTR_annot_1919;Name=2:65067632..65079251_INT;Classification=LTR/unknown;Sequence_ontology=SO:0000186;Identity=0.797;Method=homology
1	LTR_retriever	Gypsy_LTR_retrotransposon	6344073	6344291	700	+	.	ID=LTR_annot_1920;Name=4:65546634..65551367_INT;Classification=LTR/Gypsy;Sequence_ontology=SO:0002265;Identity=0.769;Method=homology
1	LTR_retriever	Gypsy_LTR_retrotransposon	6344843	6344965	543	+	.	ID=LTR_annot_1921;Name=1:50939254..50941821_INT;Classification=LTR/Gypsy;Sequence_ontology=SO:0002265;Identity=0.789;Method=homology
1	LTR_retriever	Copia_LTR_retrotransposon	6346810	6346897	258	+	.	ID=LTR_annot_1922;Name=4:75358594..75365624_INT;Classification=LTR/Copia;Sequence_ontology=SO:0002264;Identity=0.804;Method=homology
1	LTR_retriever	LTR_retrotransposon	6347628	6347848	321	+	.	ID=LTR_annot_1923;Name=2:128493340..128494274_INT;Classification=LTR/unknown;Sequence_ontology=SO:0000186;Identity=0.77;Method=homology
1	LTR_retriever	Copia_LTR_retrotransposon	6348803	6348958	407	+	.	ID=LTR_annot_1924;Name=2:13871055..13882166_INT;Classification=LTR/Copia;Sequence_ontology=SO:0002264;Identity=0.798;Method=homology
1	LTR_retriever	Copia_LTR_retrotransposon	6355225	6355358	304	-	.	ID=LTR_annot_1925;Name=3:104841277..104843024_INT;Classification=LTR/Copia;Sequence_ontology=SO:0002264;Identity=0.742;Method=homology
1	LTR_retriever	Copia_LTR_retrotransposon	6373173	6373882	3976	+	.	ID=LTR_annot_1926;Name=1:56931789..56939796_INT;Classification=LTR/Copia;Sequence_ontology=SO:0002264;Identity=0.925;Method=homology
1	LTR_retriever	Gypsy_LTR_retrotransposon	6375847	6376420	4394	+	.	ID=LTR_annot_1927;Name=4:41010878..41014804_INT;Classification=LTR/Gypsy;Sequence_ontology=SO:0002265;Identity=0.951;Method=homology
1	LTR_retriever	Gypsy_LTR_retrotransposon	6377695	6377987	1666	+	.	ID=LTR_annot_1928;Name=2:56421052..56421358_LTR;Classification=LTR/Gypsy;Sequence_ontology=SO:0002265;Identity=0.814;Method=homology
1	LTR_retriever	Gypsy_LTR_retrotransposon	6387106	6387190	236	-	.	ID=LTR_annot_1929;Name=4:71491226..71502765_INT;Classification=LTR/Gypsy;Sequence_ontology=SO:0002265;Identity=0.798;Method=homology
1	LTR_retriever	LTR_retrotransposon	6387325	6387508	262	+	.	ID=LTR_annot_1930;Name=2:65067632..65079251_INT;Classification=LTR/unknown;Sequence_ontology=SO:0000186;Identity=0.787;Method=homology
1	LTR_retriever	LTR_retrotransposon	6387662	6387741	427	-	.	ID=LTR_annot_1931;Name=1:127932042..127937836_INT;Classification=LTR/unknown;Sequence_ontology=SO:0000186;Identity=0.812;Method=homology
1	LTR_retriever	LTR_retrotransposon	6389132	6389342	1703	+	.	ID=LTR_annot_1932;Name=1:123491870..123493046_LTR;Classification=LTR/unknown;Sequence_ontology=SO:0000186;Identity=0.775;Method=homology
1	LTR_retriever	Copia_LTR_retrotransposon	6389343	6389659	427	-	.	ID=LTR_annot_1933;Name=1:126520144..126526778_INT;Classification=LTR/Copia;Sequence_ontology=SO:0002264;Identity=0.758;Method=homology
1	LTR_retriever	LTR_retrotransposon	6389660	6390087	1703	+	.	ID=LTR_annot_1934;Name=1:123491870..123493046_LTR;Classification=LTR/unknown;Sequence_ontology=SO:0000186;Identity=0.775;Method=homology
1	LTR_retriever	Gypsy_LTR_retrotransposon	6390780	6390922	279	-	.	ID=LTR_annot_1935;Name=3:69689524..69699341_INT;Classification=LTR/Gypsy;Sequence_ontology=SO:0002265;Identity=0.777;Method=homology
1	LTR_retriever	LTR_retrotransposon	6390810	6390999	288	+	.	ID=LTR_annot_1936;Name=3:95244360..95251703_INT;Classification=LTR/unknown;Sequence_ontology=SO:0000186;Identity=0.738;Method=homology
1	LTR_retriever	Gypsy_LTR_retrotransposon	6401366	6401501	378	+	.	ID=LTR_annot_1937;Name=3:69689524..69699341_INT;Classification=LTR/Gypsy;Sequence_ontology=SO:0002265;Identity=0.711;Method=homology
1	LTR_retriever	Copia_LTR_retrotransposon	6401528	6401778	787	+	.	ID=LTR_annot_1938;Name=2:40694671..40706662_INT;Classification=LTR/Copia;Sequence_ontology=SO:0002264;Identity=0.789;Method=homology
1	LTR_retriever	Gypsy_LTR_retrotransposon	6411643	6411920	998	-	.	ID=LTR_annot_1939;Name=3:69689524..69699341_INT;Classification=LTR/Gypsy;Sequence_ontology=SO:0002265;Identity=0.749;Method=homology
1	LTR_retriever	Copia_LTR_retrotransposon	6411690	6411951	593	+	.	ID=LTR_annot_1940;Name=2:94494058..94500983_INT;Classification=LTR/Copia;Sequence_ontology=SO:0002264;Identity=0.775;Method=homology
1	LTR_retriever	LTR_retrotransposon	6412660	6412947	1793	-	.	ID=LTR_annot_1941;Name=1:127932042..127937836_INT;Classification=LTR/unknown;Sequence_ontology=SO:0000186;Identity=0.927;Method=homology
1	LTR_retriever	Gypsy_LTR_retrotransposon	6413178	6413973	5573	-	.	ID=LTR_annot_1942;Name=3:46136709..46141421_INT;Classification=LTR/Gypsy;Sequence_ontology=SO:0002265;Identity=0.932;Method=homology
1	LTR_retriever	Copia_LTR_retrotransposon	6414115	6414786	4882	+	.	ID=LTR_annot_1943;Name=3:107654371..107655224_LTR;Classification=LTR/Copia;Sequence_ontology=SO:0002264;Identity=0.921;Method=homology
1	LTR_retriever	Copia_LTR_retrotransposon	6422651	6422904	2058	+	.	ID=LTR_annot_1944;Name=2:94494058..94500983_INT;Classification=LTR/Copia;Sequence_ontology=SO:0002264;Identity=0.976;Method=homology
1	LTR_retriever	Gypsy_LTR_retrotransposon	6435960	6436214	892	-	.	ID=LTR_annot_1945;Name=3:69689524..69699341_INT;Classification=LTR/Gypsy;Sequence_ontology=SO:0002265;Identity=0.777;Method=homology
1	LTR_retriever	Copia_LTR_retrotransposon	6436997	6437284	2312	+	.	ID=LTR_annot_1946;Name=4:18061611..18073947_INT;Classification=LTR/Copia;Sequence_ontology=SO:0002264;Identity=0.941;Method=homology
1	LTR_retriever	Gypsy_LTR_retrotransposon	6437129	6437318	1465	+	.	ID=LTR_annot_1947;Name=2:84750922..84757600_INT;Classification=LTR/Gypsy;Sequence_ontology=SO:0002265;Identity=0.937;Method=homology
1	LTR_retriever	Copia_LTR_retrotransposon	6437282	6437347	4446	+	.	ID=LTR_annot_1948;Name=4:18061611..18073947_INT;Classification=LTR/Copia;Sequence_ontology=SO:0002264;Identity=0.931;Method=homology
1	LTR_retriever	Gypsy_LTR_retrotransposon	6437348	6437898	4587	+	.	ID=LTR_annot_1949;Name=2:84750922..84757600_INT;Classification=LTR/Gypsy;Sequence_ontology=SO:0002265;Identity=0.964;Method=homology
1	LTR_retriever	Gypsy_LTR_retrotransposon	6438018	6438301	967	-	.	ID=LTR_annot_1950;Name=2:56421052..56421358_LTR;Classification=LTR/Gypsy;Sequence_ontology=SO:0002265;Identity=0.727;Method=homology
1	LTR_retriever	LTR_retrotransposon	6438828	6438935	239	+	.	ID=LTR_annot_1951;Name=1:127932042..127937836_INT;Classification=LTR/unknown;Sequence_ontology=SO:0000186;Identity=0.793;Method=homology
1	LTR_retriever	LTR_retrotransposon	6442364	6442595	1146	+	.	ID=LTR_annot_1952;Name=1:127932042..127937836_INT;Classification=LTR/unknown;Sequence_ontology=SO:0000186;Identity=0.881;Method=homology
1	LTR_retriever	Copia_LTR_retrotransposon	6449371	6449660	1192	-	.	ID=LTR_annot_1953;Name=4:62147431..62154417_INT;Classification=LTR/Copia;Sequence_ontology=SO:0002264;Identity=0.829;Method=homology
1	LTR_retriever	Copia_LTR_retrotransposon	6450106	6450296	824	-	.	ID=LTR_annot_1954;Name=4:62147431..62154417_INT;Classification=LTR/Copia;Sequence_ontology=SO:0002264;Identity=0.804;Method=homology
1	LTR_retriever	LTR_retrotransposon	6450494	6450636	836	+	.	ID=LTR_annot_1955;Name=2:126991231..127000675_INT;Classification=LTR/unknown;Sequence_ontology=SO:0000186;Identity=0.867;Method=homology
1	LTR_retriever	Copia_LTR_retrotransposon	6450498	6450666	701	+	.	ID=LTR_annot_1956;Name=2:13871055..13882166_INT;Classification=LTR/Copia;Sequence_ontology=SO:0002264;Identity=0.768;Method=homology
1	LTR_retriever	LTR_retrotransposon	6450910	6451094	373	+	.	ID=LTR_annot_1957;Name=2:65067632..65079251_INT;Classification=LTR/unknown;Sequence_ontology=SO:0000186;Identity=0.829;Method=homology
1	LTR_retriever	LTR_retrotransposon	6451060	6451135	414	-	.	ID=LTR_annot_1958;Name=1:123485708..123491869_INT;Classification=LTR/unknown;Sequence_ontology=SO:0000186;Identity=0.938;Method=homology
1	LTR_retriever	Gypsy_LTR_retrotransposon	6451244	6451405	470	-	.	ID=LTR_annot_1959;Name=4:20719922..20729396_INT;Classification=LTR/Gypsy;Sequence_ontology=SO:0002265;Identity=0.822;Method=homology
1	LTR_retriever	Copia_LTR_retrotransposon	6452584	6453162	3909	+	.	ID=LTR_annot_1960;Name=4:21702047..21702690_LTR;Classification=LTR/Copia;Sequence_ontology=SO:0002264;Identity=0.932;Method=homology
1	LTR_retriever	Copia_LTR_retrotransposon	6459375	6459462	654	-	.	ID=LTR_annot_1961;Name=4:63433369..63439957_INT;Classification=LTR/Copia;Sequence_ontology=SO:0002264;Identity=0.943;Method=homology
1	LTR_retriever	LTR_retrotransposon	6459389	6459533	981	-	.	ID=LTR_annot_1962;Name=2:1008174..1010594_INT;Classification=LTR/unknown;Sequence_ontology=SO:0000186;Identity=0.903;Method=homology
1	LTR_retriever	Gypsy_LTR_retrotransposon	6469179	6469287	240	-	.	ID=LTR_annot_1963;Name=3:69689524..69699341_INT;Classification=LTR/Gypsy;Sequence_ontology=SO:0002265;Identity=0.826;Method=homology
1	LTR_retriever	Copia_LTR_retrotransposon	6469213	6469230	673	+	.	ID=LTR_annot_1964;Name=2:100342880..100356639_INT;Classification=LTR/Copia;Sequence_ontology=SO:0002264;Identity=0.937;Method=homology
1	LTR_retriever	Copia_LTR_retrotransposon	6469231	6469366	924	-	.	ID=LTR_annot_1965;Name=2:91152252..91157164_INT;Classification=LTR/Copia;Sequence_ontology=SO:0002264;Identity=0.947;Method=homology
1	LTR_retriever	Copia_LTR_retrotransposon	6469367	6469397	673	+	.	ID=LTR_annot_1966;Name=2:100342880..100356639_INT;Classification=LTR/Copia;Sequence_ontology=SO:0002264;Identity=0.937;Method=homology
1	LTR_retriever	Copia_LTR_retrotransposon	6472504	6472654	613	+	.	ID=LTR_annot_1967;Name=3:99394036..99401345_INT;Classification=LTR/Copia;Sequence_ontology=SO:0002264;Identity=0.925;Method=homology
1	LTR_retriever	Copia_LTR_retrotransposon	6472513	6472538	625	-	.	ID=LTR_annot_1968;Name=2:70720919..70729220_INT;Classification=LTR/Copia;Sequence_ontology=SO:0002264;Identity=0.908;Method=homology
1	LTR_retriever	LTR_retrotransposon	6472539	6472686	682	-	.	ID=LTR_annot_1969;Name=1:107998570..108010711_INT;Classification=LTR/unknown;Sequence_ontology=SO:0000186;Identity=0.939;Method=homology
1	LTR_retriever	Copia_LTR_retrotransposon	6472687	6472706	625	-	.	ID=LTR_annot_1970;Name=2:70720919..70729220_INT;Classification=LTR/Copia;Sequence_ontology=SO:0002264;Identity=0.908;Method=homology
1	LTR_retriever	Copia_LTR_retrotransposon	6478023	6478369	853	-	.	ID=LTR_annot_1971;Name=2:27874284..27880933_INT;Classification=LTR/Copia;Sequence_ontology=SO:0002264;Identity=0.817;Method=homology
1	LTR_retriever	Gypsy_LTR_retrotransposon	6478440	6478616	272	-	.	ID=LTR_annot_1972;Name=3:65260295..65271786_INT;Classification=LTR/Gypsy;Sequence_ontology=SO:0002265;Identity=0.742;Method=homology
1	LTR_retriever	LTR_retrotransposon	6478508	6478727	339	-	.	ID=LTR_annot_1973;Name=1:123484498..123485707_LTR;Classification=LTR/unknown;Sequence_ontology=SO:0000186;Identity=0.813;Method=homology
1	LTR_retriever	LTR_retrotransposon	6484527	6484754	305	+	.	ID=LTR_annot_1974;Name=2:126991231..127000675_INT;Classification=LTR/unknown;Sequence_ontology=SO:0000186;Identity=0.757;Method=homology
1	LTR_retriever	Copia_LTR_retrotransposon	6484628	6484768	351	-	.	ID=LTR_annot_1975;Name=2:13871055..13882166_INT;Classification=LTR/Copia;Sequence_ontology=SO:0002264;Identity=0.783;Method=homology
1	LTR_retriever	Copia_LTR_retrotransposon	6485781	6486054	449	+	.	ID=LTR_annot_1976;Name=2:27874284..27880933_INT;Classification=LTR/Copia;Sequence_ontology=SO:0002264;Identity=0.714;Method=homology
1	LTR_retriever	Gypsy_LTR_retrotransposon	6494756	6495015	1616	+	.	ID=LTR_annot_1977;Name=3:101912309..101922425_INT;Classification=LTR/Gypsy;Sequence_ontology=SO:0002265;Identity=0.852;Method=homology
1	LTR_retriever	Gypsy_LTR_retrotransposon	6497907	6498149	1833	-	.	ID=LTR_annot_1978;Name=1:102916419..102916977_LTR;Classification=LTR/Gypsy;Sequence_ontology=SO:0002265;Identity=0.904;Method=homology
1	LTR_retriever	Gypsy_LTR_retrotransposon	6498150	6498439	1876	+	.	ID=LTR_annot_1979;Name=1:100297642..100297899_LTR;Classification=LTR/Gypsy;Sequence_ontology=SO:0002265;Identity=0.957;Method=homology
1	LTR_retriever	Gypsy_LTR_retrotransposon	6501099	6501216	295	+	.	ID=LTR_annot_1980;Name=4:24216649..24226587_INT;Classification=LTR/Gypsy;Sequence_ontology=SO:0002265;Identity=0.79;Method=homology
1	LTR_retriever	Copia_LTR_retrotransposon	6504007	6504147	858	-	.	ID=LTR_annot_1981;Name=4:89206410..89210654_INT;Classification=LTR/Copia;Sequence_ontology=SO:0002264;Identity=0.887;Method=homology
1	LTR_retriever	LTR_retrotransposon	6505297	6505430	256	-	.	ID=LTR_annot_1982;Name=2:65067632..65079251_INT;Classification=LTR/unknown;Sequence_ontology=SO:0000186;Identity=0.724;Method=homology
1	LTR_retriever	LTR_retrotransposon	6515567	6515777	769	-	.	ID=LTR_annot_1983;Name=3:95244360..95251703_INT;Classification=LTR/unknown;Sequence_ontology=SO:0000186;Identity=0.9;Method=homology
1	LTR_retriever	LTR_retrotransposon	6515591	6515979	984	+	.	ID=LTR_annot_1984;Name=4:74929798..74943877_INT;Classification=LTR/unknown;Sequence_ontology=SO:0000186;Identity=0.863;Method=homology
1	LTR_retriever	Copia_LTR_retrotransposon	6515593	6515996	1550	+	.	ID=LTR_annot_1985;Name=2:70720919..70729220_INT;Classification=LTR/Copia;Sequence_ontology=SO:0002264;Identity=0.9;Method=homology
1	LTR_retriever	Copia_LTR_retrotransposon	6578976	6579058	314	+	.	ID=LTR_annot_1986;Name=1:114729220..114735951_INT;Classification=LTR/Copia;Sequence_ontology=SO:0002264;Identity=0.802;Method=homology
1	LTR_retriever	LTR_retrotransposon	6579162	6579400	290	+	.	ID=LTR_annot_1987;Name=1:123491870..123493046_LTR;Classification=LTR/unknown;Sequence_ontology=SO:0000186;Identity=0.765;Method=homology
1	LTR_retriever	Copia_LTR_retrotransposon	6579190	6579466	706	-	.	ID=LTR_annot_1988;Name=1:114729220..114735951_INT;Classification=LTR/Copia;Sequence_ontology=SO:0002264;Identity=0.852;Method=homology
1	LTR_retriever	Copia_LTR_retrotransposon	6579263	6579528	343	+	.	ID=LTR_annot_1989;Name=1:126520144..126526778_INT;Classification=LTR/Copia;Sequence_ontology=SO:0002264;Identity=0.821;Method=homology
1	LTR_retriever	Copia_LTR_retrotransposon	6579520	6579779	2204	-	.	ID=LTR_annot_1990;Name=1:114729220..114735951_INT;Classification=LTR/Copia;Sequence_ontology=SO:0002264;Identity=0.981;Method=homology
1	LTR_retriever	Copia_LTR_retrotransposon	6579854	6580066	368	-	.	ID=LTR_annot_1991;Name=1:114729220..114735951_INT;Classification=LTR/Copia;Sequence_ontology=SO:0002264;Identity=0.773;Method=homology
1	LTR_retriever	LTR_retrotransposon	6581068	6581237	247	-	.	ID=LTR_annot_1992;Name=3:3508721..3515764_INT;Classification=LTR/unknown;Sequence_ontology=SO:0000186;Identity=0.681;Method=homology
1	LTR_retriever	LTR_retrotransposon	6590686	6591482	4375	+	.	ID=LTR_annot_1993;Name=1:123491870..123493046_LTR;Classification=LTR/unknown;Sequence_ontology=SO:0000186;Identity=0.881;Method=homology
1	LTR_retriever	Gypsy_LTR_retrotransposon	6599856	6600115	1460	-	.	ID=LTR_annot_1994;Name=3:101912309..101922425_INT;Classification=LTR/Gypsy;Sequence_ontology=SO:0002265;Identity=0.842;Method=homology
1	LTR_retriever	Copia_LTR_retrotransposon	6601169	6601208	753	-	.	ID=LTR_annot_1995;Name=1:95294462..95304329_INT;Classification=LTR/Copia;Sequence_ontology=SO:0002264;Identity=0.911;Method=homology
[truncated: 347,207 more rows]
