# Supplementary material for: A chromosome-level genome assembly of Plantago ovata
Source: Sci Rep. 2023 Jan 27;13:1528. doi: 10.1038/s41598-022-25078-5 (PMC9883528; doi:10.1038/s41598-022-25078-5)
Supplement: Supplementary file 13 — Supplementary Information 13. [file 41598_2022_25078_MOESM13_ESM.gz]

Archive with 1 entries (1 files):
- 41598_2022_25078_MOESM13_ESM
