# Supplementary material for: A chromosome-level genome assembly of Plantago ovata
Source: Sci Rep. 2023 Jan 27;13:1528. doi: 10.1038/s41598-022-25078-5 (PMC9883528; doi:10.1038/s41598-022-25078-5)
Supplement: Supplementary file 14 — Supplementary Information 14. [file 41598_2022_25078_MOESM14_ESM.gff3]

##gff-version 3
HiC_scaffold_1	FEELnc	gene	1021	3062	.	-	.	ID=KN361_nc241;locus_tag=KN361_nc241
HiC_scaffold_1	FEELnc	ncRNA	1021	3062	.	-	.	ID=KN361_nc241A;Parent=KN361_nc241;ncRNA_class=lncRNA;product=long non-coding RNA;transcript_id=gnl|BurtonUofA|KN361_nc241A
HiC_scaffold_1	FEELnc	exon	1021	1036	.	-	.	Parent=KN361_nc241A
HiC_scaffold_1	FEELnc	exon	2143	2334	.	-	.	Parent=KN361_nc241A
HiC_scaffold_1	FEELnc	exon	2936	3062	.	-	.	Parent=KN361_nc241A
HiC_scaffold_1	tRNAscan-SE	gene	57245	57318	849	+	.	locus_tag=KN361_tr1
HiC_scaffold_1	tRNAscan-SE	tRNA	57245	57318	849	+	.	transcript_id=gnl|BurtonUofA|KN361_tr1;product=tRNA-Ile
HiC_scaffold_1	tRNAscan-SE	gene	534861	534939	565	+	.	locus_tag=KN361_tr2
HiC_scaffold_1	tRNAscan-SE	tRNA	534861	534939	565	+	.	transcript_id=gnl|BurtonUofA|KN361_tr2;product=tRNA-Arg
HiC_scaffold_1	FEELnc	gene	596613	597970	.	-	.	ID=KN361_nc229;locus_tag=KN361_nc229
HiC_scaffold_1	FEELnc	ncRNA	596613	597970	.	-	.	ID=KN361_nc229A;Parent=KN361_nc229;ncRNA_class=lncRNA;product=long non-coding RNA;transcript_id=gnl|BurtonUofA|KN361_nc229A
HiC_scaffold_1	FEELnc	exon	596613	596987	.	-	.	Parent=KN361_nc229A
HiC_scaffold_1	FEELnc	exon	597798	597970	.	-	.	Parent=KN361_nc229A
HiC_scaffold_1	FEELnc	gene	1349558	1350523	.	-	.	ID=KN361_nc216;locus_tag=KN361_nc216
HiC_scaffold_1	FEELnc	ncRNA	1349558	1350523	.	-	.	ID=KN361_nc216A;Parent=KN361_nc216;ncRNA_class=lncRNA;product=long non-coding RNA;transcript_id=gnl|BurtonUofA|KN361_nc216A
HiC_scaffold_1	FEELnc	exon	1349558	1350028	.	-	.	Parent=KN361_nc216A
HiC_scaffold_1	FEELnc	exon	1350196	1350523	.	-	.	Parent=KN361_nc216A
HiC_scaffold_1	FEELnc	ncRNA	1349558	1350523	.	-	.	ID=KN361_nc216B;Parent=KN361_nc216;ncRNA_class=lncRNA;product=long non-coding RNA;transcript_id=gnl|BurtonUofA|KN361_nc216B
HiC_scaffold_1	FEELnc	exon	1349558	1350084	.	-	.	Parent=KN361_nc216B
HiC_scaffold_1	FEELnc	exon	1350196	1350523	.	-	.	Parent=KN361_nc216B
HiC_scaffold_1	FEELnc	ncRNA	1349607	1350432	.	-	.	ID=KN361_nc216C;Parent=KN361_nc216;ncRNA_class=lncRNA;product=long non-coding RNA;transcript_id=gnl|BurtonUofA|KN361_nc216C
HiC_scaffold_1	FEELnc	exon	1349607	1350029	.	-	.	Parent=KN361_nc216C
HiC_scaffold_1	FEELnc	exon	1350197	1350432	.	-	.	Parent=KN361_nc216C
HiC_scaffold_1	tRNAscan-SE	gene	1755482	1755565	763	+	.	locus_tag=KN361_tr3
HiC_scaffold_1	tRNAscan-SE	tRNA	1755482	1755565	763	+	.	transcript_id=gnl|BurtonUofA|KN361_tr3;product=tRNA-Leu
HiC_scaffold_1	tRNAscan-SE	gene	1853677	1853749	789	-	.	locus_tag=KN361_tr4
HiC_scaffold_1	tRNAscan-SE	tRNA	1853677	1853749	789	-	.	transcript_id=gnl|BurtonUofA|KN361_tr4;product=tRNA-Glu
HiC_scaffold_1	tRNAscan-SE	gene	1901931	1902003	734	-	.	locus_tag=KN361_tr5
HiC_scaffold_1	tRNAscan-SE	tRNA	1901931	1902003	734	-	.	transcript_id=gnl|BurtonUofA|KN361_tr5;product=tRNA-Glu
HiC_scaffold_1	FEELnc	gene	2058537	2059322	.	+	.	ID=KN361_nc230;locus_tag=KN361_nc230
HiC_scaffold_1	FEELnc	ncRNA	2058537	2059322	.	+	.	ID=KN361_nc230A;Parent=KN361_nc230;ncRNA_class=lncRNA;product=long non-coding RNA;transcript_id=gnl|BurtonUofA|KN361_nc230A
HiC_scaffold_1	FEELnc	exon	2058537	2058594	.	+	.	Parent=KN361_nc230A
HiC_scaffold_1	FEELnc	exon	2058850	2059322	.	+	.	Parent=KN361_nc230A
HiC_scaffold_1	tRNAscan-SE	gene	2927038	2927108	362	-	.	locus_tag=KN361_tr6
HiC_scaffold_1	tRNAscan-SE	tRNA	2927038	2927108	362	-	.	transcript_id=gnl|BurtonUofA|KN361_tr6;product=tRNA-Cys
HiC_scaffold_1	tRNAscan-SE	gene	2927174	2927229	209	-	.	locus_tag=KN361_tr7
HiC_scaffold_1	tRNAscan-SE	tRNA	2927174	2927229	209	-	.	transcript_id=gnl|BurtonUofA|KN361_tr7;product=tRNA-Leu
HiC_scaffold_1	tRNAscan-SE	gene	2975900	2975969	458	-	.	locus_tag=KN361_tr8
HiC_scaffold_1	tRNAscan-SE	tRNA	2975900	2975969	458	-	.	transcript_id=gnl|BurtonUofA|KN361_tr8;product=tRNA-Phe
HiC_scaffold_1	tRNAscan-SE	gene	3446065	3446131	340	+	.	locus_tag=KN361_tr9
HiC_scaffold_1	tRNAscan-SE	tRNA	3446065	3446131	340	+	.	transcript_id=gnl|BurtonUofA|KN361_tr9;product=tRNA-Xxx
HiC_scaffold_1	tRNAscan-SE	gene	3950207	3950279	691	+	.	locus_tag=KN361_tr10
HiC_scaffold_1	tRNAscan-SE	tRNA	3950207	3950279	691	+	.	transcript_id=gnl|BurtonUofA|KN361_tr10;product=tRNA-Arg
HiC_scaffold_1	tRNAscan-SE	gene	3953614	3953686	691	-	.	locus_tag=KN361_tr11
HiC_scaffold_1	tRNAscan-SE	tRNA	3953614	3953686	691	-	.	transcript_id=gnl|BurtonUofA|KN361_tr11;product=tRNA-Arg
HiC_scaffold_1	tRNAscan-SE	gene	3955691	3955763	691	-	.	locus_tag=KN361_tr12
HiC_scaffold_1	tRNAscan-SE	tRNA	3955691	3955763	691	-	.	transcript_id=gnl|BurtonUofA|KN361_tr12;product=tRNA-Arg
HiC_scaffold_1	tRNAscan-SE	gene	4391936	4392015	690	+	.	locus_tag=KN361_tr13
HiC_scaffold_1	tRNAscan-SE	tRNA	4391936	4392015	690	+	.	transcript_id=gnl|BurtonUofA|KN361_tr13;product=tRNA-Leu
HiC_scaffold_1	tRNAscan-SE	gene	4392325	4392404	690	+	.	locus_tag=KN361_tr14
HiC_scaffold_1	tRNAscan-SE	tRNA	4392325	4392404	690	+	.	transcript_id=gnl|BurtonUofA|KN361_tr14;product=tRNA-Leu
HiC_scaffold_1	FEELnc	gene	4439365	4440215	.	-	.	ID=KN361_nc170;locus_tag=KN361_nc170
HiC_scaffold_1	FEELnc	ncRNA	4439365	4440215	.	-	.	ID=KN361_nc170A;Parent=KN361_nc170;ncRNA_class=lncRNA;product=long non-coding RNA;transcript_id=gnl|BurtonUofA|KN361_nc170A
HiC_scaffold_1	FEELnc	exon	4439365	4439966	.	-	.	Parent=KN361_nc170A
HiC_scaffold_1	FEELnc	exon	4440116	4440215	.	-	.	Parent=KN361_nc170A
HiC_scaffold_1	FEELnc	gene	4904407	4906156	.	+	.	ID=KN361_nc097;locus_tag=KN361_nc097
HiC_scaffold_1	FEELnc	ncRNA	4904407	4905633	.	+	.	ID=KN361_nc097A;Parent=KN361_nc097;ncRNA_class=lncRNA;product=long non-coding RNA;transcript_id=gnl|BurtonUofA|KN361_nc097A
HiC_scaffold_1	FEELnc	exon	4904407	4904837	.	+	.	Parent=KN361_nc097A
HiC_scaffold_1	FEELnc	exon	4905090	4905633	.	+	.	Parent=KN361_nc097A
HiC_scaffold_1	FEELnc	ncRNA	4904418	4906156	.	+	.	ID=KN361_nc097B;Parent=KN361_nc097;ncRNA_class=lncRNA;product=long non-coding RNA;transcript_id=gnl|BurtonUofA|KN361_nc097B
HiC_scaffold_1	FEELnc	exon	4904418	4904837	.	+	.	Parent=KN361_nc097B
HiC_scaffold_1	FEELnc	exon	4905090	4905454	.	+	.	Parent=KN361_nc097B
HiC_scaffold_1	FEELnc	exon	4905544	4906156	.	+	.	Parent=KN361_nc097B
HiC_scaffold_1	FEELnc	ncRNA	4904437	4905337	.	+	.	ID=KN361_nc097C;Parent=KN361_nc097;ncRNA_class=lncRNA;product=long non-coding RNA;transcript_id=gnl|BurtonUofA|KN361_nc097C
HiC_scaffold_1	FEELnc	exon	4904437	4904837	.	+	.	Parent=KN361_nc097C
HiC_scaffold_1	FEELnc	exon	4905134	4905337	.	+	.	Parent=KN361_nc097C
HiC_scaffold_1	blastn	gene	5085235	5085472	.	-	.	ID=KN361_nc021;locus_tag=KN361_nc021
HiC_scaffold_1	blastn	ncRNA	5085235	5085472	.	-	.	ID=KN361_nc021A;Parent=KN361_nc021;ncRNA_class=snoRNA;product=small nucleolar RNA U3;transcript_id=gnl|BurtonUofA|KN361_nc021A
HiC_scaffold_1	blastn	exon	5085235	5085472	.	-	.	Parent=KN361_nc021A
HiC_scaffold_1	blastn	gene	5085255	5085488	.	+	.	ID=KN361_nc182;locus_tag=KN361_nc182
HiC_scaffold_1	blastn	ncRNA	5085255	5085488	.	+	.	ID=KN361_nc182A;Parent=KN361_nc182;ncRNA_class=snoRNA;product=small nucleolar RNA U3;transcript_id=gnl|BurtonUofA|KN361_nc182A
HiC_scaffold_1	blastn	exon	5085255	5085488	.	+	.	Parent=KN361_nc182A
HiC_scaffold_1	tRNAscan-SE	gene	5575779	5575851	725	-	.	locus_tag=KN361_tr15
HiC_scaffold_1	tRNAscan-SE	tRNA	5575779	5575851	725	-	.	transcript_id=gnl|BurtonUofA|KN361_tr15;product=tRNA-Glu
HiC_scaffold_1	tRNAscan-SE	gene	5596909	5596981	725	-	.	locus_tag=KN361_tr16
HiC_scaffold_1	tRNAscan-SE	tRNA	5596909	5596981	725	-	.	transcript_id=gnl|BurtonUofA|KN361_tr16;product=tRNA-Glu
HiC_scaffold_1	tRNAscan-SE	gene	5624306	5624378	702	-	.	locus_tag=KN361_tr17
HiC_scaffold_1	tRNAscan-SE	tRNA	5624306	5624378	702	-	.	transcript_id=gnl|BurtonUofA|KN361_tr17;product=tRNA-Glu
HiC_scaffold_1	tRNAscan-SE	gene	5732112	5732184	877	-	.	locus_tag=KN361_tr18
HiC_scaffold_1	tRNAscan-SE	tRNA	5732112	5732184	877	-	.	transcript_id=gnl|BurtonUofA|KN361_tr18;product=tRNA-Lys
HiC_scaffold_1	blastn	gene	5755021	5755237	.	-	.	ID=KN361_nc022;locus_tag=KN361_nc022
HiC_scaffold_1	blastn	ncRNA	5755021	5755237	.	-	.	ID=KN361_nc022A;Parent=KN361_nc022;ncRNA_class=snoRNA;product=small nucleolar RNA U3;transcript_id=gnl|BurtonUofA|KN361_nc022A
HiC_scaffold_1	blastn	exon	5755021	5755237	.	-	.	Parent=KN361_nc022A
HiC_scaffold_1	blastn	gene	5755029	5755225	.	+	.	ID=KN361_nc183;locus_tag=KN361_nc183
HiC_scaffold_1	blastn	ncRNA	5755029	5755225	.	+	.	ID=KN361_nc183A;Parent=KN361_nc183;ncRNA_class=snoRNA;product=small nucleolar RNA U3;transcript_id=gnl|BurtonUofA|KN361_nc183A
HiC_scaffold_1	blastn	exon	5755029	5755225	.	+	.	Parent=KN361_nc183A
HiC_scaffold_1	tRNAscan-SE	gene	6212107	6212180	715	+	.	locus_tag=KN361_tr19
HiC_scaffold_1	tRNAscan-SE	tRNA	6212107	6212180	715	+	.	transcript_id=gnl|BurtonUofA|KN361_tr19;product=tRNA-Val
HiC_scaffold_1	tRNAscan-SE	gene	6473312	6473385	725	+	.	locus_tag=KN361_tr20
HiC_scaffold_1	tRNAscan-SE	tRNA	6473312	6473385	725	+	.	transcript_id=gnl|BurtonUofA|KN361_tr20;product=tRNA-Val
HiC_scaffold_1	tRNAscan-SE	gene	6703897	6703969	877	-	.	locus_tag=KN361_tr21
HiC_scaffold_1	tRNAscan-SE	tRNA	6703897	6703969	877	-	.	transcript_id=gnl|BurtonUofA|KN361_tr21;product=tRNA-Lys
HiC_scaffold_1	FEELnc	gene	6912287	6913324	.	-	.	ID=KN361_nc191;locus_tag=KN361_nc191
HiC_scaffold_1	FEELnc	ncRNA	6912287	6913324	.	-	.	ID=KN361_nc191A;Parent=KN361_nc191;ncRNA_class=lncRNA;product=long non-coding RNA;transcript_id=gnl|BurtonUofA|KN361_nc191A
HiC_scaffold_1	FEELnc	exon	6912287	6912544	.	-	.	Parent=KN361_nc191A
HiC_scaffold_1	FEELnc	exon	6913023	6913324	.	-	.	Parent=KN361_nc191A
HiC_scaffold_1	FEELnc	gene	7988229	7988979	.	+	.	ID=KN361_nc184;locus_tag=KN361_nc184
HiC_scaffold_1	FEELnc	ncRNA	7988229	7988979	.	+	.	ID=KN361_nc184A;Parent=KN361_nc184;ncRNA_class=lncRNA;product=long non-coding RNA;transcript_id=gnl|BurtonUofA|KN361_nc184A
HiC_scaffold_1	FEELnc	exon	7988229	7988908	.	+	.	Parent=KN361_nc184A
HiC_scaffold_1	FEELnc	exon	7988936	7988979	.	+	.	Parent=KN361_nc184A
HiC_scaffold_1	tRNAscan-SE	gene	8482601	8482673	761	+	.	locus_tag=KN361_tr22
HiC_scaffold_1	tRNAscan-SE	tRNA	8482601	8482673	761	+	.	transcript_id=gnl|BurtonUofA|KN361_tr22;product=tRNA-Phe
HiC_scaffold_1	tRNAscan-SE	gene	8498758	8498829	327	+	.	locus_tag=KN361_tr23
HiC_scaffold_1	tRNAscan-SE	tRNA	8498758	8498829	327	+	.	transcript_id=gnl|BurtonUofA|KN361_tr23;product=tRNA-Xxx
HiC_scaffold_1	tRNAscan-SE	gene	8873857	8873928	811	+	.	locus_tag=KN361_tr24
HiC_scaffold_1	tRNAscan-SE	tRNA	8873857	8873928	811	+	.	transcript_id=gnl|BurtonUofA|KN361_tr24;product=tRNA-Thr
HiC_scaffold_1	tRNAscan-SE	gene	9011467	9011550	311	-	.	locus_tag=KN361_tr25
HiC_scaffold_1	tRNAscan-SE	tRNA	9011467	9011550	311	-	.	transcript_id=gnl|BurtonUofA|KN361_tr25;product=tRNA-Leu
HiC_scaffold_1	tRNAscan-SE	gene	9066054	9066123	466	+	.	locus_tag=KN361_tr26
HiC_scaffold_1	tRNAscan-SE	tRNA	9066054	9066123	466	+	.	transcript_id=gnl|BurtonUofA|KN361_tr26;product=tRNA-Leu
HiC_scaffold_1	tRNAscan-SE	gene	9426025	9426093	382	-	.	locus_tag=KN361_tr27
HiC_scaffold_1	tRNAscan-SE	tRNA	9426025	9426093	382	-	.	transcript_id=gnl|BurtonUofA|KN361_tr27;product=tRNA-Lys
HiC_scaffold_1	tRNAscan-SE	gene	9840387	9840468	794	-	.	locus_tag=KN361_tr28
HiC_scaffold_1	tRNAscan-SE	tRNA	9840387	9840468	794	-	.	transcript_id=gnl|BurtonUofA|KN361_tr28;product=tRNA-Ser
HiC_scaffold_1	tRNAscan-SE	gene	10111875	10111946	698	+	.	locus_tag=KN361_tr29
HiC_scaffold_1	tRNAscan-SE	tRNA	10111875	10111946	698	+	.	transcript_id=gnl|BurtonUofA|KN361_tr29;product=tRNA-Asp
HiC_scaffold_1	tRNAscan-SE	gene	10431456	10431529	818	-	.	locus_tag=KN361_tr30
HiC_scaffold_1	tRNAscan-SE	tRNA	10431456	10431529	818	-	.	transcript_id=gnl|BurtonUofA|KN361_tr30;product=tRNA-Ile
HiC_scaffold_1	tRNAscan-SE	gene	10668713	10668786	819	-	.	locus_tag=KN361_tr31
HiC_scaffold_1	tRNAscan-SE	tRNA	10668713	10668786	819	-	.	transcript_id=gnl|BurtonUofA|KN361_tr31;product=tRNA-Arg
HiC_scaffold_1	tRNAscan-SE	gene	11073882	11073952	665	+	.	locus_tag=KN361_tr32
HiC_scaffold_1	tRNAscan-SE	tRNA	11073882	11073952	665	+	.	transcript_id=gnl|BurtonUofA|KN361_tr32;product=tRNA-Gly
HiC_scaffold_1	tRNAscan-SE	gene	11316459	11316528	405	-	.	locus_tag=KN361_tr33
HiC_scaffold_1	tRNAscan-SE	tRNA	11316459	11316528	405	-	.	transcript_id=gnl|BurtonUofA|KN361_tr33;product=tRNA-Lys
HiC_scaffold_1	tRNAscan-SE	gene	11337305	11337388	763	+	.	locus_tag=KN361_tr34
HiC_scaffold_1	tRNAscan-SE	tRNA	11337305	11337388	763	+	.	transcript_id=gnl|BurtonUofA|KN361_tr34;product=tRNA-Leu
HiC_scaffold_1	tRNAscan-SE	gene	11408624	11408696	750	+	.	locus_tag=KN361_tr35
HiC_scaffold_1	tRNAscan-SE	tRNA	11408624	11408696	750	+	.	transcript_id=gnl|BurtonUofA|KN361_tr35;product=tRNA-Lys
HiC_scaffold_1	tRNAscan-SE	gene	11451730	11451801	605	-	.	locus_tag=KN361_tr36
HiC_scaffold_1	tRNAscan-SE	tRNA	11451730	11451801	605	-	.	transcript_id=gnl|BurtonUofA|KN361_tr36;product=tRNA-Asp
HiC_scaffold_1	tRNAscan-SE	gene	11452661	11452732	685	-	.	locus_tag=KN361_tr37
HiC_scaffold_1	tRNAscan-SE	tRNA	11452661	11452732	685	-	.	transcript_id=gnl|BurtonUofA|KN361_tr37;product=tRNA-Pro
HiC_scaffold_1	tRNAscan-SE	gene	11453032	11453095	258	-	.	locus_tag=KN361_tr38
HiC_scaffold_1	tRNAscan-SE	tRNA	11453032	11453095	258	-	.	transcript_id=gnl|BurtonUofA|KN361_tr38;product=tRNA-Xxx
HiC_scaffold_1	FEELnc	gene	11539643	11540710	.	-	.	ID=KN361_nc268;locus_tag=KN361_nc268
HiC_scaffold_1	FEELnc	ncRNA	11539643	11540710	.	-	.	ID=KN361_nc268A;Parent=KN361_nc268;ncRNA_class=lncRNA;product=long non-coding RNA;transcript_id=gnl|BurtonUofA|KN361_nc268A
HiC_scaffold_1	FEELnc	exon	11539643	11539762	.	-	.	Parent=KN361_nc268A
HiC_scaffold_1	FEELnc	exon	11540310	11540426	.	-	.	Parent=KN361_nc268A
HiC_scaffold_1	FEELnc	exon	11540510	11540710	.	-	.	Parent=KN361_nc268A
HiC_scaffold_1	tRNAscan-SE	gene	11688703	11688773	447	+	.	locus_tag=KN361_tr39
HiC_scaffold_1	tRNAscan-SE	tRNA	11688703	11688773	447	+	.	transcript_id=gnl|BurtonUofA|KN361_tr39;product=tRNA-Phe
HiC_scaffold_1	tRNAscan-SE	gene	12862363	12862434	751	+	.	locus_tag=KN361_tr40
HiC_scaffold_1	tRNAscan-SE	tRNA	12862363	12862434	751	+	.	transcript_id=gnl|BurtonUofA|KN361_tr40;product=tRNA-Trp
HiC_scaffold_1	tRNAscan-SE	gene	12865501	12865582	379	-	.	locus_tag=KN361_tr41
HiC_scaffold_1	tRNAscan-SE	tRNA	12865501	12865582	379	-	.	transcript_id=gnl|BurtonUofA|KN361_tr41;product=tRNA-Gly
HiC_scaffold_1	tRNAscan-SE	gene	12872716	12872798	285	-	.	locus_tag=KN361_tr42
HiC_scaffold_1	tRNAscan-SE	tRNA	12872716	12872798	285	-	.	transcript_id=gnl|BurtonUofA|KN361_tr42;product=tRNA-Xxx
HiC_scaffold_1	tRNAscan-SE	gene	12890658	12890737	282	-	.	locus_tag=KN361_tr43
HiC_scaffold_1	tRNAscan-SE	tRNA	12890658	12890737	282	-	.	transcript_id=gnl|BurtonUofA|KN361_tr43;product=tRNA-Gly
HiC_scaffold_1	tRNAscan-SE	gene	12945618	12945694	559	-	.	locus_tag=KN361_tr44
HiC_scaffold_1	tRNAscan-SE	tRNA	12945618	12945694	559	-	.	transcript_id=gnl|BurtonUofA|KN361_tr44;product=tRNA-Ala
HiC_scaffold_1	tRNAscan-SE	gene	12946254	12946326	789	+	.	locus_tag=KN361_tr45
HiC_scaffold_1	tRNAscan-SE	tRNA	12946254	12946326	789	+	.	transcript_id=gnl|BurtonUofA|KN361_tr45;product=tRNA-Glu
HiC_scaffold_1	tRNAscan-SE	gene	12948712	12948784	645	-	.	locus_tag=KN361_tr46
HiC_scaffold_1	tRNAscan-SE	tRNA	12948712	12948784	645	-	.	transcript_id=gnl|BurtonUofA|KN361_tr46;product=tRNA-Ala
HiC_scaffold_1	tRNAscan-SE	gene	12950177	12950248	583	-	.	locus_tag=KN361_tr47
HiC_scaffold_1	tRNAscan-SE	tRNA	12950177	12950248	583	-	.	transcript_id=gnl|BurtonUofA|KN361_tr47;product=tRNA-Xxx
HiC_scaffold_1	tRNAscan-SE	gene	13060590	13060662	700	+	.	locus_tag=KN361_tr48
HiC_scaffold_1	tRNAscan-SE	tRNA	13060590	13060662	700	+	.	transcript_id=gnl|BurtonUofA|KN361_tr48;product=tRNA-Ala
HiC_scaffold_1	tRNAscan-SE	gene	13302670	13302739	441	+	.	locus_tag=KN361_tr49
HiC_scaffold_1	tRNAscan-SE	tRNA	13302670	13302739	441	+	.	transcript_id=gnl|BurtonUofA|KN361_tr49;product=tRNA-Phe
HiC_scaffold_1	tRNAscan-SE	gene	13319227	13319294	416	+	.	locus_tag=KN361_tr50
HiC_scaffold_1	tRNAscan-SE	tRNA	13319227	13319294	416	+	.	transcript_id=gnl|BurtonUofA|KN361_tr50;product=tRNA-Xxx
HiC_scaffold_1	tRNAscan-SE	gene	13363543	13363615	789	+	.	locus_tag=KN361_tr51
HiC_scaffold_1	tRNAscan-SE	tRNA	13363543	13363615	789	+	.	transcript_id=gnl|BurtonUofA|KN361_tr51;product=tRNA-Glu
HiC_scaffold_1	tRNAscan-SE	gene	13440522	13440594	555	-	.	locus_tag=KN361_tr52
HiC_scaffold_1	tRNAscan-SE	tRNA	13440522	13440594	555	-	.	transcript_id=gnl|BurtonUofA|KN361_tr52;product=tRNA-Ala
HiC_scaffold_1	tRNAscan-SE	gene	13926518	13926589	774	-	.	locus_tag=KN361_tr53
HiC_scaffold_1	tRNAscan-SE	tRNA	13926518	13926589	774	-	.	transcript_id=gnl|BurtonUofA|KN361_tr53;product=tRNA-Thr
HiC_scaffold_1	blastn	gene	13973134	13975208	.	+	.	ID=KN361_nc215;locus_tag=KN361_nc215
HiC_scaffold_1	blastn	ncRNA	13973134	13975208	.	+	.	ID=KN361_nc215A;Parent=KN361_nc215;ncRNA_class=other;product=primary transcript of microRNA MIR164 precursor;transcript_id=gnl|BurtonUofA|KN361_nc215A
HiC_scaffold_1	blastn	exon	13973134	13973493	.	+	.	Parent=KN361_nc215A
HiC_scaffold_1	blastn	exon	13974522	13974639	.	+	.	Parent=KN361_nc215A
HiC_scaffold_1	blastn	exon	13974798	13975208	.	+	.	Parent=KN361_nc215A
HiC_scaffold_1	blastn	gene	13974133	13974854	.	-	.	ID=KN361_nc106;locus_tag=KN361_nc106
HiC_scaffold_1	blastn	ncRNA	13974133	13974854	.	-	.	ID=KN361_nc106A;Parent=KN361_nc106;ncRNA_class=other;product=primary transcript of microRNA MIR164 precursor;transcript_id=gnl|BurtonUofA|KN361_nc106A
HiC_scaffold_1	blastn	exon	13974133	13974854	.	-	.	Parent=KN361_nc106A
HiC_scaffold_1	blastn	gene	14174927	14175127	.	-	.	ID=KN361_nc025;locus_tag=KN361_nc025
HiC_scaffold_1	blastn	ncRNA	14174927	14175127	.	-	.	ID=KN361_nc025A;Parent=KN361_nc025;ncRNA_class=snRNA;product=small nuclear RNA U2;transcript_id=gnl|BurtonUofA|KN361_nc025A
HiC_scaffold_1	blastn	exon	14174927	14175127	.	-	.	Parent=KN361_nc025A
HiC_scaffold_1	tRNAscan-SE	gene	14249180	14249261	789	+	.	locus_tag=KN361_tr54
HiC_scaffold_1	tRNAscan-SE	tRNA	14249180	14249261	789	+	.	transcript_id=gnl|BurtonUofA|KN361_tr54;product=tRNA-Ser
HiC_scaffold_1	tRNAscan-SE	gene	14321637	14321710	501	-	.	locus_tag=KN361_tr55
HiC_scaffold_1	tRNAscan-SE	tRNA	14321637	14321710	501	-	.	transcript_id=gnl|BurtonUofA|KN361_tr55;product=tRNA-Ile
HiC_scaffold_1	tRNAscan-SE	gene	14346569	14346642	859	+	.	locus_tag=KN361_tr56
HiC_scaffold_1	tRNAscan-SE	tRNA	14346569	14346642	859	+	.	transcript_id=gnl|BurtonUofA|KN361_tr56;product=tRNA-Ile
HiC_scaffold_1	tRNAscan-SE	gene	14544543	14544615	634	-	.	locus_tag=KN361_tr57
HiC_scaffold_1	tRNAscan-SE	tRNA	14544543	14544615	634	-	.	transcript_id=gnl|BurtonUofA|KN361_tr57;product=tRNA-Ala
HiC_scaffold_1	tRNAscan-SE	gene	14753954	14754027	760	+	.	locus_tag=KN361_tr58
HiC_scaffold_1	tRNAscan-SE	tRNA	14753954	14754027	760	+	.	transcript_id=gnl|BurtonUofA|KN361_tr58;product=tRNA-Val
HiC_scaffold_1	tRNAscan-SE	gene	15255224	15255295	674	-	.	locus_tag=KN361_tr59
HiC_scaffold_1	tRNAscan-SE	tRNA	15255224	15255295	674	-	.	transcript_id=gnl|BurtonUofA|KN361_tr59;product=tRNA-Pro
HiC_scaffold_1	tRNAscan-SE	gene	15258591	15258660	470	+	.	locus_tag=KN361_tr60
HiC_scaffold_1	tRNAscan-SE	tRNA	15258591	15258660	470	+	.	transcript_id=gnl|BurtonUofA|KN361_tr60;product=tRNA-Asp
HiC_scaffold_1	tRNAscan-SE	gene	15264539	15264610	670	+	.	locus_tag=KN361_tr61
HiC_scaffold_1	tRNAscan-SE	tRNA	15264539	15264610	670	+	.	transcript_id=gnl|BurtonUofA|KN361_tr61;product=tRNA-Asp
HiC_scaffold_1	tRNAscan-SE	gene	15291601	15291671	574	-	.	locus_tag=KN361_tr62
HiC_scaffold_1	tRNAscan-SE	tRNA	15291601	15291671	574	-	.	transcript_id=gnl|BurtonUofA|KN361_tr62;product=tRNA-Gly
HiC_scaffold_1	tRNAscan-SE	gene	15373549	15373622	815	+	.	locus_tag=KN361_tr63
HiC_scaffold_1	tRNAscan-SE	tRNA	15373549	15373622	815	+	.	transcript_id=gnl|BurtonUofA|KN361_tr63;product=tRNA-Val
HiC_scaffold_1	tRNAscan-SE	gene	16022565	16022644	259	+	.	locus_tag=KN361_tr64
HiC_scaffold_1	tRNAscan-SE	tRNA	16022565	16022644	259	+	.	transcript_id=gnl|BurtonUofA|KN361_tr64;product=tRNA-Arg
HiC_scaffold_1	tRNAscan-SE	gene	16349650	16349722	690	-	.	locus_tag=KN361_tr65
HiC_scaffold_1	tRNAscan-SE	tRNA	16349650	16349722	690	-	.	transcript_id=gnl|BurtonUofA|KN361_tr65;product=tRNA-Lys
HiC_scaffold_1	tRNAscan-SE	gene	16437990	16438071	807	-	.	locus_tag=KN361_tr66
HiC_scaffold_1	tRNAscan-SE	tRNA	16437990	16438071	807	-	.	transcript_id=gnl|BurtonUofA|KN361_tr66;product=tRNA-Ser
HiC_scaffold_1	tRNAscan-SE	gene	16678094	16678165	758	-	.	locus_tag=KN361_tr67
HiC_scaffold_1	tRNAscan-SE	tRNA	16678094	16678165	758	-	.	transcript_id=gnl|BurtonUofA|KN361_tr67;product=tRNA-Trp
HiC_scaffold_1	tRNAscan-SE	gene	16678623	16678694	678	-	.	locus_tag=KN361_tr68
HiC_scaffold_1	tRNAscan-SE	tRNA	16678623	16678694	678	-	.	transcript_id=gnl|BurtonUofA|KN361_tr68;product=tRNA-Trp
HiC_scaffold_1	FEELnc	gene	16908847	16910087	.	-	.	ID=KN361_nc192;locus_tag=KN361_nc192
HiC_scaffold_1	FEELnc	ncRNA	16908847	16910087	.	-	.	ID=KN361_nc192A;Parent=KN361_nc192;ncRNA_class=lncRNA;product=long non-coding RNA;transcript_id=gnl|BurtonUofA|KN361_nc192A
HiC_scaffold_1	FEELnc	exon	16908847	16908919	.	-	.	Parent=KN361_nc192A
HiC_scaffold_1	FEELnc	exon	16909239	16910087	.	-	.	Parent=KN361_nc192A
HiC_scaffold_1	tRNAscan-SE	gene	16954453	16954522	406	+	.	locus_tag=KN361_tr69
HiC_scaffold_1	tRNAscan-SE	tRNA	16954453	16954522	406	+	.	transcript_id=gnl|BurtonUofA|KN361_tr69;product=tRNA-Phe
HiC_scaffold_1	tRNAscan-SE	gene	17327491	17327560	522	+	.	locus_tag=KN361_tr70
HiC_scaffold_1	tRNAscan-SE	tRNA	17327491	17327560	522	+	.	transcript_id=gnl|BurtonUofA|KN361_tr70;product=tRNA-Lys
HiC_scaffold_1	tRNAscan-SE	gene	17651199	17651272	815	-	.	locus_tag=KN361_tr71
HiC_scaffold_1	tRNAscan-SE	tRNA	17651199	17651272	815	-	.	transcript_id=gnl|BurtonUofA|KN361_tr71;product=tRNA-Val
HiC_scaffold_1	blastn	gene	17757640	17757797	.	+	.	ID=KN361_nc001;locus_tag=KN361_nc001
HiC_scaffold_1	blastn	ncRNA	17757640	17757797	.	+	.	ID=KN361_nc001A;Parent=KN361_nc001;ncRNA_class=snRNA;product=small nuclear RNA U2;transcript_id=gnl|BurtonUofA|KN361_nc001A
HiC_scaffold_1	blastn	exon	17757640	17757797	.	+	.	Parent=KN361_nc001A
HiC_scaffold_1	blastn	gene	17759777	17759923	.	-	.	ID=KN361_nc028;locus_tag=KN361_nc028
HiC_scaffold_1	blastn	ncRNA	17759777	17759923	.	-	.	ID=KN361_nc028A;Parent=KN361_nc028;ncRNA_class=snRNA;product=small nuclear RNA U4;transcript_id=gnl|BurtonUofA|KN361_nc028A
HiC_scaffold_1	blastn	exon	17759777	17759923	.	-	.	Parent=KN361_nc028A
HiC_scaffold_1	blastn	ncRNA	17759828	17759905	.	-	.	ID=KN361_nc028B;Parent=KN361_nc028;ncRNA_class=snRNA;product=small nuclear RNA U4;transcript_id=gnl|BurtonUofA|KN361_nc028B
HiC_scaffold_1	blastn	exon	17759828	17759905	.	-	.	Parent=KN361_nc028B
HiC_scaffold_1	blastn	gene	17762285	17762419	.	-	.	ID=KN361_nc029;locus_tag=KN361_nc029
HiC_scaffold_1	blastn	ncRNA	17762285	17762419	.	-	.	ID=KN361_nc029A;Parent=KN361_nc029;ncRNA_class=snRNA;product=small nuclear RNA U1;transcript_id=gnl|BurtonUofA|KN361_nc029A
HiC_scaffold_1	blastn	exon	17762285	17762419	.	-	.	Parent=KN361_nc029A
HiC_scaffold_1	blastn	gene	17764086	17764215	.	-	.	ID=KN361_nc138;locus_tag=KN361_nc138
HiC_scaffold_1	blastn	ncRNA	17764086	17764215	.	-	.	ID=KN361_nc138A;Parent=KN361_nc138;ncRNA_class=snRNA;product=small nuclear RNA U5;transcript_id=gnl|BurtonUofA|KN361_nc138A
HiC_scaffold_1	blastn	exon	17764086	17764215	.	-	.	Parent=KN361_nc138A
HiC_scaffold_1	tRNAscan-SE	gene	17902746	17902816	654	+	.	locus_tag=KN361_tr72
HiC_scaffold_1	tRNAscan-SE	tRNA	17902746	17902816	654	+	.	transcript_id=gnl|BurtonUofA|KN361_tr72;product=tRNA-Gly
HiC_scaffold_1	tRNAscan-SE	gene	17905878	17905948	591	+	.	locus_tag=KN361_tr73
HiC_scaffold_1	tRNAscan-SE	tRNA	17905878	17905948	591	+	.	transcript_id=gnl|BurtonUofA|KN361_tr73;product=tRNA-Gly
HiC_scaffold_1	tRNAscan-SE	gene	18178535	18178618	745	+	.	locus_tag=KN361_tr74
HiC_scaffold_1	tRNAscan-SE	tRNA	18178535	18178618	745	+	.	transcript_id=gnl|BurtonUofA|KN361_tr74;product=tRNA-Tyr
HiC_scaffold_1	tRNAscan-SE	gene	18240143	18240225	373	-	.	locus_tag=KN361_tr75
HiC_scaffold_1	tRNAscan-SE	tRNA	18240143	18240225	373	-	.	transcript_id=gnl|BurtonUofA|KN361_tr75;product=tRNA-His
HiC_scaffold_1	tRNAscan-SE	gene	18242337	18242410	212	-	.	locus_tag=KN361_tr76
HiC_scaffold_1	tRNAscan-SE	tRNA	18242337	18242410	212	-	.	transcript_id=gnl|BurtonUofA|KN361_tr76;product=tRNA-Xxx
HiC_scaffold_1	tRNAscan-SE	gene	18265887	18265960	725	+	.	locus_tag=KN361_tr77
HiC_scaffold_1	tRNAscan-SE	tRNA	18265887	18265960	725	+	.	transcript_id=gnl|BurtonUofA|KN361_tr77;product=tRNA-Val
HiC_scaffold_1	tRNAscan-SE	gene	18270592	18270665	725	+	.	locus_tag=KN361_tr78
HiC_scaffold_1	tRNAscan-SE	tRNA	18270592	18270665	725	+	.	transcript_id=gnl|BurtonUofA|KN361_tr78;product=tRNA-Val
HiC_scaffold_1	tRNAscan-SE	gene	18328874	18328945	676	-	.	locus_tag=KN361_tr79
HiC_scaffold_1	tRNAscan-SE	tRNA	18328874	18328945	676	-	.	transcript_id=gnl|BurtonUofA|KN361_tr79;product=tRNA-Glu
HiC_scaffold_1	tRNAscan-SE	gene	18329872	18329944	905	-	.	locus_tag=KN361_tr80
HiC_scaffold_1	tRNAscan-SE	tRNA	18329872	18329944	905	-	.	transcript_id=gnl|BurtonUofA|KN361_tr80;product=tRNA-Lys
HiC_scaffold_1	blastn	gene	18360262	18360485	.	+	.	ID=KN361_nc186;locus_tag=KN361_nc186
HiC_scaffold_1	blastn	ncRNA	18360262	18360478	.	+	.	ID=KN361_nc186B;Parent=KN361_nc186;ncRNA_class=snRNA;product=small nuclear RNA U4;transcript_id=gnl|BurtonUofA|KN361_nc186B
HiC_scaffold_1	blastn	exon	18360262	18360478	.	+	.	Parent=KN361_nc186B
HiC_scaffold_1	blastn	ncRNA	18360345	18360485	.	+	.	ID=KN361_nc186A;Parent=KN361_nc186;ncRNA_class=snRNA;product=small nuclear RNA U4;transcript_id=gnl|BurtonUofA|KN361_nc186A
HiC_scaffold_1	blastn	exon	18360345	18360485	.	+	.	Parent=KN361_nc186A
HiC_scaffold_1	blastn	gene	18363481	18363633	.	-	.	ID=KN361_nc032;locus_tag=KN361_nc032
HiC_scaffold_1	blastn	ncRNA	18363481	18363633	.	-	.	ID=KN361_nc032B;Parent=KN361_nc032;ncRNA_class=snRNA;product=small nuclear RNA U5;transcript_id=gnl|BurtonUofA|KN361_nc032B
HiC_scaffold_1	blastn	exon	18363481	18363633	.	-	.	Parent=KN361_nc032B
HiC_scaffold_1	blastn	ncRNA	18363536	18363633	.	-	.	ID=KN361_nc032A;Parent=KN361_nc032;ncRNA_class=snRNA;product=small nuclear RNA U5;transcript_id=gnl|BurtonUofA|KN361_nc032A
HiC_scaffold_1	blastn	exon	18363536	18363633	.	-	.	Parent=KN361_nc032A
HiC_scaffold_1	tRNAscan-SE	gene	18365078	18365150	348	-	.	locus_tag=KN361_tr81
HiC_scaffold_1	tRNAscan-SE	tRNA	18365078	18365150	348	-	.	transcript_id=gnl|BurtonUofA|KN361_tr81;product=tRNA-Pro
HiC_scaffold_1	tRNAscan-SE	gene	18652910	18652982	877	+	.	locus_tag=KN361_tr82
HiC_scaffold_1	tRNAscan-SE	tRNA	18652910	18652982	877	+	.	transcript_id=gnl|BurtonUofA|KN361_tr82;product=tRNA-Lys
HiC_scaffold_1	tRNAscan-SE	gene	18710591	18710663	905	+	.	locus_tag=KN361_tr83
HiC_scaffold_1	tRNAscan-SE	tRNA	18710591	18710663	905	+	.	transcript_id=gnl|BurtonUofA|KN361_tr83;product=tRNA-Lys
HiC_scaffold_1	tRNAscan-SE	gene	18930511	18930580	397	+	.	locus_tag=KN361_tr84
HiC_scaffold_1	tRNAscan-SE	tRNA	18930511	18930580	397	+	.	transcript_id=gnl|BurtonUofA|KN361_tr84;product=tRNA-Xxx
HiC_scaffold_1	FEELnc	gene	19188699	19191141	.	+	.	ID=KN361_nc277;locus_tag=KN361_nc277
HiC_scaffold_1	FEELnc	ncRNA	19188699	19191141	.	+	.	ID=KN361_nc277A;Parent=KN361_nc277;ncRNA_class=lncRNA;product=long non-coding RNA;transcript_id=gnl|BurtonUofA|KN361_nc277A
HiC_scaffold_1	FEELnc	exon	19188699	19188749	.	+	.	Parent=KN361_nc277A
HiC_scaffold_1	FEELnc	exon	19190687	19191141	.	+	.	Parent=KN361_nc277A
HiC_scaffold_1	tRNAscan-SE	gene	19340499	19340568	430	+	.	locus_tag=KN361_tr85
HiC_scaffold_1	tRNAscan-SE	tRNA	19340499	19340568	430	+	.	transcript_id=gnl|BurtonUofA|KN361_tr85;product=tRNA-Leu
HiC_scaffold_1	tRNAscan-SE	gene	19397561	19397630	481	-	.	locus_tag=KN361_tr86
HiC_scaffold_1	tRNAscan-SE	tRNA	19397561	19397630	481	-	.	transcript_id=gnl|BurtonUofA|KN361_tr86;product=tRNA-Phe
HiC_scaffold_1	blastn	gene	19440215	19440314	.	-	.	ID=KN361_nc035;locus_tag=KN361_nc035
HiC_scaffold_1	blastn	ncRNA	19440215	19440314	.	-	.	ID=KN361_nc035A;Parent=KN361_nc035;ncRNA_class=snRNA;product=small nuclear RNA U5;transcript_id=gnl|BurtonUofA|KN361_nc035A
HiC_scaffold_1	blastn	exon	19440215	19440314	.	-	.	Parent=KN361_nc035A
HiC_scaffold_1	tRNAscan-SE	gene	19602986	19603056	379	+	.	locus_tag=KN361_tr87
HiC_scaffold_1	tRNAscan-SE	tRNA	19602986	19603056	379	+	.	transcript_id=gnl|BurtonUofA|KN361_tr87;product=tRNA-Xxx
HiC_scaffold_1	blastn	gene	20182496	20184473	.	+	.	ID=KN361_nc004;locus_tag=KN361_nc004
HiC_scaffold_1	blastn	ncRNA	20182496	20184473	.	+	.	ID=KN361_nc004A;Parent=KN361_nc004;ncRNA_class=other;product=primary transcript of microRNA MIR166 precursor;transcript_id=gnl|BurtonUofA|KN361_nc004A
HiC_scaffold_1	blastn	exon	20182496	20184473	.	+	.	Parent=KN361_nc004A
HiC_scaffold_1	blastn	ncRNA	20182559	20183530	.	+	.	ID=KN361_nc004B;Parent=KN361_nc004;ncRNA_class=other;product=primary transcript of microRNA MIR166 precursor;transcript_id=gnl|BurtonUofA|KN361_nc004B
HiC_scaffold_1	blastn	exon	20182559	20183530	.	+	.	Parent=KN361_nc004B
HiC_scaffold_1	blastn	ncRNA	20182567	20183181	.	+	.	ID=KN361_nc004C;Parent=KN361_nc004;ncRNA_class=other;product=primary transcript microRNA MIR166 precursor;transcript_id=gnl|BurtonUofA|KN361_nc004C
HiC_scaffold_1	blastn	exon	20182567	20183181	.	+	.	Parent=KN361_nc004C
HiC_scaffold_1	tRNAscan-SE	gene	20304244	20304316	691	+	.	locus_tag=KN361_tr88
HiC_scaffold_1	tRNAscan-SE	tRNA	20304244	20304316	691	+	.	transcript_id=gnl|BurtonUofA|KN361_tr88;product=tRNA-Arg
HiC_scaffold_1	tRNAscan-SE	gene	20483122	20483193	784	+	.	locus_tag=KN361_tr89
HiC_scaffold_1	tRNAscan-SE	tRNA	20483122	20483193	784	+	.	transcript_id=gnl|BurtonUofA|KN361_tr89;product=tRNA-Cys
HiC_scaffold_1	tRNAscan-SE	gene	20862734	20862805	698	-	.	locus_tag=KN361_tr90
HiC_scaffold_1	tRNAscan-SE	tRNA	20862734	20862805	698	-	.	transcript_id=gnl|BurtonUofA|KN361_tr90;product=tRNA-Asp
HiC_scaffold_1	blastn	gene	21091473	21091911	.	+	.	ID=KN361_nc257;locus_tag=KN361_nc257
HiC_scaffold_1	blastn	ncRNA	21091473	21091911	.	+	.	ID=KN361_nc257A;Parent=KN361_nc257;ncRNA_class=other;product=primary transcript of microRNA MIR168 precursor;transcript_id=gnl|BurtonUofA|KN361_nc257A
HiC_scaffold_1	blastn	exon	21091473	21091911	.	+	.	Parent=KN361_nc257A
HiC_scaffold_1	tRNAscan-SE	gene	21126292	21126375	786	+	.	locus_tag=KN361_tr91
HiC_scaffold_1	tRNAscan-SE	tRNA	21126292	21126375	786	+	.	transcript_id=gnl|BurtonUofA|KN361_tr91;product=tRNA-Leu
HiC_scaffold_1	tRNAscan-SE	gene	21217379	21217451	704	-	.	locus_tag=KN361_tr92
HiC_scaffold_1	tRNAscan-SE	tRNA	21217379	21217451	704	-	.	transcript_id=gnl|BurtonUofA|KN361_tr92;product=tRNA-Arg
HiC_scaffold_1	tRNAscan-SE	gene	21267655	21267726	583	+	.	locus_tag=KN361_tr93
HiC_scaffold_1	tRNAscan-SE	tRNA	21267655	21267726	583	+	.	transcript_id=gnl|BurtonUofA|KN361_tr93;product=tRNA-Xxx
HiC_scaffold_1	tRNAscan-SE	gene	21283518	21283589	698	+	.	locus_tag=KN361_tr94
HiC_scaffold_1	tRNAscan-SE	tRNA	21283518	21283589	698	+	.	transcript_id=gnl|BurtonUofA|KN361_tr94;product=tRNA-Asp
HiC_scaffold_1	tRNAscan-SE	gene	21284250	21284321	530	+	.	locus_tag=KN361_tr95
HiC_scaffold_1	tRNAscan-SE	tRNA	21284250	21284321	530	+	.	transcript_id=gnl|BurtonUofA|KN361_tr95;product=tRNA-Asp
HiC_scaffold_1	tRNAscan-SE	gene	21515744	21515827	745	+	.	locus_tag=KN361_tr96
HiC_scaffold_1	tRNAscan-SE	tRNA	21515744	21515827	745	+	.	transcript_id=gnl|BurtonUofA|KN361_tr96;product=tRNA-Tyr
HiC_scaffold_1	blastn	gene	22025181	22025316	.	+	.	ID=KN361_nc005;locus_tag=KN361_nc005
HiC_scaffold_1	blastn	ncRNA	22025181	22025316	.	+	.	ID=KN361_nc005A;Parent=KN361_nc005;ncRNA_class=snRNA;product=small nuclear RNA U4;transcript_id=gnl|BurtonUofA|KN361_nc005A
HiC_scaffold_1	blastn	exon	22025181	22025316	.	+	.	Parent=KN361_nc005A
HiC_scaffold_1	blastn	gene	22028478	22028608	.	+	.	ID=KN361_nc006;locus_tag=KN361_nc006
HiC_scaffold_1	blastn	ncRNA	22028478	22028608	.	+	.	ID=KN361_nc006A;Parent=KN361_nc006;ncRNA_class=snRNA;product=small nuclear RNA U1;transcript_id=gnl|BurtonUofA|KN361_nc006A
HiC_scaffold_1	blastn	exon	22028478	22028608	.	+	.	Parent=KN361_nc006A
HiC_scaffold_1	blastn	gene	22029984	22030157	.	+	.	ID=KN361_nc007;locus_tag=KN361_nc007
HiC_scaffold_1	blastn	ncRNA	22029984	22030157	.	+	.	ID=KN361_nc007A;Parent=KN361_nc007;ncRNA_class=snRNA;product=small nuclear RNA U2;transcript_id=gnl|BurtonUofA|KN361_nc007A
HiC_scaffold_1	blastn	exon	22029984	22030157	.	+	.	Parent=KN361_nc007A
HiC_scaffold_1	tRNAscan-SE	gene	22559079	22559151	635	+	.	locus_tag=KN361_tr97
HiC_scaffold_1	tRNAscan-SE	tRNA	22559079	22559151	635	+	.	transcript_id=gnl|BurtonUofA|KN361_tr97;product=tRNA-Ala
HiC_scaffold_1	tRNAscan-SE	gene	22630530	22630613	786	-	.	locus_tag=KN361_tr98
HiC_scaffold_1	tRNAscan-SE	tRNA	22630530	22630613	786	-	.	transcript_id=gnl|BurtonUofA|KN361_tr98;product=tRNA-Ile
HiC_scaffold_1	blastn	gene	23095872	23096075	.	-	.	ID=KN361_nc038;locus_tag=KN361_nc038
HiC_scaffold_1	blastn	ncRNA	23095872	23096075	.	-	.	ID=KN361_nc038A;Parent=KN361_nc038;ncRNA_class=snRNA;product=small nuclear RNA U2;transcript_id=gnl|BurtonUofA|KN361_nc038A
HiC_scaffold_1	blastn	exon	23095872	23096075	.	-	.	Parent=KN361_nc038A
HiC_scaffold_1	tRNAscan-SE	gene	23203376	23203446	293	-	.	locus_tag=KN361_tr99
HiC_scaffold_1	tRNAscan-SE	tRNA	23203376	23203446	293	-	.	transcript_id=gnl|BurtonUofA|KN361_tr99;product=tRNA-Lys
HiC_scaffold_1	FEELnc	gene	23535641	23536946	.	+	.	ID=KN361_nc119;locus_tag=KN361_nc119
HiC_scaffold_1	FEELnc	ncRNA	23535641	23536946	.	+	.	ID=KN361_nc119A;Parent=KN361_nc119;ncRNA_class=lncRNA;product=long non-coding RNA;transcript_id=gnl|BurtonUofA|KN361_nc119A
HiC_scaffold_1	FEELnc	exon	23535641	23536454	.	+	.	Parent=KN361_nc119A
HiC_scaffold_1	FEELnc	exon	23536790	23536946	.	+	.	Parent=KN361_nc119A
HiC_scaffold_1	tRNAscan-SE	gene	24513966	24514038	725	+	.	locus_tag=KN361_tr100
HiC_scaffold_1	tRNAscan-SE	tRNA	24513966	24514038	725	+	.	transcript_id=gnl|BurtonUofA|KN361_tr100;product=tRNA-Arg
HiC_scaffold_1	tRNAscan-SE	gene	24788112	24788183	758	-	.	locus_tag=KN361_tr101
HiC_scaffold_1	tRNAscan-SE	tRNA	24788112	24788183	758	-	.	transcript_id=gnl|BurtonUofA|KN361_tr101;product=tRNA-Trp
HiC_scaffold_1	tRNAscan-SE	gene	25621105	25621176	698	+	.	locus_tag=KN361_tr102
HiC_scaffold_1	tRNAscan-SE	tRNA	25621105	25621176	698	+	.	transcript_id=gnl|BurtonUofA|KN361_tr102;product=tRNA-Asp
HiC_scaffold_1	tRNAscan-SE	gene	25677605	25677686	807	+	.	locus_tag=KN361_tr103
HiC_scaffold_1	tRNAscan-SE	tRNA	25677605	25677686	807	+	.	transcript_id=gnl|BurtonUofA|KN361_tr103;product=tRNA-Ser
HiC_scaffold_1	tRNAscan-SE	gene	25693578	25693659	768	+	.	locus_tag=KN361_tr104
HiC_scaffold_1	tRNAscan-SE	tRNA	25693578	25693659	768	+	.	transcript_id=gnl|BurtonUofA|KN361_tr104;product=tRNA-Ser
HiC_scaffold_1	tRNAscan-SE	gene	25714214	25714286	761	+	.	locus_tag=KN361_tr105
HiC_scaffold_1	tRNAscan-SE	tRNA	25714214	25714286	761	+	.	transcript_id=gnl|BurtonUofA|KN361_tr105;product=tRNA-Phe
HiC_scaffold_1	tRNAscan-SE	gene	25891397	25891468	726	+	.	locus_tag=KN361_tr106
HiC_scaffold_1	tRNAscan-SE	tRNA	25891397	25891468	726	+	.	transcript_id=gnl|BurtonUofA|KN361_tr106;product=tRNA-Gln
HiC_scaffold_1	tRNAscan-SE	gene	25975336	25975407	726	+	.	locus_tag=KN361_tr107
HiC_scaffold_1	tRNAscan-SE	tRNA	25975336	25975407	726	+	.	transcript_id=gnl|BurtonUofA|KN361_tr107;product=tRNA-Gln
HiC_scaffold_1	tRNAscan-SE	gene	26228833	26228903	665	+	.	locus_tag=KN361_tr108
HiC_scaffold_1	tRNAscan-SE	tRNA	26228833	26228903	665	+	.	transcript_id=gnl|BurtonUofA|KN361_tr108;product=tRNA-Gly
HiC_scaffold_1	FEELnc	gene	26260030	26271053	.	+	.	ID=KN361_nc227;locus_tag=KN361_nc227
HiC_scaffold_1	FEELnc	ncRNA	26260030	26271053	.	+	.	ID=KN361_nc227A;Parent=KN361_nc227;ncRNA_class=lncRNA;product=long non-coding RNA;transcript_id=gnl|BurtonUofA|KN361_nc227A
HiC_scaffold_1	blastn	exon	26260030	26260085	.	+	.	Parent=KN361_nc227A
HiC_scaffold_1	blastn	exon	26265923	26266473	.	+	.	Parent=KN361_nc227A
HiC_scaffold_1	blastn	exon	26270939	26271053	.	+	.	Parent=KN361_nc227A
HiC_scaffold_1	tRNAscan-SE	gene	26530337	26530406	534	-	.	locus_tag=KN361_tr109
HiC_scaffold_1	tRNAscan-SE	tRNA	26530337	26530406	534	-	.	transcript_id=gnl|BurtonUofA|KN361_tr109;product=tRNA-Leu
HiC_scaffold_1	tRNAscan-SE	gene	26548865	26548948	793	-	.	locus_tag=KN361_tr110
HiC_scaffold_1	tRNAscan-SE	tRNA	26548865	26548948	793	-	.	transcript_id=gnl|BurtonUofA|KN361_tr110;product=tRNA-Ile
HiC_scaffold_1	tRNAscan-SE	gene	26967316	26967387	698	+	.	locus_tag=KN361_tr111
HiC_scaffold_1	tRNAscan-SE	tRNA	26967316	26967387	698	+	.	transcript_id=gnl|BurtonUofA|KN361_tr111;product=tRNA-Asp
HiC_scaffold_1	tRNAscan-SE	gene	27082826	27082896	364	-	.	locus_tag=KN361_tr112
HiC_scaffold_1	tRNAscan-SE	tRNA	27082826	27082896	364	-	.	transcript_id=gnl|BurtonUofA|KN361_tr112;product=tRNA-Phe
HiC_scaffold_1	tRNAscan-SE	gene	27181658	27181735	793	-	.	locus_tag=KN361_tr113
HiC_scaffold_1	tRNAscan-SE	tRNA	27181658	27181735	793	-	.	transcript_id=gnl|BurtonUofA|KN361_tr113;product=tRNA-Lys
HiC_scaffold_1	tRNAscan-SE	gene	27183975	27184047	877	-	.	locus_tag=KN361_tr114
HiC_scaffold_1	tRNAscan-SE	tRNA	27183975	27184047	877	-	.	transcript_id=gnl|BurtonUofA|KN361_tr114;product=tRNA-Lys
HiC_scaffold_1	tRNAscan-SE	gene	27267896	27267967	698	-	.	locus_tag=KN361_tr115
HiC_scaffold_1	tRNAscan-SE	tRNA	27267896	27267967	698	-	.	transcript_id=gnl|BurtonUofA|KN361_tr115;product=tRNA-Asp
HiC_scaffold_1	tRNAscan-SE	gene	27711187	27711258	523	+	.	locus_tag=KN361_tr116
HiC_scaffold_1	tRNAscan-SE	tRNA	27711187	27711258	523	+	.	transcript_id=gnl|BurtonUofA|KN361_tr116;product=tRNA-Lys
HiC_scaffold_1	tRNAscan-SE	gene	28659498	28659580	684	+	.	locus_tag=KN361_tr117
HiC_scaffold_1	tRNAscan-SE	tRNA	28659498	28659580	684	+	.	transcript_id=gnl|BurtonUofA|KN361_tr117;product=tRNA-Leu
HiC_scaffold_1	tRNAscan-SE	gene	28750728	28750797	373	-	.	locus_tag=KN361_tr118
HiC_scaffold_1	tRNAscan-SE	tRNA	28750728	28750797	373	-	.	transcript_id=gnl|BurtonUofA|KN361_tr118;product=tRNA-Phe
HiC_scaffold_1	tRNAscan-SE	gene	28829355	28829427	681	+	.	locus_tag=KN361_tr119
HiC_scaffold_1	tRNAscan-SE	tRNA	28829355	28829427	681	+	.	transcript_id=gnl|BurtonUofA|KN361_tr119;product=tRNA-Arg
HiC_scaffold_1	tRNAscan-SE	gene	29326569	29326656	576	-	.	locus_tag=KN361_tr120
HiC_scaffold_1	tRNAscan-SE	tRNA	29326569	29326656	576	-	.	transcript_id=gnl|BurtonUofA|KN361_tr120;product=tRNA-Tyr
HiC_scaffold_1	tRNAscan-SE	gene	29631223	29631294	630	+	.	locus_tag=KN361_tr121
HiC_scaffold_1	tRNAscan-SE	tRNA	29631223	29631294	630	+	.	transcript_id=gnl|BurtonUofA|KN361_tr121;product=tRNA-His
HiC_scaffold_1	FEELnc	gene	29784059	29784432	.	-	.	ID=KN361_nc218;locus_tag=KN361_nc218
HiC_scaffold_1	FEELnc	ncRNA	29784059	29784432	.	-	.	ID=KN361_nc218A;Parent=KN361_nc218;ncRNA_class=lncRNA;product=long non-coding RNA;transcript_id=gnl|BurtonUofA|KN361_nc218A
HiC_scaffold_1	FEELnc	exon	29784059	29784122	.	-	.	Parent=KN361_nc218A
HiC_scaffold_1	FEELnc	exon	29784277	29784432	.	-	.	Parent=KN361_nc218A
HiC_scaffold_1	tRNAscan-SE	gene	29898629	29898698	418	-	.	locus_tag=KN361_tr122
HiC_scaffold_1	tRNAscan-SE	tRNA	29898629	29898698	418	-	.	transcript_id=gnl|BurtonUofA|KN361_tr122;product=tRNA-Phe
HiC_scaffold_1	tRNAscan-SE	gene	29936499	29936570	674	+	.	locus_tag=KN361_tr123
HiC_scaffold_1	tRNAscan-SE	tRNA	29936499	29936570	674	+	.	transcript_id=gnl|BurtonUofA|KN361_tr123;product=tRNA-Pro
HiC_scaffold_1	tRNAscan-SE	gene	30152447	30152529	483	+	.	locus_tag=KN361_tr124
HiC_scaffold_1	tRNAscan-SE	tRNA	30152447	30152529	483	+	.	transcript_id=gnl|BurtonUofA|KN361_tr124;product=tRNA-Leu
HiC_scaffold_1	tRNAscan-SE	gene	30154567	30154649	601	+	.	locus_tag=KN361_tr125
HiC_scaffold_1	tRNAscan-SE	tRNA	30154567	30154649	601	+	.	transcript_id=gnl|BurtonUofA|KN361_tr125;product=tRNA-Leu
HiC_scaffold_1	tRNAscan-SE	gene	30850575	30850647	634	+	.	locus_tag=KN361_tr126
HiC_scaffold_1	tRNAscan-SE	tRNA	30850575	30850647	634	+	.	transcript_id=gnl|BurtonUofA|KN361_tr126;product=tRNA-Ala
HiC_scaffold_1	tRNAscan-SE	gene	30895328	30895399	739	+	.	locus_tag=KN361_tr127
HiC_scaffold_1	tRNAscan-SE	tRNA	30895328	30895399	739	+	.	transcript_id=gnl|BurtonUofA|KN361_tr127;product=tRNA-Gly
HiC_scaffold_1	tRNAscan-SE	gene	30967922	30967993	695	-	.	locus_tag=KN361_tr128
HiC_scaffold_1	tRNAscan-SE	tRNA	30967922	30967993	695	-	.	transcript_id=gnl|BurtonUofA|KN361_tr128;product=tRNA-Gly
HiC_scaffold_1	tRNAscan-SE	gene	31018280	31018349	480	-	.	locus_tag=KN361_tr129
HiC_scaffold_1	tRNAscan-SE	tRNA	31018280	31018349	480	-	.	transcript_id=gnl|BurtonUofA|KN361_tr129;product=tRNA-Phe
HiC_scaffold_1	tRNAscan-SE	gene	31143530	31143599	363	+	.	locus_tag=KN361_tr130
HiC_scaffold_1	tRNAscan-SE	tRNA	31143530	31143599	363	+	.	transcript_id=gnl|BurtonUofA|KN361_tr130;product=tRNA-Leu
HiC_scaffold_1	tRNAscan-SE	gene	31321905	31321974	530	+	.	locus_tag=KN361_tr131
HiC_scaffold_1	tRNAscan-SE	tRNA	31321905	31321974	530	+	.	transcript_id=gnl|BurtonUofA|KN361_tr131;product=tRNA-Phe
HiC_scaffold_1	tRNAscan-SE	gene	31521273	31521345	683	+	.	locus_tag=KN361_tr132
HiC_scaffold_1	tRNAscan-SE	tRNA	31521273	31521345	683	+	.	transcript_id=gnl|BurtonUofA|KN361_tr132;product=tRNA-Ala
HiC_scaffold_1	tRNAscan-SE	gene	31582342	31582423	694	-	.	locus_tag=KN361_tr133
HiC_scaffold_1	tRNAscan-SE	tRNA	31582342	31582423	694	-	.	transcript_id=gnl|BurtonUofA|KN361_tr133;product=tRNA-Ser
HiC_scaffold_1	tRNAscan-SE	gene	31585475	31585556	790	-	.	locus_tag=KN361_tr134
HiC_scaffold_1	tRNAscan-SE	tRNA	31585475	31585556	790	-	.	transcript_id=gnl|BurtonUofA|KN361_tr134;product=tRNA-Ser
HiC_scaffold_1	tRNAscan-SE	gene	31642612	31642683	817	-	.	locus_tag=KN361_tr135
HiC_scaffold_1	tRNAscan-SE	tRNA	31642612	31642683	817	-	.	transcript_id=gnl|BurtonUofA|KN361_tr135;product=tRNA-Cys
HiC_scaffold_1	tRNAscan-SE	gene	31699260	31699341	790	-	.	locus_tag=KN361_tr136
HiC_scaffold_1	tRNAscan-SE	tRNA	31699260	31699341	790	-	.	transcript_id=gnl|BurtonUofA|KN361_tr136;product=tRNA-Ser
HiC_scaffold_1	tRNAscan-SE	gene	31701776	31701857	790	-	.	locus_tag=KN361_tr137
HiC_scaffold_1	tRNAscan-SE	tRNA	31701776	31701857	790	-	.	transcript_id=gnl|BurtonUofA|KN361_tr137;product=tRNA-Ser
HiC_scaffold_1	tRNAscan-SE	gene	31701954	31702035	790	+	.	locus_tag=KN361_tr138
HiC_scaffold_1	tRNAscan-SE	tRNA	31701954	31702035	790	+	.	transcript_id=gnl|BurtonUofA|KN361_tr138;product=tRNA-Ser
HiC_scaffold_1	tRNAscan-SE	gene	32011545	32011614	229	-	.	locus_tag=KN361_tr139
HiC_scaffold_1	tRNAscan-SE	tRNA	32011545	32011614	229	-	.	transcript_id=gnl|BurtonUofA|KN361_tr139;product=tRNA-Leu
HiC_scaffold_1	tRNAscan-SE	gene	32094356	32094427	607	+	.	locus_tag=KN361_tr140
HiC_scaffold_1	tRNAscan-SE	tRNA	32094356	32094427	607	+	.	transcript_id=gnl|BurtonUofA|KN361_tr140;product=tRNA-Asp
HiC_scaffold_1	FEELnc	gene	32126089	32126733	.	+	.	ID=KN361_nc117;locus_tag=KN361_nc117
HiC_scaffold_1	FEELnc	ncRNA	32126089	32126661	.	+	.	ID=KN361_nc117B;Parent=KN361_nc117;ncRNA_class=lncRNA;product=long non-coding RNA;transcript_id=gnl|BurtonUofA|KN361_nc117B
HiC_scaffold_1	FEELnc	exon	32126089	32126435	.	+	.	Parent=KN361_nc117B
HiC_scaffold_1	FEELnc	exon	32126549	32126661	.	+	.	Parent=KN361_nc117B
HiC_scaffold_1	FEELnc	ncRNA	32126104	32126733	.	+	.	ID=KN361_nc117A;Parent=KN361_nc117;ncRNA_class=lncRNA;product=long non-coding RNA;transcript_id=gnl|BurtonUofA|KN361_nc117A
HiC_scaffold_1	FEELnc	exon	32126104	32126436	.	+	.	Parent=KN361_nc117A
HiC_scaffold_1	FEELnc	exon	32126549	32126733	.	+	.	Parent=KN361_nc117A
HiC_scaffold_1	tRNAscan-SE	gene	32187718	32187799	803	+	.	locus_tag=KN361_tr141
HiC_scaffold_1	tRNAscan-SE	tRNA	32187718	32187799	803	+	.	transcript_id=gnl|BurtonUofA|KN361_tr141;product=tRNA-Ser
HiC_scaffold_1	tRNAscan-SE	gene	32188356	32188428	469	-	.	locus_tag=KN361_tr142
HiC_scaffold_1	tRNAscan-SE	tRNA	32188356	32188428	469	-	.	transcript_id=gnl|BurtonUofA|KN361_tr142;product=tRNA-Arg
HiC_scaffold_1	tRNAscan-SE	gene	32629208	32629281	849	-	.	locus_tag=KN361_tr143
HiC_scaffold_1	tRNAscan-SE	tRNA	32629208	32629281	849	-	.	transcript_id=gnl|BurtonUofA|KN361_tr143;product=tRNA-Ile
HiC_scaffold_1	tRNAscan-SE	gene	32799151	32799223	789	-	.	locus_tag=KN361_tr144
HiC_scaffold_1	tRNAscan-SE	tRNA	32799151	32799223	789	-	.	transcript_id=gnl|BurtonUofA|KN361_tr144;product=tRNA-Glu
HiC_scaffold_1	tRNAscan-SE	gene	32881417	32881486	474	-	.	locus_tag=KN361_tr145
HiC_scaffold_1	tRNAscan-SE	tRNA	32881417	32881486	474	-	.	transcript_id=gnl|BurtonUofA|KN361_tr145;product=tRNA-Leu
HiC_scaffold_1	tRNAscan-SE	gene	33069727	33069798	721	+	.	locus_tag=KN361_tr146
HiC_scaffold_1	tRNAscan-SE	tRNA	33069727	33069798	721	+	.	transcript_id=gnl|BurtonUofA|KN361_tr146;product=tRNA-Gln
HiC_scaffold_1	tRNAscan-SE	gene	33070541	33070612	686	+	.	locus_tag=KN361_tr147
HiC_scaffold_1	tRNAscan-SE	tRNA	33070541	33070612	686	+	.	transcript_id=gnl|BurtonUofA|KN361_tr147;product=tRNA-Gln
HiC_scaffold_1	tRNAscan-SE	gene	33071955	33072026	754	+	.	locus_tag=KN361_tr148
HiC_scaffold_1	tRNAscan-SE	tRNA	33071955	33072026	754	+	.	transcript_id=gnl|BurtonUofA|KN361_tr148;product=tRNA-Gln
HiC_scaffold_1	tRNAscan-SE	gene	33073294	33073365	725	+	.	locus_tag=KN361_tr149
HiC_scaffold_1	tRNAscan-SE	tRNA	33073294	33073365	725	+	.	transcript_id=gnl|BurtonUofA|KN361_tr149;product=tRNA-Gln
HiC_scaffold_1	tRNAscan-SE	gene	33120121	33120191	665	+	.	locus_tag=KN361_tr150
HiC_scaffold_1	tRNAscan-SE	tRNA	33120121	33120191	665	+	.	transcript_id=gnl|BurtonUofA|KN361_tr150;product=tRNA-Gly
HiC_scaffold_1	tRNAscan-SE	gene	33456445	33456517	409	+	.	locus_tag=KN361_tr151
HiC_scaffold_1	tRNAscan-SE	tRNA	33456445	33456517	409	+	.	transcript_id=gnl|BurtonUofA|KN361_tr151;product=tRNA-Arg
HiC_scaffold_1	tRNAscan-SE	gene	33457088	33457161	264	+	.	locus_tag=KN361_tr152
HiC_scaffold_1	tRNAscan-SE	tRNA	33457088	33457161	264	+	.	transcript_id=gnl|BurtonUofA|KN361_tr152;product=tRNA-Arg
HiC_scaffold_1	tRNAscan-SE	gene	33750005	33750091	785	-	.	locus_tag=KN361_tr153
HiC_scaffold_1	tRNAscan-SE	tRNA	33750005	33750091	785	-	.	transcript_id=gnl|BurtonUofA|KN361_tr153;product=tRNA-Ile
HiC_scaffold_1	tRNAscan-SE	gene	33913899	33913982	786	+	.	locus_tag=KN361_tr154
HiC_scaffold_1	tRNAscan-SE	tRNA	33913899	33913982	786	+	.	transcript_id=gnl|BurtonUofA|KN361_tr154;product=tRNA-Ile
HiC_scaffold_1	FEELnc	gene	34184876	34185706	.	+	.	ID=KN361_nc221;locus_tag=KN361_nc221
HiC_scaffold_1	FEELnc	ncRNA	34184876	34185706	.	+	.	ID=KN361_nc221A;Parent=KN361_nc221;ncRNA_class=lncRNA;product=long non-coding RNA;transcript_id=gnl|BurtonUofA|KN361_nc221A
HiC_scaffold_1	FEELnc	exon	34184876	34185087	.	+	.	Parent=KN361_nc221A
HiC_scaffold_1	FEELnc	exon	34185271	34185706	.	+	.	Parent=KN361_nc221A
HiC_scaffold_1	tRNAscan-SE	gene	34260423	34260492	375	-	.	locus_tag=KN361_tr155
HiC_scaffold_1	tRNAscan-SE	tRNA	34260423	34260492	375	-	.	transcript_id=gnl|BurtonUofA|KN361_tr155;product=tRNA-Phe
HiC_scaffold_1	tRNAscan-SE	gene	34987281	34987360	695	+	.	locus_tag=KN361_tr156
HiC_scaffold_1	tRNAscan-SE	tRNA	34987281	34987360	695	+	.	transcript_id=gnl|BurtonUofA|KN361_tr156;product=tRNA-Leu
HiC_scaffold_1	tRNAscan-SE	gene	35101721	35101792	758	-	.	locus_tag=KN361_tr157
HiC_scaffold_1	tRNAscan-SE	tRNA	35101721	35101792	758	-	.	transcript_id=gnl|BurtonUofA|KN361_tr157;product=tRNA-Trp
HiC_scaffold_1	tRNAscan-SE	gene	35197950	35198027	583	+	.	locus_tag=KN361_tr158
HiC_scaffold_1	tRNAscan-SE	tRNA	35197950	35198027	583	+	.	transcript_id=gnl|BurtonUofA|KN361_tr158;product=tRNA-Ala
HiC_scaffold_1	blastn	gene	35298270	35299629	.	-	.	ID=KN361_nc122;locus_tag=KN361_nc122
HiC_scaffold_1	blastn	ncRNA	35298270	35299629	.	-	.	ID=KN361_nc122A;Parent=KN361_nc122;ncRNA_class=other;product=primary transcript of microRNA MIR183 precursor;transcript_id=gnl|BurtonUofA|KN361_nc122A
HiC_scaffold_1	blastn	exon	35298270	35299629	.	-	.	Parent=KN361_nc122A
HiC_scaffold_1	tRNAscan-SE	gene	36071883	36071952	225	+	.	locus_tag=KN361_tr159
HiC_scaffold_1	tRNAscan-SE	tRNA	36071883	36071952	225	+	.	transcript_id=gnl|BurtonUofA|KN361_tr159;product=tRNA-Thr
HiC_scaffold_1	tRNAscan-SE	gene	36074266	36074339	736	+	.	locus_tag=KN361_tr160
HiC_scaffold_1	tRNAscan-SE	tRNA	36074266	36074339	736	+	.	transcript_id=gnl|BurtonUofA|KN361_tr160;product=tRNA-Thr
HiC_scaffold_1	tRNAscan-SE	gene	36117962	36118035	736	-	.	locus_tag=KN361_tr161
HiC_scaffold_1	tRNAscan-SE	tRNA	36117962	36118035	736	-	.	transcript_id=gnl|BurtonUofA|KN361_tr161;product=tRNA-Thr
HiC_scaffold_1	tRNAscan-SE	gene	36286075	36286155	724	-	.	locus_tag=KN361_tr162
HiC_scaffold_1	tRNAscan-SE	tRNA	36286075	36286155	724	-	.	transcript_id=gnl|BurtonUofA|KN361_tr162;product=tRNA-Leu
HiC_scaffold_1	tRNAscan-SE	gene	36361326	36361398	749	+	.	locus_tag=KN361_tr163
HiC_scaffold_1	tRNAscan-SE	tRNA	36361326	36361398	749	+	.	transcript_id=gnl|BurtonUofA|KN361_tr163;product=tRNA-Phe
HiC_scaffold_1	tRNAscan-SE	gene	36361723	36361795	362	+	.	locus_tag=KN361_tr164
HiC_scaffold_1	tRNAscan-SE	tRNA	36361723	36361795	362	+	.	transcript_id=gnl|BurtonUofA|KN361_tr164;product=tRNA-Phe
HiC_scaffold_1	tRNAscan-SE	gene	36475211	36475284	849	+	.	locus_tag=KN361_tr165
HiC_scaffold_1	tRNAscan-SE	tRNA	36475211	36475284	849	+	.	transcript_id=gnl|BurtonUofA|KN361_tr165;product=tRNA-Ile
HiC_scaffold_1	tRNAscan-SE	gene	36475481	36475554	664	+	.	locus_tag=KN361_tr166
HiC_scaffold_1	tRNAscan-SE	tRNA	36475481	36475554	664	+	.	transcript_id=gnl|BurtonUofA|KN361_tr166;product=tRNA-Ile
HiC_scaffold_1	tRNAscan-SE	gene	36658221	36658294	845	+	.	locus_tag=KN361_tr167
HiC_scaffold_1	tRNAscan-SE	tRNA	36658221	36658294	845	+	.	transcript_id=gnl|BurtonUofA|KN361_tr167;product=tRNA-Asn
HiC_scaffold_1	tRNAscan-SE	gene	37039087	37039158	758	+	.	locus_tag=KN361_tr168
HiC_scaffold_1	tRNAscan-SE	tRNA	37039087	37039158	758	+	.	transcript_id=gnl|BurtonUofA|KN361_tr168;product=tRNA-Trp
HiC_scaffold_1	tRNAscan-SE	gene	37152114	37152186	655	-	.	locus_tag=KN361_tr169
HiC_scaffold_1	tRNAscan-SE	tRNA	37152114	37152186	655	-	.	transcript_id=gnl|BurtonUofA|KN361_tr169;product=tRNA-Arg
HiC_scaffold_1	tRNAscan-SE	gene	37171895	37171968	750	+	.	locus_tag=KN361_tr170
HiC_scaffold_1	tRNAscan-SE	tRNA	37171895	37171968	750	+	.	transcript_id=gnl|BurtonUofA|KN361_tr170;product=tRNA-Thr
HiC_scaffold_1	tRNAscan-SE	gene	37266617	37266686	406	-	.	locus_tag=KN361_tr171
HiC_scaffold_1	tRNAscan-SE	tRNA	37266617	37266686	406	-	.	transcript_id=gnl|BurtonUofA|KN361_tr171;product=tRNA-Leu
HiC_scaffold_1	tRNAscan-SE	gene	37384043	37384116	681	+	.	locus_tag=KN361_tr172
HiC_scaffold_1	tRNAscan-SE	tRNA	37384043	37384116	681	+	.	transcript_id=gnl|BurtonUofA|KN361_tr172;product=tRNA-Val
HiC_scaffold_1	FEELnc	gene	37545997	37546845	.	+	.	ID=KN361_nc278;locus_tag=KN361_nc278
HiC_scaffold_1	FEELnc	ncRNA	37545997	37546845	.	+	.	ID=KN361_nc278A;Parent=KN361_nc278;ncRNA_class=lncRNA;product=long non-coding RNA;transcript_id=gnl|BurtonUofA|KN361_nc278A
HiC_scaffold_1	FEELnc	exon	37545997	37546437	.	+	.	Parent=KN361_nc278A
HiC_scaffold_1	FEELnc	exon	37546583	37546629	.	+	.	Parent=KN361_nc278A
HiC_scaffold_1	FEELnc	exon	37546732	37546845	.	+	.	Parent=KN361_nc278A
HiC_scaffold_1	tRNAscan-SE	gene	38031276	38031345	464	+	.	locus_tag=KN361_tr173
HiC_scaffold_1	tRNAscan-SE	tRNA	38031276	38031345	464	+	.	transcript_id=gnl|BurtonUofA|KN361_tr173;product=tRNA-Phe
HiC_scaffold_1	tRNAscan-SE	gene	38145704	38145776	634	-	.	locus_tag=KN361_tr174
HiC_scaffold_1	tRNAscan-SE	tRNA	38145704	38145776	634	-	.	transcript_id=gnl|BurtonUofA|KN361_tr174;product=tRNA-Ala
HiC_scaffold_1	tRNAscan-SE	gene	38378755	38378826	630	+	.	locus_tag=KN361_tr175
HiC_scaffold_1	tRNAscan-SE	tRNA	38378755	38378826	630	+	.	transcript_id=gnl|BurtonUofA|KN361_tr175;product=tRNA-His
HiC_scaffold_1	FEELnc	gene	38563562	38564942	.	+	.	ID=KN361_nc008;locus_tag=KN361_nc008
HiC_scaffold_1	FEELnc	ncRNA	38563562	38564942	.	+	.	ID=KN361_nc008A;Parent=KN361_nc008;ncRNA_class=lncRNA;product=long non-coding RNA;transcript_id=gnl|BurtonUofA|KN361_nc008A
HiC_scaffold_1	FEELnc	exon	38563562	38563781	.	+	.	Parent=KN361_nc008A
HiC_scaffold_1	FEELnc	exon	38563979	38564085	.	+	.	Parent=KN361_nc008A
HiC_scaffold_1	FEELnc	exon	38564675	38564942	.	+	.	Parent=KN361_nc008A
HiC_scaffold_1	tRNAscan-SE	gene	38565950	38566019	200	+	.	locus_tag=KN361_tr176
HiC_scaffold_1	tRNAscan-SE	tRNA	38565950	38566019	200	+	.	transcript_id=gnl|BurtonUofA|KN361_tr176;product=tRNA-Asp
HiC_scaffold_1	tRNAscan-SE	gene	38580789	38580860	674	+	.	locus_tag=KN361_tr177
HiC_scaffold_1	tRNAscan-SE	tRNA	38580789	38580860	674	+	.	transcript_id=gnl|BurtonUofA|KN361_tr177;product=tRNA-Pro
HiC_scaffold_1	tRNAscan-SE	gene	38868634	38868703	503	+	.	locus_tag=KN361_tr178
HiC_scaffold_1	tRNAscan-SE	tRNA	38868634	38868703	503	+	.	transcript_id=gnl|BurtonUofA|KN361_tr178;product=tRNA-Leu
HiC_scaffold_1	tRNAscan-SE	gene	38877839	38877910	232	-	.	locus_tag=KN361_tr179
HiC_scaffold_1	tRNAscan-SE	tRNA	38877839	38877910	232	-	.	transcript_id=gnl|BurtonUofA|KN361_tr179;product=tRNA-Lys
HiC_scaffold_1	tRNAscan-SE	gene	39032296	39032368	543	-	.	locus_tag=KN361_tr180
HiC_scaffold_1	tRNAscan-SE	tRNA	39032296	39032368	543	-	.	transcript_id=gnl|BurtonUofA|KN361_tr180;product=tRNA-Ala
HiC_scaffold_1	tRNAscan-SE	gene	39344716	39344785	530	-	.	locus_tag=KN361_tr181
HiC_scaffold_1	tRNAscan-SE	tRNA	39344716	39344785	530	-	.	transcript_id=gnl|BurtonUofA|KN361_tr181;product=tRNA-Phe
HiC_scaffold_1	tRNAscan-SE	gene	39655077	39655146	406	-	.	locus_tag=KN361_tr182
HiC_scaffold_1	tRNAscan-SE	tRNA	39655077	39655146	406	-	.	transcript_id=gnl|BurtonUofA|KN361_tr182;product=tRNA-Phe
HiC_scaffold_1	tRNAscan-SE	gene	39899254	39899333	695	+	.	locus_tag=KN361_tr183
HiC_scaffold_1	tRNAscan-SE	tRNA	39899254	39899333	695	+	.	transcript_id=gnl|BurtonUofA|KN361_tr183;product=tRNA-Leu
HiC_scaffold_1	tRNAscan-SE	gene	40058206	40058277	817	+	.	locus_tag=KN361_tr184
HiC_scaffold_1	tRNAscan-SE	tRNA	40058206	40058277	817	+	.	transcript_id=gnl|BurtonUofA|KN361_tr184;product=tRNA-Cys
HiC_scaffold_1	tRNAscan-SE	gene	40430221	40430292	832	-	.	locus_tag=KN361_tr185
HiC_scaffold_1	tRNAscan-SE	tRNA	40430221	40430292	832	-	.	transcript_id=gnl|BurtonUofA|KN361_tr185;product=tRNA-Thr
HiC_scaffold_1	tRNAscan-SE	gene	40484834	40484904	380	+	.	locus_tag=KN361_tr186
HiC_scaffold_1	tRNAscan-SE	tRNA	40484834	40484904	380	+	.	transcript_id=gnl|BurtonUofA|KN361_tr186;product=tRNA-Gly
HiC_scaffold_1	tRNAscan-SE	gene	40586380	40586451	583	+	.	locus_tag=KN361_tr187
HiC_scaffold_1	tRNAscan-SE	tRNA	40586380	40586451	583	+	.	transcript_id=gnl|BurtonUofA|KN361_tr187;product=tRNA-Xxx
HiC_scaffold_1	tRNAscan-SE	gene	41119735	41119816	805	-	.	locus_tag=KN361_tr188
HiC_scaffold_1	tRNAscan-SE	tRNA	41119735	41119816	805	-	.	transcript_id=gnl|BurtonUofA|KN361_tr188;product=tRNA-Ser
HiC_scaffold_1	tRNAscan-SE	gene	41121004	41121076	897	+	.	locus_tag=KN361_tr189
HiC_scaffold_1	tRNAscan-SE	tRNA	41121004	41121076	897	+	.	transcript_id=gnl|BurtonUofA|KN361_tr189;product=tRNA-Lys
HiC_scaffold_1	tRNAscan-SE	gene	41720193	41720274	775	+	.	locus_tag=KN361_tr190
HiC_scaffold_1	tRNAscan-SE	tRNA	41720193	41720274	775	+	.	transcript_id=gnl|BurtonUofA|KN361_tr190;product=tRNA-Ser
HiC_scaffold_1	tRNAscan-SE	gene	41721585	41721666	775	-	.	locus_tag=KN361_tr191
HiC_scaffold_1	tRNAscan-SE	tRNA	41721585	41721666	775	-	.	transcript_id=gnl|BurtonUofA|KN361_tr191;product=tRNA-Ser
HiC_scaffold_1	tRNAscan-SE	gene	41726928	41727006	348	+	.	locus_tag=KN361_tr192
HiC_scaffold_1	tRNAscan-SE	tRNA	41726928	41727006	348	+	.	transcript_id=gnl|BurtonUofA|KN361_tr192;product=tRNA-Gly
HiC_scaffold_1	tRNAscan-SE	gene	42003854	42003924	665	-	.	locus_tag=KN361_tr193
HiC_scaffold_1	tRNAscan-SE	tRNA	42003854	42003924	665	-	.	transcript_id=gnl|BurtonUofA|KN361_tr193;product=tRNA-Gly
HiC_scaffold_1	FEELnc	gene	42655050	42656681	.	+	.	ID=KN361_nc237;locus_tag=KN361_nc237
HiC_scaffold_1	FEELnc	ncRNA	42655050	42656681	.	+	.	ID=KN361_nc237A;Parent=KN361_nc237;ncRNA_class=lncRNA;product=long non-coding RNA;transcript_id=gnl|BurtonUofA|KN361_nc237A
HiC_scaffold_1	FEELnc	exon	42655050	42655136	.	+	.	Parent=KN361_nc237A
HiC_scaffold_1	FEELnc	exon	42655731	42656681	.	+	.	Parent=KN361_nc237A
HiC_scaffold_1	tRNAscan-SE	gene	42965075	42965147	789	+	.	locus_tag=KN361_tr194
HiC_scaffold_1	tRNAscan-SE	tRNA	42965075	42965147	789	+	.	transcript_id=gnl|BurtonUofA|KN361_tr194;product=tRNA-Glu
HiC_scaffold_1	tRNAscan-SE	gene	43047702	43047774	715	+	.	locus_tag=KN361_tr195
HiC_scaffold_1	tRNAscan-SE	tRNA	43047702	43047774	715	+	.	transcript_id=gnl|BurtonUofA|KN361_tr195;product=tRNA-Val
HiC_scaffold_1	blastn	gene	43347020	43347210	.	-	.	ID=KN361_nc042;locus_tag=KN361_nc042
HiC_scaffold_1	blastn	ncRNA	43347020	43347210	.	-	.	ID=KN361_nc042A;Parent=KN361_nc042;ncRNA_class=snRNA;product=small nuclear RNA U2;transcript_id=gnl|BurtonUofA|KN361_nc042A
HiC_scaffold_1	blastn	exon	43347020	43347210	.	-	.	Parent=KN361_nc042A
HiC_scaffold_1	blastn	gene	43348089	43348240	.	-	.	ID=KN361_nc043;locus_tag=KN361_nc043
HiC_scaffold_1	blastn	ncRNA	43348089	43348240	.	-	.	ID=KN361_nc043A;Parent=KN361_nc043;ncRNA_class=snRNA;product=small nuclear RNA U4;transcript_id=gnl|BurtonUofA|KN361_nc043A
HiC_scaffold_1	blastn	exon	43348089	43348240	.	-	.	Parent=KN361_nc043A
HiC_scaffold_1	tRNAscan-SE	gene	43388375	43388446	635	+	.	locus_tag=KN361_tr196
HiC_scaffold_1	tRNAscan-SE	tRNA	43388375	43388446	635	+	.	transcript_id=gnl|BurtonUofA|KN361_tr196;product=tRNA-Pro
HiC_scaffold_1	tRNAscan-SE	gene	43808204	43808272	201	+	.	locus_tag=KN361_tr197
HiC_scaffold_1	tRNAscan-SE	tRNA	43808204	43808272	201	+	.	transcript_id=gnl|BurtonUofA|KN361_tr197;product=tRNA-Xxx
HiC_scaffold_1	tRNAscan-SE	gene	43839566	43839637	690	+	.	locus_tag=KN361_tr198
HiC_scaffold_1	tRNAscan-SE	tRNA	43839566	43839637	690	+	.	transcript_id=gnl|BurtonUofA|KN361_tr198;product=tRNA-Glu
HiC_scaffold_1	tRNAscan-SE	gene	44688137	44688207	665	-	.	locus_tag=KN361_tr199
HiC_scaffold_1	tRNAscan-SE	tRNA	44688137	44688207	665	-	.	transcript_id=gnl|BurtonUofA|KN361_tr199;product=tRNA-Gly
HiC_scaffold_1	tRNAscan-SE	gene	45158192	45158263	682	+	.	locus_tag=KN361_tr200
HiC_scaffold_1	tRNAscan-SE	tRNA	45158192	45158263	682	+	.	transcript_id=gnl|BurtonUofA|KN361_tr200;product=tRNA-Pro
HiC_scaffold_1	blastn	gene	45484802	45484972	.	-	.	ID=KN361_nc045;locus_tag=KN361_nc045
HiC_scaffold_1	blastn	ncRNA	45484802	45484972	.	-	.	ID=KN361_nc045A;Parent=KN361_nc045;ncRNA_class=snRNA;product=small nuclear RNA U2;transcript_id=gnl|BurtonUofA|KN361_nc045A
HiC_scaffold_1	blastn	exon	45484802	45484972	.	-	.	Parent=KN361_nc045A
HiC_scaffold_1	tRNAscan-SE	gene	45565133	45565204	720	+	.	locus_tag=KN361_tr201
HiC_scaffold_1	tRNAscan-SE	tRNA	45565133	45565204	720	+	.	transcript_id=gnl|BurtonUofA|KN361_tr201;product=tRNA-Gln
HiC_scaffold_1	tRNAscan-SE	gene	45566496	45566567	566	-	.	locus_tag=KN361_tr202
HiC_scaffold_1	tRNAscan-SE	tRNA	45566496	45566567	566	-	.	transcript_id=gnl|BurtonUofA|KN361_tr202;product=tRNA-Gln
HiC_scaffold_1	tRNAscan-SE	gene	45575524	45575595	726	-	.	locus_tag=KN361_tr203
HiC_scaffold_1	tRNAscan-SE	tRNA	45575524	45575595	726	-	.	transcript_id=gnl|BurtonUofA|KN361_tr203;product=tRNA-Gln
HiC_scaffold_1	tRNAscan-SE	gene	45833856	45833929	736	+	.	locus_tag=KN361_tr204
HiC_scaffold_1	tRNAscan-SE	tRNA	45833856	45833929	736	+	.	transcript_id=gnl|BurtonUofA|KN361_tr204;product=tRNA-Thr
HiC_scaffold_1	tRNAscan-SE	gene	45866574	45866646	675	+	.	locus_tag=KN361_tr205
HiC_scaffold_1	tRNAscan-SE	tRNA	45866574	45866646	675	+	.	transcript_id=gnl|BurtonUofA|KN361_tr205;product=tRNA-Ala
HiC_scaffold_1	tRNAscan-SE	gene	45989728	45989801	826	+	.	locus_tag=KN361_tr206
HiC_scaffold_1	tRNAscan-SE	tRNA	45989728	45989801	826	+	.	transcript_id=gnl|BurtonUofA|KN361_tr206;product=tRNA-Ile
HiC_scaffold_1	tRNAscan-SE	gene	46066028	46066100	691	-	.	locus_tag=KN361_tr207
HiC_scaffold_1	tRNAscan-SE	tRNA	46066028	46066100	691	-	.	transcript_id=gnl|BurtonUofA|KN361_tr207;product=tRNA-Arg
HiC_scaffold_1	FEELnc	gene	46098851	46099787	.	-	.	ID=KN361_nc251;locus_tag=KN361_nc251
HiC_scaffold_1	FEELnc	ncRNA	46098851	46099787	.	-	.	ID=KN361_nc251A;Parent=KN361_nc251;ncRNA_class=lncRNA;product=long non-coding RNA;transcript_id=gnl|BurtonUofA|KN361_nc251A
HiC_scaffold_1	FEELnc	exon	46098851	46098921	.	-	.	Parent=KN361_nc251A
HiC_scaffold_1	FEELnc	exon	46099534	46099787	.	-	.	Parent=KN361_nc251A
HiC_scaffold_1	tRNAscan-SE	gene	46268233	46268302	513	+	.	locus_tag=KN361_tr208
HiC_scaffold_1	tRNAscan-SE	tRNA	46268233	46268302	513	+	.	transcript_id=gnl|BurtonUofA|KN361_tr208;product=tRNA-Phe
HiC_scaffold_1	tRNAscan-SE	gene	46306627	46306699	688	+	.	locus_tag=KN361_tr209
HiC_scaffold_1	tRNAscan-SE	tRNA	46306627	46306699	688	+	.	transcript_id=gnl|BurtonUofA|KN361_tr209;product=tRNA-Arg
HiC_scaffold_1	tRNAscan-SE	gene	47011863	47011922	261	+	.	locus_tag=KN361_tr210
HiC_scaffold_1	tRNAscan-SE	tRNA	47011863	47011922	261	+	.	transcript_id=gnl|BurtonUofA|KN361_tr210;product=tRNA-Lys
HiC_scaffold_1	tRNAscan-SE	gene	47393382	47393451	443	-	.	locus_tag=KN361_tr211
HiC_scaffold_1	tRNAscan-SE	tRNA	47393382	47393451	443	-	.	transcript_id=gnl|BurtonUofA|KN361_tr211;product=tRNA-Phe
HiC_scaffold_1	tRNAscan-SE	gene	47472877	47472950	845	-	.	locus_tag=KN361_tr212
HiC_scaffold_1	tRNAscan-SE	tRNA	47472877	47472950	845	-	.	transcript_id=gnl|BurtonUofA|KN361_tr212;product=tRNA-Asn
HiC_scaffold_1	tRNAscan-SE	gene	47518344	47518415	685	-	.	locus_tag=KN361_tr213
HiC_scaffold_1	tRNAscan-SE	tRNA	47518344	47518415	685	-	.	transcript_id=gnl|BurtonUofA|KN361_tr213;product=tRNA-Pro
HiC_scaffold_1	tRNAscan-SE	gene	47519736	47519807	685	-	.	locus_tag=KN361_tr214
HiC_scaffold_1	tRNAscan-SE	tRNA	47519736	47519807	685	-	.	transcript_id=gnl|BurtonUofA|KN361_tr214;product=tRNA-Pro
HiC_scaffold_1	tRNAscan-SE	gene	47521008	47521079	685	-	.	locus_tag=KN361_tr215
HiC_scaffold_1	tRNAscan-SE	tRNA	47521008	47521079	685	-	.	transcript_id=gnl|BurtonUofA|KN361_tr215;product=tRNA-Pro
HiC_scaffold_1	tRNAscan-SE	gene	47521907	47521978	674	-	.	locus_tag=KN361_tr216
HiC_scaffold_1	tRNAscan-SE	tRNA	47521907	47521978	674	-	.	transcript_id=gnl|BurtonUofA|KN361_tr216;product=tRNA-Pro
HiC_scaffold_1	tRNAscan-SE	gene	47523132	47523203	685	-	.	locus_tag=KN361_tr217
HiC_scaffold_1	tRNAscan-SE	tRNA	47523132	47523203	685	-	.	transcript_id=gnl|BurtonUofA|KN361_tr217;product=tRNA-Pro
HiC_scaffold_1	tRNAscan-SE	gene	47524387	47524458	685	-	.	locus_tag=KN361_tr218
HiC_scaffold_1	tRNAscan-SE	tRNA	47524387	47524458	685	-	.	transcript_id=gnl|BurtonUofA|KN361_tr218;product=tRNA-Pro
HiC_scaffold_1	tRNAscan-SE	gene	47525899	47525970	685	-	.	locus_tag=KN361_tr219
HiC_scaffold_1	tRNAscan-SE	tRNA	47525899	47525970	685	-	.	transcript_id=gnl|BurtonUofA|KN361_tr219;product=tRNA-Pro
HiC_scaffold_1	tRNAscan-SE	gene	47527502	47527573	601	-	.	locus_tag=KN361_tr220
HiC_scaffold_1	tRNAscan-SE	tRNA	47527502	47527573	601	-	.	transcript_id=gnl|BurtonUofA|KN361_tr220;product=tRNA-Pro
HiC_scaffold_1	tRNAscan-SE	gene	47528639	47528710	685	-	.	locus_tag=KN361_tr221
HiC_scaffold_1	tRNAscan-SE	tRNA	47528639	47528710	685	-	.	transcript_id=gnl|BurtonUofA|KN361_tr221;product=tRNA-Pro
HiC_scaffold_1	tRNAscan-SE	gene	47529644	47529715	674	-	.	locus_tag=KN361_tr222
HiC_scaffold_1	tRNAscan-SE	tRNA	47529644	47529715	674	-	.	transcript_id=gnl|BurtonUofA|KN361_tr222;product=tRNA-Pro
HiC_scaffold_1	tRNAscan-SE	gene	47531528	47531596	351	-	.	locus_tag=KN361_tr223
HiC_scaffold_1	tRNAscan-SE	tRNA	47531528	47531596	351	-	.	transcript_id=gnl|BurtonUofA|KN361_tr223;product=tRNA-Pro
HiC_scaffold_1	tRNAscan-SE	gene	47532456	47532527	674	-	.	locus_tag=KN361_tr224
HiC_scaffold_1	tRNAscan-SE	tRNA	47532456	47532527	674	-	.	transcript_id=gnl|BurtonUofA|KN361_tr224;product=tRNA-Pro
HiC_scaffold_1	tRNAscan-SE	gene	47532858	47532929	685	-	.	locus_tag=KN361_tr225
HiC_scaffold_1	tRNAscan-SE	tRNA	47532858	47532929	685	-	.	transcript_id=gnl|BurtonUofA|KN361_tr225;product=tRNA-Pro
HiC_scaffold_1	tRNAscan-SE	gene	47533973	47534044	685	-	.	locus_tag=KN361_tr226
HiC_scaffold_1	tRNAscan-SE	tRNA	47533973	47534044	685	-	.	transcript_id=gnl|BurtonUofA|KN361_tr226;product=tRNA-Pro
HiC_scaffold_1	tRNAscan-SE	gene	47534775	47534846	674	-	.	locus_tag=KN361_tr227
HiC_scaffold_1	tRNAscan-SE	tRNA	47534775	47534846	674	-	.	transcript_id=gnl|BurtonUofA|KN361_tr227;product=tRNA-Pro
HiC_scaffold_1	tRNAscan-SE	gene	47534989	47535058	285	-	.	locus_tag=KN361_tr228
HiC_scaffold_1	tRNAscan-SE	tRNA	47534989	47535058	285	-	.	transcript_id=gnl|BurtonUofA|KN361_tr228;product=tRNA-Leu
HiC_scaffold_1	tRNAscan-SE	gene	47535998	47536069	685	-	.	locus_tag=KN361_tr229
HiC_scaffold_1	tRNAscan-SE	tRNA	47535998	47536069	685	-	.	transcript_id=gnl|BurtonUofA|KN361_tr229;product=tRNA-Pro
HiC_scaffold_1	tRNAscan-SE	gene	47536596	47536667	629	-	.	locus_tag=KN361_tr230
HiC_scaffold_1	tRNAscan-SE	tRNA	47536596	47536667	629	-	.	transcript_id=gnl|BurtonUofA|KN361_tr230;product=tRNA-Pro
HiC_scaffold_1	tRNAscan-SE	gene	47539381	47539452	692	-	.	locus_tag=KN361_tr231
HiC_scaffold_1	tRNAscan-SE	tRNA	47539381	47539452	692	-	.	transcript_id=gnl|BurtonUofA|KN361_tr231;product=tRNA-Pro
HiC_scaffold_1	tRNAscan-SE	gene	47542588	47542667	678	-	.	locus_tag=KN361_tr232
HiC_scaffold_1	tRNAscan-SE	tRNA	47542588	47542667	678	-	.	transcript_id=gnl|BurtonUofA|KN361_tr232;product=tRNA-Leu
HiC_scaffold_1	tRNAscan-SE	gene	47543416	47543487	684	-	.	locus_tag=KN361_tr233
HiC_scaffold_1	tRNAscan-SE	tRNA	47543416	47543487	684	-	.	transcript_id=gnl|BurtonUofA|KN361_tr233;product=tRNA-Pro
HiC_scaffold_1	tRNAscan-SE	gene	47856751	47856824	725	-	.	locus_tag=KN361_tr234
HiC_scaffold_1	tRNAscan-SE	tRNA	47856751	47856824	725	-	.	transcript_id=gnl|BurtonUofA|KN361_tr234;product=tRNA-Val
HiC_scaffold_1	FEELnc	gene	48165555	48166839	.	+	.	ID=KN361_nc129;locus_tag=KN361_nc129
HiC_scaffold_1	FEELnc	ncRNA	48165555	48166839	.	+	.	ID=KN361_nc129A;Parent=KN361_nc129;ncRNA_class=lncRNA;product=long non-coding RNA;transcript_id=gnl|BurtonUofA|KN361_nc129A
HiC_scaffold_1	FEELnc	exon	48165555	48166004	.	+	.	Parent=KN361_nc129A
HiC_scaffold_1	FEELnc	exon	48166433	48166839	.	+	.	Parent=KN361_nc129A
HiC_scaffold_1	tRNAscan-SE	gene	48229201	48229271	665	-	.	locus_tag=KN361_tr235
HiC_scaffold_1	tRNAscan-SE	tRNA	48229201	48229271	665	-	.	transcript_id=gnl|BurtonUofA|KN361_tr235;product=tRNA-Gly
HiC_scaffold_1	tRNAscan-SE	gene	48245073	48245143	665	+	.	locus_tag=KN361_tr236
HiC_scaffold_1	tRNAscan-SE	tRNA	48245073	48245143	665	+	.	transcript_id=gnl|BurtonUofA|KN361_tr236;product=tRNA-Gly
HiC_scaffold_1	tRNAscan-SE	gene	48534211	48534281	434	+	.	locus_tag=KN361_tr237
HiC_scaffold_1	tRNAscan-SE	tRNA	48534211	48534281	434	+	.	transcript_id=gnl|BurtonUofA|KN361_tr237;product=tRNA-Phe
HiC_scaffold_1	tRNAscan-SE	gene	48567343	48567412	438	+	.	locus_tag=KN361_tr238
HiC_scaffold_1	tRNAscan-SE	tRNA	48567343	48567412	438	+	.	transcript_id=gnl|BurtonUofA|KN361_tr238;product=tRNA-Leu
HiC_scaffold_1	tRNAscan-SE	gene	48797027	48797098	690	+	.	locus_tag=KN361_tr239
HiC_scaffold_1	tRNAscan-SE	tRNA	48797027	48797098	690	+	.	transcript_id=gnl|BurtonUofA|KN361_tr239;product=tRNA-Glu
HiC_scaffold_1	tRNAscan-SE	gene	49017594	49017664	620	-	.	locus_tag=KN361_tr240
HiC_scaffold_1	tRNAscan-SE	tRNA	49017594	49017664	620	-	.	transcript_id=gnl|BurtonUofA|KN361_tr240;product=tRNA-Gly
HiC_scaffold_1	tRNAscan-SE	gene	49017766	49017835	511	-	.	locus_tag=KN361_tr241
HiC_scaffold_1	tRNAscan-SE	tRNA	49017766	49017835	511	-	.	transcript_id=gnl|BurtonUofA|KN361_tr241;product=tRNA-Gly
HiC_scaffold_1	tRNAscan-SE	gene	49386669	49386738	521	+	.	locus_tag=KN361_tr242
HiC_scaffold_1	tRNAscan-SE	tRNA	49386669	49386738	521	+	.	transcript_id=gnl|BurtonUofA|KN361_tr242;product=tRNA-Phe
HiC_scaffold_1	tRNAscan-SE	gene	49534132	49534203	630	+	.	locus_tag=KN361_tr243
HiC_scaffold_1	tRNAscan-SE	tRNA	49534132	49534203	630	+	.	transcript_id=gnl|BurtonUofA|KN361_tr243;product=tRNA-His
HiC_scaffold_1	tRNAscan-SE	gene	49751160	49751231	758	-	.	locus_tag=KN361_tr244
HiC_scaffold_1	tRNAscan-SE	tRNA	49751160	49751231	758	-	.	transcript_id=gnl|BurtonUofA|KN361_tr244;product=tRNA-Trp
HiC_scaffold_1	tRNAscan-SE	gene	49804930	49805003	845	+	.	locus_tag=KN361_tr245
HiC_scaffold_1	tRNAscan-SE	tRNA	49804930	49805003	845	+	.	transcript_id=gnl|BurtonUofA|KN361_tr245;product=tRNA-Asn
HiC_scaffold_1	tRNAscan-SE	gene	49888554	49888635	807	+	.	locus_tag=KN361_tr246
HiC_scaffold_1	tRNAscan-SE	tRNA	49888554	49888635	807	+	.	transcript_id=gnl|BurtonUofA|KN361_tr246;product=tRNA-Ser
HiC_scaffold_1	tRNAscan-SE	gene	50121861	50121933	696	+	.	locus_tag=KN361_tr247
HiC_scaffold_1	tRNAscan-SE	tRNA	50121861	50121933	696	+	.	transcript_id=gnl|BurtonUofA|KN361_tr247;product=tRNA-Ala
HiC_scaffold_1	tRNAscan-SE	gene	50211473	50211544	674	+	.	locus_tag=KN361_tr248
HiC_scaffold_1	tRNAscan-SE	tRNA	50211473	50211544	674	+	.	transcript_id=gnl|BurtonUofA|KN361_tr248;product=tRNA-Pro
HiC_scaffold_1	tRNAscan-SE	gene	50275362	50275429	205	-	.	locus_tag=KN361_tr249
HiC_scaffold_1	tRNAscan-SE	tRNA	50275362	50275429	205	-	.	transcript_id=gnl|BurtonUofA|KN361_tr249;product=tRNA-Xxx
HiC_scaffold_1	tRNAscan-SE	gene	50559633	50559702	317	-	.	locus_tag=KN361_tr250
HiC_scaffold_1	tRNAscan-SE	tRNA	50559633	50559702	317	-	.	transcript_id=gnl|BurtonUofA|KN361_tr250;product=tRNA-Phe
HiC_scaffold_1	tRNAscan-SE	gene	50574953	50575022	354	+	.	locus_tag=KN361_tr251
HiC_scaffold_1	tRNAscan-SE	tRNA	50574953	50575022	354	+	.	transcript_id=gnl|BurtonUofA|KN361_tr251;product=tRNA-Phe
HiC_scaffold_1	tRNAscan-SE	gene	51105382	51105454	725	-	.	locus_tag=KN361_tr252
HiC_scaffold_1	tRNAscan-SE	tRNA	51105382	51105454	725	-	.	transcript_id=gnl|BurtonUofA|KN361_tr252;product=tRNA-Arg
HiC_scaffold_1	blastn	gene	51465000	51465256	.	-	.	ID=KN361_nc098;locus_tag=KN361_nc098
HiC_scaffold_1	blastn	ncRNA	51465000	51465256	.	-	.	ID=KN361_nc098A;Parent=KN361_nc098;ncRNA_class=snoRNA;product=small nucleolar RNA U3;transcript_id=gnl|BurtonUofA|KN361_nc098A
HiC_scaffold_1	blastn	exon	51465000	51465256	.	-	.	Parent=KN361_nc098A
HiC_scaffold_1	blastn	gene	51465009	51465215	.	+	.	ID=KN361_nc231;locus_tag=KN361_nc231
HiC_scaffold_1	blastn	ncRNA	51465009	51465215	.	+	.	ID=KN361_nc231A;Parent=KN361_nc231;ncRNA_class=snoRNA;product=small nucleolar RNA U3;transcript_id=gnl|BurtonUofA|KN361_nc231A
HiC_scaffold_1	blastn	exon	51465009	51465215	.	+	.	Parent=KN361_nc231A
HiC_scaffold_1	tRNAscan-SE	gene	52345008	52345079	744	+	.	locus_tag=KN361_tr253
HiC_scaffold_1	tRNAscan-SE	tRNA	52345008	52345079	744	+	.	transcript_id=gnl|BurtonUofA|KN361_tr253;product=tRNA-Gln
HiC_scaffold_1	tRNAscan-SE	gene	52504728	52504800	634	-	.	locus_tag=KN361_tr254
HiC_scaffold_1	tRNAscan-SE	tRNA	52504728	52504800	634	-	.	transcript_id=gnl|BurtonUofA|KN361_tr254;product=tRNA-Ala
HiC_scaffold_1	FEELnc	gene	52681659	52682103	.	-	.	ID=KN361_nc232;locus_tag=KN361_nc232
HiC_scaffold_1	FEELnc	ncRNA	52681659	52682103	.	-	.	ID=KN361_nc232A;Parent=KN361_nc232;ncRNA_class=lncRNA;product=long non-coding RNA;transcript_id=gnl|BurtonUofA|KN361_nc232A
HiC_scaffold_1	FEELnc	exon	52681659	52681923	.	-	.	Parent=KN361_nc232A
HiC_scaffold_1	FEELnc	exon	52682045	52682103	.	-	.	Parent=KN361_nc232A
HiC_scaffold_1	tRNAscan-SE	gene	53227323	53227393	665	-	.	locus_tag=KN361_tr255
HiC_scaffold_1	tRNAscan-SE	tRNA	53227323	53227393	665	-	.	transcript_id=gnl|BurtonUofA|KN361_tr255;product=tRNA-Gly
HiC_scaffold_1	tRNAscan-SE	gene	53232497	53232567	665	-	.	locus_tag=KN361_tr256
HiC_scaffold_1	tRNAscan-SE	tRNA	53232497	53232567	665	-	.	transcript_id=gnl|BurtonUofA|KN361_tr256;product=tRNA-Gly
HiC_scaffold_1	tRNAscan-SE	gene	53249366	53249436	665	-	.	locus_tag=KN361_tr257
HiC_scaffold_1	tRNAscan-SE	tRNA	53249366	53249436	665	-	.	transcript_id=gnl|BurtonUofA|KN361_tr257;product=tRNA-Gly
HiC_scaffold_1	tRNAscan-SE	gene	53756759	53756828	501	-	.	locus_tag=KN361_tr258
HiC_scaffold_1	tRNAscan-SE	tRNA	53756759	53756828	501	-	.	transcript_id=gnl|BurtonUofA|KN361_tr258;product=tRNA-Leu
HiC_scaffold_1	tRNAscan-SE	gene	54043463	54043532	443	-	.	locus_tag=KN361_tr259
HiC_scaffold_1	tRNAscan-SE	tRNA	54043463	54043532	443	-	.	transcript_id=gnl|BurtonUofA|KN361_tr259;product=tRNA-Phe
HiC_scaffold_1	FEELnc	gene	54348406	54350116	.	+	.	ID=KN361_nc147;locus_tag=KN361_nc147
HiC_scaffold_1	FEELnc	ncRNA	54348406	54350116	.	+	.	ID=KN361_nc147A;Parent=KN361_nc147;ncRNA_class=lncRNA;product=long non-coding RNA;transcript_id=gnl|BurtonUofA|KN361_nc147A
HiC_scaffold_1	FEELnc	exon	54348406	54348530	.	+	.	Parent=KN361_nc147A
HiC_scaffold_1	FEELnc	exon	54349856	54350116	.	+	.	Parent=KN361_nc147A
HiC_scaffold_1	tRNAscan-SE	gene	54447263	54447332	567	-	.	locus_tag=KN361_tr260
HiC_scaffold_1	tRNAscan-SE	tRNA	54447263	54447332	567	-	.	transcript_id=gnl|BurtonUofA|KN361_tr260;product=tRNA-Phe
HiC_scaffold_1	FEELnc	gene	54490123	54493149	.	+	.	ID=KN361_nc011;locus_tag=KN361_nc011
HiC_scaffold_1	FEELnc	ncRNA	54490123	54493149	.	+	.	ID=KN361_nc011B;Parent=KN361_nc011;ncRNA_class=lncRNA;product=long non-coding RNA;transcript_id=gnl|BurtonUofA|KN361_nc011B
HiC_scaffold_1	FEELnc	exon	54490123	54491193	.	+	.	Parent=KN361_nc011B
HiC_scaffold_1	FEELnc	exon	54491976	54492742	.	+	.	Parent=KN361_nc011B
HiC_scaffold_1	FEELnc	exon	54492837	54493149	.	+	.	Parent=KN361_nc011B
HiC_scaffold_1	FEELnc	ncRNA	54490123	54493149	.	+	.	ID=KN361_nc011C;Parent=KN361_nc011;ncRNA_class=lncRNA;product=long non-coding RNA;transcript_id=gnl|BurtonUofA|KN361_nc011C
HiC_scaffold_1	FEELnc	exon	54490123	54491193	.	+	.	Parent=KN361_nc011C
HiC_scaffold_1	FEELnc	exon	54491976	54493149	.	+	.	Parent=KN361_nc011C
HiC_scaffold_1	FEELnc	ncRNA	54490400	54493083	.	+	.	ID=KN361_nc011A;Parent=KN361_nc011;ncRNA_class=lncRNA;product=long non-coding RNA;transcript_id=gnl|BurtonUofA|KN361_nc011A
HiC_scaffold_1	FEELnc	exon	54490400	54492742	.	+	.	Parent=KN361_nc011A
HiC_scaffold_1	FEELnc	exon	54492837	54493083	.	+	.	Parent=KN361_nc011A
HiC_scaffold_1	tRNAscan-SE	gene	55470875	55470947	783	+	.	locus_tag=KN361_tr261
HiC_scaffold_1	tRNAscan-SE	tRNA	55470875	55470947	783	+	.	transcript_id=gnl|BurtonUofA|KN361_tr261;product=tRNA-Phe
HiC_scaffold_1	tRNAscan-SE	gene	56047974	56048045	575	-	.	locus_tag=KN361_tr262
HiC_scaffold_1	tRNAscan-SE	tRNA	56047974	56048045	575	-	.	transcript_id=gnl|BurtonUofA|KN361_tr262;product=tRNA-Xxx
HiC_scaffold_1	tRNAscan-SE	gene	56088674	56088745	575	-	.	locus_tag=KN361_tr263
HiC_scaffold_1	tRNAscan-SE	tRNA	56088674	56088745	575	-	.	transcript_id=gnl|BurtonUofA|KN361_tr263;product=tRNA-Xxx
HiC_scaffold_1	tRNAscan-SE	gene	56140410	56140479	210	-	.	locus_tag=KN361_tr264
HiC_scaffold_1	tRNAscan-SE	tRNA	56140410	56140479	210	-	.	transcript_id=gnl|BurtonUofA|KN361_tr264;product=tRNA-Leu
HiC_scaffold_1	tRNAscan-SE	gene	56333931	56333998	232	+	.	locus_tag=KN361_tr265
HiC_scaffold_1	tRNAscan-SE	tRNA	56333931	56333998	232	+	.	transcript_id=gnl|BurtonUofA|KN361_tr265;product=tRNA-Xxx
HiC_scaffold_1	tRNAscan-SE	gene	56661780	56661852	634	+	.	locus_tag=KN361_tr266
HiC_scaffold_1	tRNAscan-SE	tRNA	56661780	56661852	634	+	.	transcript_id=gnl|BurtonUofA|KN361_tr266;product=tRNA-Ala
HiC_scaffold_1	tRNAscan-SE	gene	56700360	56700432	477	+	.	locus_tag=KN361_tr267
HiC_scaffold_1	tRNAscan-SE	tRNA	56700360	56700432	477	+	.	transcript_id=gnl|BurtonUofA|KN361_tr267;product=tRNA-Ala
HiC_scaffold_1	tRNAscan-SE	gene	57375309	57375390	794	+	.	locus_tag=KN361_tr268
HiC_scaffold_1	tRNAscan-SE	tRNA	57375309	57375390	794	+	.	transcript_id=gnl|BurtonUofA|KN361_tr268;product=tRNA-Ser
HiC_scaffold_1	tRNAscan-SE	gene	57405334	57405403	487	+	.	locus_tag=KN361_tr269
HiC_scaffold_1	tRNAscan-SE	tRNA	57405334	57405403	487	+	.	transcript_id=gnl|BurtonUofA|KN361_tr269;product=tRNA-Phe
HiC_scaffold_1	FEELnc	gene	57439487	57441037	.	+	.	ID=KN361_nc163;locus_tag=KN361_nc163
HiC_scaffold_1	FEELnc	ncRNA	57439487	57441037	.	+	.	ID=KN361_nc163A;Parent=KN361_nc163;ncRNA_class=lncRNA;product=long non-coding RNA;transcript_id=gnl|BurtonUofA|KN361_nc163A
HiC_scaffold_1	FEELnc	exon	57439487	57439657	.	+	.	Parent=KN361_nc163A
HiC_scaffold_1	FEELnc	exon	57440512	57441037	.	+	.	Parent=KN361_nc163A
HiC_scaffold_1	tRNAscan-SE	gene	57723913	57723985	783	+	.	locus_tag=KN361_tr270
HiC_scaffold_1	tRNAscan-SE	tRNA	57723913	57723985	783	+	.	transcript_id=gnl|BurtonUofA|KN361_tr270;product=tRNA-Phe
HiC_scaffold_1	tRNAscan-SE	gene	57885720	57885791	726	-	.	locus_tag=KN361_tr271
HiC_scaffold_1	tRNAscan-SE	tRNA	57885720	57885791	726	-	.	transcript_id=gnl|BurtonUofA|KN361_tr271;product=tRNA-Gln
HiC_scaffold_1	tRNAscan-SE	gene	58055372	58055443	726	+	.	locus_tag=KN361_tr272
HiC_scaffold_1	tRNAscan-SE	tRNA	58055372	58055443	726	+	.	transcript_id=gnl|BurtonUofA|KN361_tr272;product=tRNA-Gln
HiC_scaffold_1	tRNAscan-SE	gene	58171287	58171356	305	-	.	locus_tag=KN361_tr273
HiC_scaffold_1	tRNAscan-SE	tRNA	58171287	58171356	305	-	.	transcript_id=gnl|BurtonUofA|KN361_tr273;product=tRNA-Leu
HiC_scaffold_1	tRNAscan-SE	gene	58341837	58341906	410	+	.	locus_tag=KN361_tr274
HiC_scaffold_1	tRNAscan-SE	tRNA	58341837	58341906	410	+	.	transcript_id=gnl|BurtonUofA|KN361_tr274;product=tRNA-Phe
HiC_scaffold_1	tRNAscan-SE	gene	58436035	58436114	676	+	.	locus_tag=KN361_tr275
HiC_scaffold_1	tRNAscan-SE	tRNA	58436035	58436114	676	+	.	transcript_id=gnl|BurtonUofA|KN361_tr275;product=tRNA-Leu
HiC_scaffold_1	tRNAscan-SE	gene	58474224	58474303	678	+	.	locus_tag=KN361_tr276
HiC_scaffold_1	tRNAscan-SE	tRNA	58474224	58474303	678	+	.	transcript_id=gnl|BurtonUofA|KN361_tr276;product=tRNA-Leu
HiC_scaffold_1	tRNAscan-SE	gene	59946164	59946233	413	+	.	locus_tag=KN361_tr277
HiC_scaffold_1	tRNAscan-SE	tRNA	59946164	59946233	413	+	.	transcript_id=gnl|BurtonUofA|KN361_tr277;product=tRNA-Gln
HiC_scaffold_1	tRNAscan-SE	gene	59958215	59958284	392	-	.	locus_tag=KN361_tr278
HiC_scaffold_1	tRNAscan-SE	tRNA	59958215	59958284	392	-	.	transcript_id=gnl|BurtonUofA|KN361_tr278;product=tRNA-Lys
HiC_scaffold_1	tRNAscan-SE	gene	60845008	60845076	258	-	.	locus_tag=KN361_tr279
HiC_scaffold_1	tRNAscan-SE	tRNA	60845008	60845076	258	-	.	transcript_id=gnl|BurtonUofA|KN361_tr279;product=tRNA-Lys
HiC_scaffold_1	tRNAscan-SE	gene	61218557	61218626	307	+	.	locus_tag=KN361_tr280
HiC_scaffold_1	tRNAscan-SE	tRNA	61218557	61218626	307	+	.	transcript_id=gnl|BurtonUofA|KN361_tr280;product=tRNA-Val
HiC_scaffold_1	tRNAscan-SE	gene	61296901	61296985	753	+	.	locus_tag=KN361_tr281
HiC_scaffold_1	tRNAscan-SE	tRNA	61296901	61296985	753	+	.	transcript_id=gnl|BurtonUofA|KN361_tr281;product=tRNA-Ile
HiC_scaffold_1	tRNAscan-SE	gene	61768823	61768894	548	-	.	locus_tag=KN361_tr282
HiC_scaffold_1	tRNAscan-SE	tRNA	61768823	61768894	548	-	.	transcript_id=gnl|BurtonUofA|KN361_tr282;product=tRNA-Glu
HiC_scaffold_1	tRNAscan-SE	gene	61775474	61775543	530	-	.	locus_tag=KN361_tr283
HiC_scaffold_1	tRNAscan-SE	tRNA	61775474	61775543	530	-	.	transcript_id=gnl|BurtonUofA|KN361_tr283;product=tRNA-Ile
HiC_scaffold_1	tRNAscan-SE	gene	61785834	61785926	525	-	.	locus_tag=KN361_tr284
HiC_scaffold_1	tRNAscan-SE	tRNA	61785834	61785926	525	-	.	transcript_id=gnl|BurtonUofA|KN361_tr284;product=tRNA-Ser
HiC_scaffold_1	tRNAscan-SE	gene	62638824	62638893	479	-	.	locus_tag=KN361_tr285
HiC_scaffold_1	tRNAscan-SE	tRNA	62638824	62638893	479	-	.	transcript_id=gnl|BurtonUofA|KN361_tr285;product=tRNA-Leu
HiC_scaffold_1	blastn	gene	62697010	62697199	.	+	.	ID=KN361_nc013;locus_tag=KN361_nc013
HiC_scaffold_1	blastn	ncRNA	62697010	62697199	.	+	.	ID=KN361_nc013A;Parent=KN361_nc013;ncRNA_class=snRNA;product=small nuclear RNA U2;transcript_id=gnl|BurtonUofA|KN361_nc013A
HiC_scaffold_1	blastn	exon	62697010	62697199	.	+	.	Parent=KN361_nc013A
HiC_scaffold_1	blastn	gene	62699088	62699213	.	+	.	ID=KN361_nc014;locus_tag=KN361_nc014
HiC_scaffold_1	blastn	ncRNA	62699088	62699213	.	+	.	ID=KN361_nc014A;Parent=KN361_nc014;ncRNA_class=snRNA;product=small nuclear RNA U1;transcript_id=gnl|BurtonUofA|KN361_nc014A
HiC_scaffold_1	blastn	exon	62699088	62699213	.	+	.	Parent=KN361_nc014A
HiC_scaffold_1	tRNAscan-SE	gene	63003033	63003100	232	-	.	locus_tag=KN361_tr286
HiC_scaffold_1	tRNAscan-SE	tRNA	63003033	63003100	232	-	.	transcript_id=gnl|BurtonUofA|KN361_tr286;product=tRNA-Xxx
HiC_scaffold_1	tRNAscan-SE	gene	64353816	64353885	480	+	.	locus_tag=KN361_tr287
HiC_scaffold_1	tRNAscan-SE	tRNA	64353816	64353885	480	+	.	transcript_id=gnl|BurtonUofA|KN361_tr287;product=tRNA-Lys
HiC_scaffold_1	FEELnc	gene	64834189	64836386	.	-	.	ID=KN361_nc140;locus_tag=KN361_nc140
HiC_scaffold_1	FEELnc	ncRNA	64834189	64835180	.	-	.	ID=KN361_nc140B;Parent=KN361_nc140;ncRNA_class=lncRNA;product=long non-coding RNA;transcript_id=gnl|BurtonUofA|KN361_nc140B
HiC_scaffold_1	FEELnc	exon	64834189	64834378	.	-	.	Parent=KN361_nc140B
HiC_scaffold_1	FEELnc	exon	64835055	64835180	.	-	.	Parent=KN361_nc140B
HiC_scaffold_1	FEELnc	ncRNA	64834196	64836386	.	-	.	ID=KN361_nc140A;Parent=KN361_nc140;ncRNA_class=lncRNA;product=long non-coding RNA;transcript_id=gnl|BurtonUofA|KN361_nc140A
HiC_scaffold_1	FEELnc	exon	64834196	64834378	.	-	.	Parent=KN361_nc140A
HiC_scaffold_1	FEELnc	exon	64835055	64835121	.	-	.	Parent=KN361_nc140A
HiC_scaffold_1	FEELnc	exon	64835882	64835915	.	-	.	Parent=KN361_nc140A
HiC_scaffold_1	FEELnc	exon	64836029	64836386	.	-	.	Parent=KN361_nc140A
HiC_scaffold_1	tRNAscan-SE	gene	68275233	68275302	545	+	.	locus_tag=KN361_tr288
HiC_scaffold_1	tRNAscan-SE	tRNA	68275233	68275302	545	+	.	transcript_id=gnl|BurtonUofA|KN361_tr288;product=tRNA-Phe
HiC_scaffold_1	tRNAscan-SE	gene	68446300	68446369	349	-	.	locus_tag=KN361_tr289
HiC_scaffold_1	tRNAscan-SE	tRNA	68446300	68446369	349	-	.	transcript_id=gnl|BurtonUofA|KN361_tr289;product=tRNA-Lys
HiC_scaffold_1	tRNAscan-SE	gene	68558605	68558672	232	+	.	locus_tag=KN361_tr290
HiC_scaffold_1	tRNAscan-SE	tRNA	68558605	68558672	232	+	.	transcript_id=gnl|BurtonUofA|KN361_tr290;product=tRNA-Xxx
HiC_scaffold_1	tRNAscan-SE	gene	68563627	68563696	474	-	.	locus_tag=KN361_tr291
HiC_scaffold_1	tRNAscan-SE	tRNA	68563627	68563696	474	-	.	transcript_id=gnl|BurtonUofA|KN361_tr291;product=tRNA-Phe
HiC_scaffold_1	tRNAscan-SE	gene	68658159	68658228	497	+	.	locus_tag=KN361_tr292
HiC_scaffold_1	tRNAscan-SE	tRNA	68658159	68658228	497	+	.	transcript_id=gnl|BurtonUofA|KN361_tr292;product=tRNA-Ile
HiC_scaffold_1	tRNAscan-SE	gene	68955897	68955966	354	+	.	locus_tag=KN361_tr293
HiC_scaffold_1	tRNAscan-SE	tRNA	68955897	68955966	354	+	.	transcript_id=gnl|BurtonUofA|KN361_tr293;product=tRNA-Phe
HiC_scaffold_1	tRNAscan-SE	gene	69494765	69494838	449	-	.	locus_tag=KN361_tr294
HiC_scaffold_1	tRNAscan-SE	tRNA	69494765	69494838	449	-	.	transcript_id=gnl|BurtonUofA|KN361_tr294;product=tRNA-Asp
HiC_scaffold_1	FEELnc	gene	70984600	70986748	.	-	.	ID=KN361_nc242;locus_tag=KN361_nc242
HiC_scaffold_1	FEELnc	ncRNA	70984600	70986748	.	-	.	ID=KN361_nc242A;Parent=KN361_nc242;ncRNA_class=lncRNA;product=long non-coding RNA;transcript_id=gnl|BurtonUofA|KN361_nc242A
HiC_scaffold_1	FEELnc	exon	70984600	70984722	.	-	.	Parent=KN361_nc242A
HiC_scaffold_1	FEELnc	exon	70985360	70985423	.	-	.	Parent=KN361_nc242A
HiC_scaffold_1	FEELnc	exon	70986287	70986748	.	-	.	Parent=KN361_nc242A
HiC_scaffold_1	tRNAscan-SE	gene	71502862	71502929	226	-	.	locus_tag=KN361_tr295
HiC_scaffold_1	tRNAscan-SE	tRNA	71502862	71502929	226	-	.	transcript_id=gnl|BurtonUofA|KN361_tr295;product=tRNA-Ala
HiC_scaffold_1	FEELnc	gene	71508221	71509141	.	-	.	ID=KN361_nc195;locus_tag=KN361_nc195
HiC_scaffold_1	FEELnc	ncRNA	71508221	71509141	.	-	.	ID=KN361_nc195A;Parent=KN361_nc195;ncRNA_class=lncRNA;product=long non-coding RNA;transcript_id=gnl|BurtonUofA|KN361_nc195A
HiC_scaffold_1	FEELnc	exon	71508221	71508746	.	-	.	Parent=KN361_nc195A
HiC_scaffold_1	FEELnc	exon	71508899	71508992	.	-	.	Parent=KN361_nc195A
HiC_scaffold_1	FEELnc	exon	71509120	71509141	.	-	.	Parent=KN361_nc195A
HiC_scaffold_1	tRNAscan-SE	gene	71837969	71838039	468	+	.	locus_tag=KN361_tr296
HiC_scaffold_1	tRNAscan-SE	tRNA	71837969	71838039	468	+	.	transcript_id=gnl|BurtonUofA|KN361_tr296;product=tRNA-Phe
HiC_scaffold_1	blastn_rnammer	gene	72833252	72836087	.	+	.	locus_tag=KN361_rr1
HiC_scaffold_1	blastn_rnammer	rRNA	72833252	72836087	.	+	.	transcript_id=gnl|BurtonUofA|KN361_rr1;product=26S ribosomal RNA
HiC_scaffold_1	tRNAscan-SE	gene	72893152	72893223	607	+	.	locus_tag=KN361_tr297
HiC_scaffold_1	tRNAscan-SE	tRNA	72893152	72893223	607	+	.	transcript_id=gnl|BurtonUofA|KN361_tr297;product=tRNA-Glu
HiC_scaffold_1	tRNAscan-SE	gene	72974528	72974597	272	-	.	locus_tag=KN361_tr298
HiC_scaffold_1	tRNAscan-SE	tRNA	72974528	72974597	272	-	.	transcript_id=gnl|BurtonUofA|KN361_tr298;product=tRNA-Leu
HiC_scaffold_1	tRNAscan-SE	gene	75534602	75534671	530	+	.	locus_tag=KN361_tr299
HiC_scaffold_1	tRNAscan-SE	tRNA	75534602	75534671	530	+	.	transcript_id=gnl|BurtonUofA|KN361_tr299;product=tRNA-Ile
HiC_scaffold_1	FEELnc	gene	75541052	75542043	.	-	.	ID=KN361_nc196;locus_tag=KN361_nc196
HiC_scaffold_1	FEELnc	ncRNA	75541052	75542043	.	-	.	ID=KN361_nc196A;Parent=KN361_nc196;ncRNA_class=lncRNA;product=long non-coding RNA;transcript_id=gnl|BurtonUofA|KN361_nc196A
HiC_scaffold_1	FEELnc	exon	75541052	75541153	.	-	.	Parent=KN361_nc196A
HiC_scaffold_1	FEELnc	exon	75541777	75541917	.	-	.	Parent=KN361_nc196A
HiC_scaffold_1	FEELnc	exon	75542020	75542043	.	-	.	Parent=KN361_nc196A
HiC_scaffold_1	FEELnc	gene	75900832	75906806	.	-	.	ID=KN361_nc095;locus_tag=KN361_nc095
HiC_scaffold_1	FEELnc	ncRNA	75900832	75906806	.	-	.	ID=KN361_nc095A;Parent=KN361_nc095;ncRNA_class=lncRNA;product=long non-coding RNA;transcript_id=gnl|BurtonUofA|KN361_nc095A
HiC_scaffold_1	FEELnc	exon	75900832	75901344	.	-	.	Parent=KN361_nc095A
HiC_scaffold_1	FEELnc	exon	75906350	75906806	.	-	.	Parent=KN361_nc095A
HiC_scaffold_1	FEELnc	ncRNA	75900954	75901910	.	-	.	ID=KN361_nc095C;Parent=KN361_nc095;ncRNA_class=lncRNA;product=long non-coding RNA;transcript_id=gnl|BurtonUofA|KN361_nc095C
HiC_scaffold_1	FEELnc	exon	75900954	75901344	.	-	.	Parent=KN361_nc095C
HiC_scaffold_1	FEELnc	exon	75901440	75901910	.	-	.	Parent=KN361_nc095C
HiC_scaffold_1	FEELnc	ncRNA	75900954	75901913	.	-	.	ID=KN361_nc095B;Parent=KN361_nc095;ncRNA_class=lncRNA;product=long non-coding RNA;transcript_id=gnl|BurtonUofA|KN361_nc095B
HiC_scaffold_1	FEELnc	exon	75900954	75901509	.	-	.	Parent=KN361_nc095B
HiC_scaffold_1	FEELnc	exon	75901600	75901913	.	-	.	Parent=KN361_nc095B
HiC_scaffold_1	FEELnc	gene	78010936	78013200	.	-	.	ID=KN361_nc071;locus_tag=KN361_nc071
HiC_scaffold_1	FEELnc	ncRNA	78010936	78013198	.	-	.	ID=KN361_nc071D;Parent=KN361_nc071;ncRNA_class=lncRNA;product=long non-coding RNA;transcript_id=gnl|BurtonUofA|KN361_nc071D
HiC_scaffold_1	FEELnc	exon	78010936	78011207	.	-	.	Parent=KN361_nc071D
HiC_scaffold_1	FEELnc	exon	78011863	78013198	.	-	.	Parent=KN361_nc071D
HiC_scaffold_1	FEELnc	ncRNA	78010936	78013198	.	-	.	ID=KN361_nc071E;Parent=KN361_nc071;ncRNA_class=lncRNA;product=long non-coding RNA;transcript_id=gnl|BurtonUofA|KN361_nc071E
HiC_scaffold_1	FEELnc	exon	78010936	78011209	.	-	.	Parent=KN361_nc071E
HiC_scaffold_1	FEELnc	exon	78011865	78013198	.	-	.	Parent=KN361_nc071E
HiC_scaffold_1	FEELnc	ncRNA	78010997	78013193	.	-	.	ID=KN361_nc071A;Parent=KN361_nc071;ncRNA_class=lncRNA;product=long non-coding RNA;transcript_id=gnl|BurtonUofA|KN361_nc071A
HiC_scaffold_1	FEELnc	exon	78010997	78012635	.	-	.	Parent=KN361_nc071A
HiC_scaffold_1	FEELnc	exon	78012739	78013193	.	-	.	Parent=KN361_nc071A
HiC_scaffold_1	FEELnc	ncRNA	78011066	78013200	.	-	.	ID=KN361_nc071C;Parent=KN361_nc071;ncRNA_class=lncRNA;product=long non-coding RNA;transcript_id=gnl|BurtonUofA|KN361_nc071C
HiC_scaffold_1	FEELnc	exon	78011066	78011207	.	-	.	Parent=KN361_nc071C
HiC_scaffold_1	FEELnc	exon	78011863	78012635	.	-	.	Parent=KN361_nc071C
HiC_scaffold_1	FEELnc	exon	78012739	78013200	.	-	.	Parent=KN361_nc071C
HiC_scaffold_1	FEELnc	gene	78217291	78218812	.	-	.	ID=KN361_nc050;locus_tag=KN361_nc050
HiC_scaffold_1	FEELnc	ncRNA	78217291	78218812	.	-	.	ID=KN361_nc050A;Parent=KN361_nc050;ncRNA_class=lncRNA;product=long non-coding RNA;transcript_id=gnl|BurtonUofA|KN361_nc050A
HiC_scaffold_1	FEELnc	exon	78217291	78218436	.	-	.	Parent=KN361_nc050A
HiC_scaffold_1	FEELnc	exon	78218523	78218812	.	-	.	Parent=KN361_nc050A
HiC_scaffold_1	FEELnc	gene	78283954	78284372	.	-	.	ID=KN361_nc197;locus_tag=KN361_nc197
HiC_scaffold_1	FEELnc	ncRNA	78283954	78284372	.	-	.	ID=KN361_nc197A;Parent=KN361_nc197;ncRNA_class=lncRNA;product=long non-coding RNA;transcript_id=gnl|BurtonUofA|KN361_nc197A
HiC_scaffold_1	FEELnc	exon	78283954	78284149	.	-	.	Parent=KN361_nc197A
HiC_scaffold_1	FEELnc	exon	78284267	78284372	.	-	.	Parent=KN361_nc197A
HiC_scaffold_1	tRNAscan-SE	gene	81411725	81411794	368	+	.	locus_tag=KN361_tr300
HiC_scaffold_1	tRNAscan-SE	tRNA	81411725	81411794	368	+	.	transcript_id=gnl|BurtonUofA|KN361_tr300;product=tRNA-Phe
HiC_scaffold_1	tRNAscan-SE	gene	81519081	81519150	362	-	.	locus_tag=KN361_tr301
HiC_scaffold_1	tRNAscan-SE	tRNA	81519081	81519150	362	-	.	transcript_id=gnl|BurtonUofA|KN361_tr301;product=tRNA-Lys
HiC_scaffold_1	tRNAscan-SE	gene	82674354	82674423	418	+	.	locus_tag=KN361_tr302
HiC_scaffold_1	tRNAscan-SE	tRNA	82674354	82674423	418	+	.	transcript_id=gnl|BurtonUofA|KN361_tr302;product=tRNA-Lys
HiC_scaffold_1	tRNAscan-SE	gene	83172912	83172981	530	+	.	locus_tag=KN361_tr303
HiC_scaffold_1	tRNAscan-SE	tRNA	83172912	83172981	530	+	.	transcript_id=gnl|BurtonUofA|KN361_tr303;product=tRNA-Phe
HiC_scaffold_1	tRNAscan-SE	gene	83621004	83621073	205	-	.	locus_tag=KN361_tr304
HiC_scaffold_1	tRNAscan-SE	tRNA	83621004	83621073	205	-	.	transcript_id=gnl|BurtonUofA|KN361_tr304;product=tRNA-Leu
HiC_scaffold_1	FEELnc	gene	83963081	83972147	.	-	.	ID=KN361_nc102;locus_tag=KN361_nc102
HiC_scaffold_1	FEELnc	ncRNA	83963081	83972147	.	-	.	ID=KN361_nc102A;Parent=KN361_nc102;ncRNA_class=lncRNA;product=long non-coding RNA;transcript_id=gnl|BurtonUofA|KN361_nc102A
HiC_scaffold_1	FEELnc	exon	83963081	83963864	.	-	.	Parent=KN361_nc102A
HiC_scaffold_1	FEELnc	exon	83972057	83972147	.	-	.	Parent=KN361_nc102A
HiC_scaffold_1	FEELnc	gene	84818592	84818950	.	+	.	ID=KN361_nc187;locus_tag=KN361_nc187
HiC_scaffold_1	FEELnc	ncRNA	84818592	84818950	.	+	.	ID=KN361_nc187A;Parent=KN361_nc187;ncRNA_class=lncRNA;product=long non-coding RNA;transcript_id=gnl|BurtonUofA|KN361_nc187A
HiC_scaffold_1	FEELnc	exon	84818592	84818703	.	+	.	Parent=KN361_nc187A
HiC_scaffold_1	FEELnc	exon	84818787	84818950	.	+	.	Parent=KN361_nc187A
HiC_scaffold_1	tRNAscan-SE	gene	84987160	84987229	347	+	.	locus_tag=KN361_tr305
HiC_scaffold_1	tRNAscan-SE	tRNA	84987160	84987229	347	+	.	transcript_id=gnl|BurtonUofA|KN361_tr305;product=tRNA-Lys
HiC_scaffold_1	tRNAscan-SE	gene	85085505	85085574	461	+	.	locus_tag=KN361_tr306
HiC_scaffold_1	tRNAscan-SE	tRNA	85085505	85085574	461	+	.	transcript_id=gnl|BurtonUofA|KN361_tr306;product=tRNA-Lys
HiC_scaffold_1	tRNAscan-SE	gene	85735255	85735324	340	+	.	locus_tag=KN361_tr307
HiC_scaffold_1	tRNAscan-SE	tRNA	85735255	85735324	340	+	.	transcript_id=gnl|BurtonUofA|KN361_tr307;product=tRNA-Arg
HiC_scaffold_1	tRNAscan-SE	gene	86303804	86303873	445	-	.	locus_tag=KN361_tr308
HiC_scaffold_1	tRNAscan-SE	tRNA	86303804	86303873	445	-	.	transcript_id=gnl|BurtonUofA|KN361_tr308;product=tRNA-Leu
HiC_scaffold_1	tRNAscan-SE	gene	87508125	87508193	391	+	.	locus_tag=KN361_tr309
HiC_scaffold_1	tRNAscan-SE	tRNA	87508125	87508193	391	+	.	transcript_id=gnl|BurtonUofA|KN361_tr309;product=tRNA-Phe
HiC_scaffold_1	FEELnc	gene	88974129	88976724	.	-	.	ID=KN361_nc123;locus_tag=KN361_nc123
HiC_scaffold_1	FEELnc	ncRNA	88974129	88976724	.	-	.	ID=KN361_nc123A;Parent=KN361_nc123;ncRNA_class=lncRNA;product=long non-coding RNA;transcript_id=gnl|BurtonUofA|KN361_nc123A
HiC_scaffold_1	FEELnc	exon	88974129	88974415	.	-	.	Parent=KN361_nc123A
HiC_scaffold_1	FEELnc	exon	88976344	88976724	.	-	.	Parent=KN361_nc123A
HiC_scaffold_1	tRNAscan-SE	gene	89258781	89258850	506	+	.	locus_tag=KN361_tr310
HiC_scaffold_1	tRNAscan-SE	tRNA	89258781	89258850	506	+	.	transcript_id=gnl|BurtonUofA|KN361_tr310;product=tRNA-Xxx
HiC_scaffold_1	FEELnc	gene	90298326	90308172	.	+	.	ID=KN361_nc156;locus_tag=KN361_nc156
HiC_scaffold_1	FEELnc	ncRNA	90298326	90308172	.	+	.	ID=KN361_nc156A;Parent=KN361_nc156;ncRNA_class=lncRNA;product=long non-coding RNA;transcript_id=gnl|BurtonUofA|KN361_nc156A
HiC_scaffold_1	FEELnc	exon	90298326	90298486	.	+	.	Parent=KN361_nc156A
HiC_scaffold_1	FEELnc	exon	90307989	90308172	.	+	.	Parent=KN361_nc156A
HiC_scaffold_1	FEELnc	gene	90598259	90600163	.	-	.	ID=KN361_nc051;locus_tag=KN361_nc051
HiC_scaffold_1	FEELnc	ncRNA	90598259	90599364	.	-	.	ID=KN361_nc051A;Parent=KN361_nc051;ncRNA_class=lncRNA;product=long non-coding RNA;transcript_id=gnl|BurtonUofA|KN361_nc051A
HiC_scaffold_1	FEELnc	exon	90598259	90598848	.	-	.	Parent=KN361_nc051A
HiC_scaffold_1	FEELnc	exon	90599135	90599364	.	-	.	Parent=KN361_nc051A
HiC_scaffold_1	FEELnc	ncRNA	90598259	90600163	.	-	.	ID=KN361_nc051B;Parent=KN361_nc051;ncRNA_class=lncRNA;product=long non-coding RNA;transcript_id=gnl|BurtonUofA|KN361_nc051B
HiC_scaffold_1	FEELnc	exon	90598259	90598848	.	-	.	Parent=KN361_nc051B
HiC_scaffold_1	FEELnc	exon	90599934	90600163	.	-	.	Parent=KN361_nc051B
HiC_scaffold_1	tRNAscan-SE	gene	90646529	90646598	360	+	.	locus_tag=KN361_tr311
HiC_scaffold_1	tRNAscan-SE	tRNA	90646529	90646598	360	+	.	transcript_id=gnl|BurtonUofA|KN361_tr311;product=tRNA-Phe
HiC_scaffold_1	FEELnc	gene	90648923	90649820	.	+	.	ID=KN361_nc248;locus_tag=KN361_nc248
HiC_scaffold_1	FEELnc	ncRNA	90648923	90649820	.	+	.	ID=KN361_nc248A;Parent=KN361_nc248;ncRNA_class=lncRNA;product=long non-coding RNA;transcript_id=gnl|BurtonUofA|KN361_nc248A
HiC_scaffold_1	FEELnc	exon	90648923	90648982	.	+	.	Parent=KN361_nc248A
HiC_scaffold_1	FEELnc	exon	90649621	90649820	.	+	.	Parent=KN361_nc248A
HiC_scaffold_1	tRNAscan-SE	gene	90681171	90681240	447	+	.	locus_tag=KN361_tr312
HiC_scaffold_1	tRNAscan-SE	tRNA	90681171	90681240	447	+	.	transcript_id=gnl|BurtonUofA|KN361_tr312;product=tRNA-Phe
HiC_scaffold_1	tRNAscan-SE	gene	90744631	90744700	447	-	.	locus_tag=KN361_tr313
HiC_scaffold_1	tRNAscan-SE	tRNA	90744631	90744700	447	-	.	transcript_id=gnl|BurtonUofA|KN361_tr313;product=tRNA-Phe
HiC_scaffold_1	tRNAscan-SE	gene	90868977	90869047	388	-	.	locus_tag=KN361_tr314
HiC_scaffold_1	tRNAscan-SE	tRNA	90868977	90869047	388	-	.	transcript_id=gnl|BurtonUofA|KN361_tr314;product=tRNA-Phe
HiC_scaffold_1	tRNAscan-SE	gene	91444589	91444658	494	+	.	locus_tag=KN361_tr315
HiC_scaffold_1	tRNAscan-SE	tRNA	91444589	91444658	494	+	.	transcript_id=gnl|BurtonUofA|KN361_tr315;product=tRNA-Phe
HiC_scaffold_1	FEELnc	gene	93417453	93427637	.	+	.	ID=KN361_nc109;locus_tag=KN361_nc109
HiC_scaffold_1	FEELnc	ncRNA	93417453	93427637	.	+	.	ID=KN361_nc109A;Parent=KN361_nc109;ncRNA_class=lncRNA;product=long non-coding RNA;transcript_id=gnl|BurtonUofA|KN361_nc109A
HiC_scaffold_1	FEELnc	exon	93417453	93417710	.	+	.	Parent=KN361_nc109A
HiC_scaffold_1	FEELnc	exon	93427257	93427637	.	+	.	Parent=KN361_nc109A
HiC_scaffold_1	tRNAscan-SE	gene	94187350	94187420	384	+	.	locus_tag=KN361_tr316
HiC_scaffold_1	tRNAscan-SE	tRNA	94187350	94187420	384	+	.	transcript_id=gnl|BurtonUofA|KN361_tr316;product=tRNA-Asp
HiC_scaffold_1	tRNAscan-SE	gene	94656632	94656700	202	-	.	locus_tag=KN361_tr317
HiC_scaffold_1	tRNAscan-SE	tRNA	94656632	94656700	202	-	.	transcript_id=gnl|BurtonUofA|KN361_tr317;product=tRNA-Xxx
HiC_scaffold_1	tRNAscan-SE	gene	94776487	94776554	232	-	.	locus_tag=KN361_tr318
HiC_scaffold_1	tRNAscan-SE	tRNA	94776487	94776554	232	-	.	transcript_id=gnl|BurtonUofA|KN361_tr318;product=tRNA-Xxx
HiC_scaffold_1	FEELnc	gene	95062173	95066974	.	+	.	ID=KN361_nc015;locus_tag=KN361_nc015
HiC_scaffold_1	FEELnc	ncRNA	95062173	95066974	.	+	.	ID=KN361_nc015A;Parent=KN361_nc015;ncRNA_class=lncRNA;product=long non-coding RNA;transcript_id=gnl|BurtonUofA|KN361_nc015A
HiC_scaffold_1	FEELnc	exon	95062173	95062231	.	+	.	Parent=KN361_nc015A
HiC_scaffold_1	FEELnc	exon	95066500	95066974	.	+	.	Parent=KN361_nc015A
HiC_scaffold_1	tRNAscan-SE	gene	95308497	95308566	451	+	.	locus_tag=KN361_tr319
HiC_scaffold_1	tRNAscan-SE	tRNA	95308497	95308566	451	+	.	transcript_id=gnl|BurtonUofA|KN361_tr319;product=tRNA-Lys
HiC_scaffold_1	FEELnc	gene	95451714	95461378	.	+	.	ID=KN361_nc110;locus_tag=KN361_nc110
HiC_scaffold_1	FEELnc	ncRNA	95451714	95461378	.	+	.	ID=KN361_nc110A;Parent=KN361_nc110;ncRNA_class=lncRNA;product=long non-coding RNA;transcript_id=gnl|BurtonUofA|KN361_nc110A
HiC_scaffold_1	FEELnc	exon	95451714	95451836	.	+	.	Parent=KN361_nc110A
HiC_scaffold_1	FEELnc	exon	95460716	95461378	.	+	.	Parent=KN361_nc110A
HiC_scaffold_1	FEELnc	ncRNA	95459439	95461378	.	+	.	ID=KN361_nc110B;Parent=KN361_nc110;ncRNA_class=lncRNA;product=long non-coding RNA;transcript_id=gnl|BurtonUofA|KN361_nc110B
HiC_scaffold_1	FEELnc	exon	95459439	95459890	.	+	.	Parent=KN361_nc110B
HiC_scaffold_1	FEELnc	exon	95459917	95460039	.	+	.	Parent=KN361_nc110B
HiC_scaffold_1	FEELnc	exon	95460012	95460039	.	+	.	Parent=KN361_nc110B
HiC_scaffold_1	FEELnc	exon	95460716	95460877	.	+	.	Parent=KN361_nc110B
HiC_scaffold_1	FEELnc	exon	95460716	95461378	.	+	.	Parent=KN361_nc110B
HiC_scaffold_1	tRNAscan-SE	gene	96247295	96247357	397	-	.	locus_tag=KN361_tr320
HiC_scaffold_1	tRNAscan-SE	tRNA	96247295	96247357	397	-	.	transcript_id=gnl|BurtonUofA|KN361_tr320;product=tRNA-Asp
HiC_scaffold_1	tRNAscan-SE	gene	96596982	96597051	276	+	.	locus_tag=KN361_tr321
HiC_scaffold_1	tRNAscan-SE	tRNA	96596982	96597051	276	+	.	transcript_id=gnl|BurtonUofA|KN361_tr321;product=tRNA-Leu
HiC_scaffold_1	tRNAscan-SE	gene	96989369	96989438	530	+	.	locus_tag=KN361_tr322
HiC_scaffold_1	tRNAscan-SE	tRNA	96989369	96989438	530	+	.	transcript_id=gnl|BurtonUofA|KN361_tr322;product=tRNA-Phe
HiC_scaffold_1	tRNAscan-SE	gene	97921828	97921893	218	+	.	locus_tag=KN361_tr323
HiC_scaffold_1	tRNAscan-SE	tRNA	97921828	97921893	218	+	.	transcript_id=gnl|BurtonUofA|KN361_tr323;product=tRNA-Asp
HiC_scaffold_1	tRNAscan-SE	gene	98610866	98610935	532	+	.	locus_tag=KN361_tr324
HiC_scaffold_1	tRNAscan-SE	tRNA	98610866	98610935	532	+	.	transcript_id=gnl|BurtonUofA|KN361_tr324;product=tRNA-Leu
HiC_scaffold_1	tRNAscan-SE	gene	98752838	98752907	398	-	.	locus_tag=KN361_tr325
HiC_scaffold_1	tRNAscan-SE	tRNA	98752838	98752907	398	-	.	transcript_id=gnl|BurtonUofA|KN361_tr325;product=tRNA-Phe
HiC_scaffold_1	tRNAscan-SE	gene	99157235	99157304	457	-	.	locus_tag=KN361_tr326
HiC_scaffold_1	tRNAscan-SE	tRNA	99157235	99157304	457	-	.	transcript_id=gnl|BurtonUofA|KN361_tr326;product=tRNA-Lys
HiC_scaffold_1	tRNAscan-SE	gene	100969344	100969413	422	+	.	locus_tag=KN361_tr327
HiC_scaffold_1	tRNAscan-SE	tRNA	100969344	100969413	422	+	.	transcript_id=gnl|BurtonUofA|KN361_tr327;product=tRNA-Phe
HiC_scaffold_1	tRNAscan-SE	gene	101968705	101968779	554	+	.	locus_tag=KN361_tr328
HiC_scaffold_1	tRNAscan-SE	tRNA	101968705	101968779	554	+	.	transcript_id=gnl|BurtonUofA|KN361_tr328;product=tRNA-Trp
HiC_scaffold_1	blastn_rnammer	gene	102114802	102114916	.	-	.	locus_tag=KN361_rr2
HiC_scaffold_1	blastn_rnammer	rRNA	102114802	102114916	.	-	.	transcript_id=gnl|BurtonUofA|KN361_rr2;product=5S ribosomal RNA
HiC_scaffold_1	blastn_rnammer	gene	102115289	102115403	.	-	.	locus_tag=KN361_rr3
HiC_scaffold_1	blastn_rnammer	rRNA	102115289	102115403	.	-	.	transcript_id=gnl|BurtonUofA|KN361_rr3;product=5S ribosomal RNA
HiC_scaffold_1	blastn_rnammer	gene	102115776	102115890	.	-	.	locus_tag=KN361_rr4
HiC_scaffold_1	blastn_rnammer	rRNA	102115776	102115890	.	-	.	transcript_id=gnl|BurtonUofA|KN361_rr4;product=5S ribosomal RNA
HiC_scaffold_1	blastn_rnammer	gene	102116264	102116378	.	-	.	locus_tag=KN361_rr5
HiC_scaffold_1	blastn_rnammer	rRNA	102116264	102116378	.	-	.	transcript_id=gnl|BurtonUofA|KN361_rr5;product=5S ribosomal RNA
HiC_scaffold_1	blastn_rnammer	gene	102116751	102116865	.	-	.	locus_tag=KN361_rr6
HiC_scaffold_1	blastn_rnammer	rRNA	102116751	102116865	.	-	.	transcript_id=gnl|BurtonUofA|KN361_rr6;product=5S ribosomal RNA
HiC_scaffold_1	blastn_rnammer	gene	102117240	102117353	.	-	.	locus_tag=KN361_rr7
HiC_scaffold_1	blastn_rnammer	rRNA	102117240	102117353	.	-	.	transcript_id=gnl|BurtonUofA|KN361_rr7;product=5S ribosomal RNA
HiC_scaffold_1	blastn_rnammer	gene	102117727	102117841	.	-	.	locus_tag=KN361_rr8
HiC_scaffold_1	blastn_rnammer	rRNA	102117727	102117841	.	-	.	transcript_id=gnl|BurtonUofA|KN361_rr8;product=5S ribosomal RNA
HiC_scaffold_1	blastn_rnammer	gene	102118216	102118329	.	-	.	locus_tag=KN361_rr9
HiC_scaffold_1	blastn_rnammer	rRNA	102118216	102118329	.	-	.	transcript_id=gnl|BurtonUofA|KN361_rr9;product=5S ribosomal RNA
HiC_scaffold_1	blastn_rnammer	gene	102118702	102118816	.	-	.	locus_tag=KN361_rr10
HiC_scaffold_1	blastn_rnammer	rRNA	102118702	102118816	.	-	.	transcript_id=gnl|BurtonUofA|KN361_rr10;product=5S ribosomal RNA
HiC_scaffold_1	blastn_rnammer	gene	102165645	102165759	.	+	.	locus_tag=KN361_rr11
HiC_scaffold_1	blastn_rnammer	rRNA	102165645	102165759	.	+	.	transcript_id=gnl|BurtonUofA|KN361_rr11;product=5S ribosomal RNA
HiC_scaffold_1	blastn_rnammer	gene	102166133	102166247	.	+	.	locus_tag=KN361_rr12
HiC_scaffold_1	blastn_rnammer	rRNA	102166133	102166247	.	+	.	transcript_id=gnl|BurtonUofA|KN361_rr12;product=5S ribosomal RNA
HiC_scaffold_1	blastn_rnammer	gene	102166621	102166735	.	+	.	locus_tag=KN361_rr13
HiC_scaffold_1	blastn_rnammer	rRNA	102166621	102166735	.	+	.	transcript_id=gnl|BurtonUofA|KN361_rr13;product=5S ribosomal RNA
HiC_scaffold_1	blastn_rnammer	gene	102167109	102167223	.	+	.	locus_tag=KN361_rr14
HiC_scaffold_1	blastn_rnammer	rRNA	102167109	102167223	.	+	.	transcript_id=gnl|BurtonUofA|KN361_rr14;product=5S ribosomal RNA
HiC_scaffold_1	blastn_rnammer	gene	102167597	102167711	.	+	.	locus_tag=KN361_rr15
HiC_scaffold_1	blastn_rnammer	rRNA	102167597	102167711	.	+	.	transcript_id=gnl|BurtonUofA|KN361_rr15;product=5S ribosomal RNA
HiC_scaffold_1	blastn_rnammer	gene	102168085	102168199	.	+	.	locus_tag=KN361_rr16
HiC_scaffold_1	blastn_rnammer	rRNA	102168085	102168199	.	+	.	transcript_id=gnl|BurtonUofA|KN361_rr16;product=5S ribosomal RNA
HiC_scaffold_1	blastn_rnammer	gene	102168573	102168687	.	+	.	locus_tag=KN361_rr17
HiC_scaffold_1	blastn_rnammer	rRNA	102168573	102168687	.	+	.	transcript_id=gnl|BurtonUofA|KN361_rr17;product=5S ribosomal RNA
HiC_scaffold_1	blastn_rnammer	gene	102169061	102169175	.	+	.	locus_tag=KN361_rr18
HiC_scaffold_1	blastn_rnammer	rRNA	102169061	102169175	.	+	.	transcript_id=gnl|BurtonUofA|KN361_rr18;product=5S ribosomal RNA
HiC_scaffold_1	blastn_rnammer	gene	102169549	102169663	.	+	.	locus_tag=KN361_rr19
HiC_scaffold_1	blastn_rnammer	rRNA	102169549	102169663	.	+	.	transcript_id=gnl|BurtonUofA|KN361_rr19;product=5S ribosomal RNA
HiC_scaffold_1	blastn_rnammer	gene	102170037	102170151	.	+	.	locus_tag=KN361_rr20
HiC_scaffold_1	blastn_rnammer	rRNA	102170037	102170151	.	+	.	transcript_id=gnl|BurtonUofA|KN361_rr20;product=5S ribosomal RNA
HiC_scaffold_1	blastn_rnammer	gene	102170525	102170639	.	+	.	locus_tag=KN361_rr21
HiC_scaffold_1	blastn_rnammer	rRNA	102170525	102170639	.	+	.	transcript_id=gnl|BurtonUofA|KN361_rr21;product=5S ribosomal RNA
HiC_scaffold_1	blastn_rnammer	gene	102171013	102171127	.	+	.	locus_tag=KN361_rr22
HiC_scaffold_1	blastn_rnammer	rRNA	102171013	102171127	.	+	.	transcript_id=gnl|BurtonUofA|KN361_rr22;product=5S ribosomal RNA
HiC_scaffold_1	blastn_rnammer	gene	102171501	102171615	.	+	.	locus_tag=KN361_rr23
HiC_scaffold_1	blastn_rnammer	rRNA	102171501	102171615	.	+	.	transcript_id=gnl|BurtonUofA|KN361_rr23;product=5S ribosomal RNA
HiC_scaffold_1	blastn_rnammer	gene	102171986	102172099	.	+	.	locus_tag=KN361_rr24
HiC_scaffold_1	blastn_rnammer	rRNA	102171986	102172099	.	+	.	transcript_id=gnl|BurtonUofA|KN361_rr24;product=5S ribosomal RNA
HiC_scaffold_1	FEELnc	gene	102540835	102542520	.	+	.	ID=KN361_nc118;locus_tag=KN361_nc118
HiC_scaffold_1	FEELnc	ncRNA	102540835	102542520	.	+	.	ID=KN361_nc118A;Parent=KN361_nc118;ncRNA_class=lncRNA;product=long non-coding RNA;transcript_id=gnl|BurtonUofA|KN361_nc118A
HiC_scaffold_1	FEELnc	exon	102540835	102540866	.	+	.	Parent=KN361_nc118A
HiC_scaffold_1	FEELnc	exon	102540959	102540985	.	+	.	Parent=KN361_nc118A
HiC_scaffold_1	FEELnc	exon	102541777	102542520	.	+	.	Parent=KN361_nc118A
HiC_scaffold_1	tRNAscan-SE	gene	102699602	102699671	467	+	.	locus_tag=KN361_tr329
HiC_scaffold_1	tRNAscan-SE	tRNA	102699602	102699671	467	+	.	transcript_id=gnl|BurtonUofA|KN361_tr329;product=tRNA-Phe
HiC_scaffold_1	blastn_rnammer	gene	102714156	102714270	.	-	.	locus_tag=KN361_rr26
HiC_scaffold_1	blastn_rnammer	rRNA	102714156	102714270	.	-	.	transcript_id=gnl|BurtonUofA|KN361_rr26;product=5S ribosomal RNA
HiC_scaffold_1	blastn_rnammer	gene	102714643	102714757	.	-	.	locus_tag=KN361_rr27
HiC_scaffold_1	blastn_rnammer	rRNA	102714643	102714757	.	-	.	transcript_id=gnl|BurtonUofA|KN361_rr27;product=5S ribosomal RNA
HiC_scaffold_1	blastn_rnammer	gene	102715131	102715245	.	-	.	locus_tag=KN361_rr28
HiC_scaffold_1	blastn_rnammer	rRNA	102715131	102715245	.	-	.	transcript_id=gnl|BurtonUofA|KN361_rr28;product=5S ribosomal RNA
HiC_scaffold_1	blastn_rnammer	gene	102715618	102715732	.	-	.	locus_tag=KN361_rr29
HiC_scaffold_1	blastn_rnammer	rRNA	102715618	102715732	.	-	.	transcript_id=gnl|BurtonUofA|KN361_rr29;product=5S ribosomal RNA
HiC_scaffold_1	blastn_rnammer	gene	102716106	102716219	.	-	.	locus_tag=KN361_rr30
HiC_scaffold_1	blastn_rnammer	rRNA	102716106	102716219	.	-	.	transcript_id=gnl|BurtonUofA|KN361_rr30;product=5S ribosomal RNA
HiC_scaffold_1	blastn_rnammer	gene	102716592	102716705	.	-	.	locus_tag=KN361_rr31
HiC_scaffold_1	blastn_rnammer	rRNA	102716592	102716705	.	-	.	transcript_id=gnl|BurtonUofA|KN361_rr31;product=5S ribosomal RNA
HiC_scaffold_1	blastn_rnammer	gene	102717078	102717192	.	-	.	locus_tag=KN361_rr32
HiC_scaffold_1	blastn_rnammer	rRNA	102717078	102717192	.	-	.	transcript_id=gnl|BurtonUofA|KN361_rr32;product=5S ribosomal RNA
HiC_scaffold_1	blastn_rnammer	gene	102717565	102717679	.	-	.	locus_tag=KN361_rr33
HiC_scaffold_1	blastn_rnammer	rRNA	102717565	102717679	.	-	.	transcript_id=gnl|BurtonUofA|KN361_rr33;product=5S ribosomal RNA
HiC_scaffold_1	blastn_rnammer	gene	102718052	102718165	.	-	.	locus_tag=KN361_rr34
HiC_scaffold_1	blastn_rnammer	rRNA	102718052	102718165	.	-	.	transcript_id=gnl|BurtonUofA|KN361_rr34;product=5S ribosomal RNA
HiC_scaffold_1	blastn_rnammer	gene	102718537	102718651	.	-	.	locus_tag=KN361_rr35
HiC_scaffold_1	blastn_rnammer	rRNA	102718537	102718651	.	-	.	transcript_id=gnl|BurtonUofA|KN361_rr35;product=5S ribosomal RNA
HiC_scaffold_1	blastn_rnammer	gene	102719025	102719138	.	-	.	locus_tag=KN361_rr36
HiC_scaffold_1	blastn_rnammer	rRNA	102719025	102719138	.	-	.	transcript_id=gnl|BurtonUofA|KN361_rr36;product=5S ribosomal RNA
HiC_scaffold_1	blastn_rnammer	gene	102719511	102719625	.	-	.	locus_tag=KN361_rr37
HiC_scaffold_1	blastn_rnammer	rRNA	102719511	102719625	.	-	.	transcript_id=gnl|BurtonUofA|KN361_rr37;product=5S ribosomal RNA
HiC_scaffold_1	blastn_rnammer	gene	102719999	102720113	.	-	.	locus_tag=KN361_rr38
HiC_scaffold_1	blastn_rnammer	rRNA	102719999	102720113	.	-	.	transcript_id=gnl|BurtonUofA|KN361_rr38;product=5S ribosomal RNA
HiC_scaffold_1	blastn_rnammer	gene	102720487	102720599	.	-	.	locus_tag=KN361_rr39
HiC_scaffold_1	blastn_rnammer	rRNA	102720487	102720599	.	-	.	transcript_id=gnl|BurtonUofA|KN361_rr39;product=5S ribosomal RNA
HiC_scaffold_1	blastn_rnammer	gene	102720970	102721085	.	-	.	locus_tag=KN361_rr40
HiC_scaffold_1	blastn_rnammer	rRNA	102720970	102721085	.	-	.	transcript_id=gnl|BurtonUofA|KN361_rr40;product=5S ribosomal RNA
HiC_scaffold_1	blastn_rnammer	gene	102721603	102721722	.	-	.	locus_tag=KN361_rr41
HiC_scaffold_1	blastn_rnammer	rRNA	102721603	102721722	.	-	.	transcript_id=gnl|BurtonUofA|KN361_rr41;product=5S ribosomal RNA
HiC_scaffold_1	blastn_rnammer	gene	102722096	102722211	.	-	.	locus_tag=KN361_rr42
HiC_scaffold_1	blastn_rnammer	rRNA	102722096	102722211	.	-	.	transcript_id=gnl|BurtonUofA|KN361_rr42;product=5S ribosomal RNA
HiC_scaffold_1	blastn_rnammer	gene	102722584	102722698	.	-	.	locus_tag=KN361_rr43
HiC_scaffold_1	blastn_rnammer	rRNA	102722584	102722698	.	-	.	transcript_id=gnl|BurtonUofA|KN361_rr43;product=5S ribosomal RNA
HiC_scaffold_1	blastn_rnammer	gene	102723072	102723186	.	-	.	locus_tag=KN361_rr44
HiC_scaffold_1	blastn_rnammer	rRNA	102723072	102723186	.	-	.	transcript_id=gnl|BurtonUofA|KN361_rr44;product=5S ribosomal RNA
HiC_scaffold_1	blastn_rnammer	gene	102723548	102723661	.	-	.	locus_tag=KN361_rr45
HiC_scaffold_1	blastn_rnammer	rRNA	102723548	102723661	.	-	.	transcript_id=gnl|BurtonUofA|KN361_rr45;product=5S ribosomal RNA
HiC_scaffold_1	blastn_rnammer	gene	102724023	102724137	.	-	.	locus_tag=KN361_rr46
HiC_scaffold_1	blastn_rnammer	rRNA	102724023	102724137	.	-	.	transcript_id=gnl|BurtonUofA|KN361_rr46;product=5S ribosomal RNA
HiC_scaffold_1	blastn_rnammer	gene	102724511	102724625	.	-	.	locus_tag=KN361_rr47
HiC_scaffold_1	blastn_rnammer	rRNA	102724511	102724625	.	-	.	transcript_id=gnl|BurtonUofA|KN361_rr47;product=5S ribosomal RNA
HiC_scaffold_1	blastn_rnammer	gene	102734767	102734871	.	-	.	locus_tag=KN361_rr48
HiC_scaffold_1	blastn_rnammer	rRNA	102734767	102734871	.	-	.	transcript_id=gnl|BurtonUofA|KN361_rr48;product=5S ribosomal RNA
HiC_scaffold_1	blastn_rnammer	gene	102735245	102735359	.	-	.	locus_tag=KN361_rr49
HiC_scaffold_1	blastn_rnammer	rRNA	102735245	102735359	.	-	.	transcript_id=gnl|BurtonUofA|KN361_rr49;product=5S ribosomal RNA
HiC_scaffold_1	blastn_rnammer	gene	102735731	102735845	.	-	.	locus_tag=KN361_rr50
HiC_scaffold_1	blastn_rnammer	rRNA	102735731	102735845	.	-	.	transcript_id=gnl|BurtonUofA|KN361_rr50;product=5S ribosomal RNA
HiC_scaffold_1	blastn_rnammer	gene	102747482	102747596	.	-	.	locus_tag=KN361_rr51
HiC_scaffold_1	blastn_rnammer	rRNA	102747482	102747596	.	-	.	transcript_id=gnl|BurtonUofA|KN361_rr51;product=5S ribosomal RNA
HiC_scaffold_1	blastn_rnammer	gene	102747969	102748083	.	-	.	locus_tag=KN361_rr52
HiC_scaffold_1	blastn_rnammer	rRNA	102747969	102748083	.	-	.	transcript_id=gnl|BurtonUofA|KN361_rr52;product=5S ribosomal RNA
HiC_scaffold_1	blastn_rnammer	gene	102748451	102748565	.	-	.	locus_tag=KN361_rr53
HiC_scaffold_1	blastn_rnammer	rRNA	102748451	102748565	.	-	.	transcript_id=gnl|BurtonUofA|KN361_rr53;product=5S ribosomal RNA
HiC_scaffold_1	blastn_rnammer	gene	102748937	102749051	.	-	.	locus_tag=KN361_rr54
HiC_scaffold_1	blastn_rnammer	rRNA	102748937	102749051	.	-	.	transcript_id=gnl|BurtonUofA|KN361_rr54;product=5S ribosomal RNA
HiC_scaffold_1	blastn_rnammer	gene	102749422	102749536	.	-	.	locus_tag=KN361_rr55
HiC_scaffold_1	blastn_rnammer	rRNA	102749422	102749536	.	-	.	transcript_id=gnl|BurtonUofA|KN361_rr55;product=5S ribosomal RNA
HiC_scaffold_1	blastn_rnammer	gene	102751187	102751301	.	-	.	locus_tag=KN361_rr56
HiC_scaffold_1	blastn_rnammer	rRNA	102751187	102751301	.	-	.	transcript_id=gnl|BurtonUofA|KN361_rr56;product=5S ribosomal RNA
HiC_scaffold_1	blastn_rnammer	gene	102816925	102817039	.	-	.	locus_tag=KN361_rr57
HiC_scaffold_1	blastn_rnammer	rRNA	102816925	102817039	.	-	.	transcript_id=gnl|BurtonUofA|KN361_rr57;product=5S ribosomal RNA
HiC_scaffold_1	blastn_rnammer	gene	102817415	102817529	.	-	.	locus_tag=KN361_rr58
HiC_scaffold_1	blastn_rnammer	rRNA	102817415	102817529	.	-	.	transcript_id=gnl|BurtonUofA|KN361_rr58;product=5S ribosomal RNA
HiC_scaffold_1	blastn_rnammer	gene	102817903	102818017	.	-	.	locus_tag=KN361_rr59
HiC_scaffold_1	blastn_rnammer	rRNA	102817903	102818017	.	-	.	transcript_id=gnl|BurtonUofA|KN361_rr59;product=5S ribosomal RNA
HiC_scaffold_1	blastn_rnammer	gene	102818395	102818510	.	-	.	locus_tag=KN361_rr60
HiC_scaffold_1	blastn_rnammer	rRNA	102818395	102818510	.	-	.	transcript_id=gnl|BurtonUofA|KN361_rr60;product=5S ribosomal RNA
HiC_scaffold_1	blastn_rnammer	gene	102818884	102818998	.	-	.	locus_tag=KN361_rr61
HiC_scaffold_1	blastn_rnammer	rRNA	102818884	102818998	.	-	.	transcript_id=gnl|BurtonUofA|KN361_rr61;product=5S ribosomal RNA
HiC_scaffold_1	blastn_rnammer	gene	102848549	102848663	.	-	.	locus_tag=KN361_rr62
HiC_scaffold_1	blastn_rnammer	rRNA	102848549	102848663	.	-	.	transcript_id=gnl|BurtonUofA|KN361_rr62;product=5S ribosomal RNA
HiC_scaffold_1	blastn_rnammer	gene	102849030	102849144	.	-	.	locus_tag=KN361_rr63
HiC_scaffold_1	blastn_rnammer	rRNA	102849030	102849144	.	-	.	transcript_id=gnl|BurtonUofA|KN361_rr63;product=5S ribosomal RNA
HiC_scaffold_1	blastn_rnammer	gene	102849520	102849638	.	-	.	locus_tag=KN361_rr64
HiC_scaffold_1	blastn_rnammer	rRNA	102849520	102849638	.	-	.	transcript_id=gnl|BurtonUofA|KN361_rr64;product=5S ribosomal RNA
HiC_scaffold_1	blastn_rnammer	gene	102849985	102850102	.	-	.	locus_tag=KN361_rr65
HiC_scaffold_1	blastn_rnammer	rRNA	102849985	102850102	.	-	.	transcript_id=gnl|BurtonUofA|KN361_rr65;product=5S ribosomal RNA
HiC_scaffold_1	tRNAscan-SE	gene	102933510	102933570	288	-	.	locus_tag=KN361_tr330
HiC_scaffold_1	tRNAscan-SE	tRNA	102933510	102933570	288	-	.	transcript_id=gnl|BurtonUofA|KN361_tr330;product=tRNA-Asp
HiC_scaffold_1	tRNAscan-SE	gene	104233987	104234056	487	+	.	locus_tag=KN361_tr331
HiC_scaffold_1	tRNAscan-SE	tRNA	104233987	104234056	487	+	.	transcript_id=gnl|BurtonUofA|KN361_tr331;product=tRNA-Ile
HiC_scaffold_1	tRNAscan-SE	gene	104242922	104242993	591	+	.	locus_tag=KN361_tr332
HiC_scaffold_1	tRNAscan-SE	tRNA	104242922	104242993	591	+	.	transcript_id=gnl|BurtonUofA|KN361_tr332;product=tRNA-Glu
HiC_scaffold_1	FEELnc	gene	104432399	104434651	.	-	.	ID=KN361_nc115;locus_tag=KN361_nc115
HiC_scaffold_1	FEELnc	ncRNA	104432399	104433819	.	-	.	ID=KN361_nc115B;Parent=KN361_nc115;ncRNA_class=lncRNA;product=long non-coding RNA;transcript_id=gnl|BurtonUofA|KN361_nc115B
HiC_scaffold_1	FEELnc	exon	104432399	104432708	.	-	.	Parent=KN361_nc115B
HiC_scaffold_1	FEELnc	exon	104433325	104433819	.	-	.	Parent=KN361_nc115B
HiC_scaffold_1	FEELnc	ncRNA	104432399	104434617	.	-	.	ID=KN361_nc115A;Parent=KN361_nc115;ncRNA_class=lncRNA;product=long non-coding RNA;transcript_id=gnl|BurtonUofA|KN361_nc115A
HiC_scaffold_1	FEELnc	exon	104432399	104432708	.	-	.	Parent=KN361_nc115A
HiC_scaffold_1	FEELnc	exon	104434364	104434617	.	-	.	Parent=KN361_nc115A
HiC_scaffold_1	FEELnc	ncRNA	104432399	104434617	.	-	.	ID=KN361_nc115D;Parent=KN361_nc115;ncRNA_class=lncRNA;product=long non-coding RNA;transcript_id=gnl|BurtonUofA|KN361_nc115D
HiC_scaffold_1	FEELnc	exon	104432399	104432708	.	-	.	Parent=KN361_nc115D
HiC_scaffold_1	FEELnc	exon	104433325	104433443	.	-	.	Parent=KN361_nc115D
HiC_scaffold_1	FEELnc	exon	104434364	104434617	.	-	.	Parent=KN361_nc115D
HiC_scaffold_1	FEELnc	ncRNA	104432402	104434609	.	-	.	ID=KN361_nc115H;Parent=KN361_nc115;ncRNA_class=lncRNA;product=long non-coding RNA;transcript_id=gnl|BurtonUofA|KN361_nc115H
HiC_scaffold_1	FEELnc	exon	104432402	104432708	.	-	.	Parent=KN361_nc115H
HiC_scaffold_1	FEELnc	exon	104434364	104434469	.	-	.	Parent=KN361_nc115H
HiC_scaffold_1	FEELnc	exon	104434589	104434609	.	-	.	Parent=KN361_nc115H
HiC_scaffold_1	FEELnc	ncRNA	104432402	104434651	.	-	.	ID=KN361_nc115C;Parent=KN361_nc115;ncRNA_class=lncRNA;product=long non-coding RNA;transcript_id=gnl|BurtonUofA|KN361_nc115C
HiC_scaffold_1	FEELnc	exon	104432402	104432708	.	-	.	Parent=KN361_nc115C
HiC_scaffold_1	FEELnc	exon	104434364	104434466	.	-	.	Parent=KN361_nc115C
HiC_scaffold_1	FEELnc	exon	104434589	104434651	.	-	.	Parent=KN361_nc115C
HiC_scaffold_1	FEELnc	ncRNA	104432402	104434651	.	-	.	ID=KN361_nc115F;Parent=KN361_nc115;ncRNA_class=lncRNA;product=long non-coding RNA;transcript_id=gnl|BurtonUofA|KN361_nc115F
HiC_scaffold_1	FEELnc	exon	104432402	104432708	.	-	.	Parent=KN361_nc115F
HiC_scaffold_1	FEELnc	exon	104433325	104433443	.	-	.	Parent=KN361_nc115F
HiC_scaffold_1	FEELnc	exon	104434364	104434466	.	-	.	Parent=KN361_nc115F
HiC_scaffold_1	FEELnc	exon	104434589	104434651	.	-	.	Parent=KN361_nc115F
HiC_scaffold_1	FEELnc	ncRNA	104432403	104434518	.	-	.	ID=KN361_nc115E;Parent=KN361_nc115;ncRNA_class=lncRNA;product=long non-coding RNA;transcript_id=gnl|BurtonUofA|KN361_nc115E
HiC_scaffold_1	FEELnc	exon	104432403	104432708	.	-	.	Parent=KN361_nc115E
HiC_scaffold_1	FEELnc	exon	104433325	104433448	.	-	.	Parent=KN361_nc115E
HiC_scaffold_1	FEELnc	exon	104434369	104434518	.	-	.	Parent=KN361_nc115E
HiC_scaffold_1	FEELnc	ncRNA	104432403	104434615	.	-	.	ID=KN361_nc115G;Parent=KN361_nc115;ncRNA_class=lncRNA;product=long non-coding RNA;transcript_id=gnl|BurtonUofA|KN361_nc115G
HiC_scaffold_1	FEELnc	exon	104432403	104432708	.	-	.	Parent=KN361_nc115G
HiC_scaffold_1	FEELnc	exon	104433325	104433445	.	-	.	Parent=KN361_nc115G
HiC_scaffold_1	FEELnc	exon	104434364	104434466	.	-	.	Parent=KN361_nc115G
HiC_scaffold_1	FEELnc	exon	104434589	104434615	.	-	.	Parent=KN361_nc115G
HiC_scaffold_1	FEELnc	gene	104667257	104678824	.	+	.	ID=KN361_nc016;locus_tag=KN361_nc016
HiC_scaffold_1	FEELnc	ncRNA	104667257	104678756	.	+	.	ID=KN361_nc016C;Parent=KN361_nc016;ncRNA_class=lncRNA;product=long non-coding RNA;transcript_id=gnl|BurtonUofA|KN361_nc016C
HiC_scaffold_1	FEELnc	exon	104667257	104667828	.	+	.	Parent=KN361_nc016C
HiC_scaffold_1	FEELnc	exon	104677510	104678756	.	+	.	Parent=KN361_nc016C
HiC_scaffold_1	FEELnc	ncRNA	104671596	104678824	.	+	.	ID=KN361_nc016A;Parent=KN361_nc016;ncRNA_class=lncRNA;product=long non-coding RNA;transcript_id=gnl|BurtonUofA|KN361_nc016A
HiC_scaffold_1	FEELnc	exon	104671596	104671916	.	+	.	Parent=KN361_nc016A
HiC_scaffold_1	FEELnc	exon	104677510	104678824	.	+	.	Parent=KN361_nc016A
HiC_scaffold_1	FEELnc	ncRNA	104672132	104678756	.	+	.	ID=KN361_nc016D;Parent=KN361_nc016;ncRNA_class=lncRNA;product=long non-coding RNA;transcript_id=gnl|BurtonUofA|KN361_nc016D
HiC_scaffold_1	FEELnc	exon	104672132	104672703	.	+	.	Parent=KN361_nc016D
HiC_scaffold_1	FEELnc	exon	104677510	104678756	.	+	.	Parent=KN361_nc016D
HiC_scaffold_1	FEELnc	ncRNA	104676683	104678734	.	+	.	ID=KN361_nc016B;Parent=KN361_nc016;ncRNA_class=lncRNA;product=long non-coding RNA;transcript_id=gnl|BurtonUofA|KN361_nc016B
HiC_scaffold_1	FEELnc	exon	104676683	104676722	.	+	.	Parent=KN361_nc016B
HiC_scaffold_1	FEELnc	exon	104677510	104678734	.	+	.	Parent=KN361_nc016B
HiC_scaffold_1	FEELnc	gene	104667903	104673585	.	+	.	ID=KN361_nc075;locus_tag=KN361_nc075
HiC_scaffold_1	FEELnc	ncRNA	104667903	104673585	.	+	.	ID=KN361_nc075A;Parent=KN361_nc075;ncRNA_class=lncRNA;product=long non-coding RNA;transcript_id=gnl|BurtonUofA|KN361_nc075A
HiC_scaffold_1	FEELnc	exon	104667903	104668312	.	+	.	Parent=KN361_nc075A
HiC_scaffold_1	FEELnc	exon	104673082	104673585	.	+	.	Parent=KN361_nc075A
HiC_scaffold_1	tRNAscan-SE	gene	107164849	107164918	457	-	.	locus_tag=KN361_tr333
HiC_scaffold_1	tRNAscan-SE	tRNA	107164849	107164918	457	-	.	transcript_id=gnl|BurtonUofA|KN361_tr333;product=tRNA-Lys
HiC_scaffold_1	tRNAscan-SE	gene	107174923	107175005	231	-	.	locus_tag=KN361_tr334
HiC_scaffold_1	tRNAscan-SE	tRNA	107174923	107175005	231	-	.	transcript_id=gnl|BurtonUofA|KN361_tr334;product=tRNA-Ser
HiC_scaffold_1	FEELnc	gene	112074982	112083609	.	+	.	ID=KN361_nc017;locus_tag=KN361_nc017
HiC_scaffold_1	FEELnc	ncRNA	112074982	112083609	.	+	.	ID=KN361_nc017A;Parent=KN361_nc017;ncRNA_class=lncRNA;product=long non-coding RNA;transcript_id=gnl|BurtonUofA|KN361_nc017A
HiC_scaffold_1	FEELnc	exon	112074982	112075173	.	+	.	Parent=KN361_nc017A
HiC_scaffold_1	FEELnc	exon	112083391	112083609	.	+	.	Parent=KN361_nc017A
HiC_scaffold_1	FEELnc	gene	112488017	112489987	.	-	.	ID=KN361_nc168;locus_tag=KN361_nc168
HiC_scaffold_1	FEELnc	ncRNA	112488017	112489987	.	-	.	ID=KN361_nc168A;Parent=KN361_nc168;ncRNA_class=lncRNA;product=long non-coding RNA;transcript_id=gnl|BurtonUofA|KN361_nc168A
HiC_scaffold_1	FEELnc	exon	112488017	112488081	.	-	.	Parent=KN361_nc168A
HiC_scaffold_1	FEELnc	exon	112489480	112489676	.	-	.	Parent=KN361_nc168A
HiC_scaffold_1	FEELnc	exon	112489758	112489987	.	-	.	Parent=KN361_nc168A
HiC_scaffold_1	tRNAscan-SE	gene	112635904	112635973	451	-	.	locus_tag=KN361_tr335
HiC_scaffold_1	tRNAscan-SE	tRNA	112635904	112635973	451	-	.	transcript_id=gnl|BurtonUofA|KN361_tr335;product=tRNA-Lys
HiC_scaffold_1	tRNAscan-SE	gene	112864915	112864984	527	+	.	locus_tag=KN361_tr336
HiC_scaffold_1	tRNAscan-SE	tRNA	112864915	112864984	527	+	.	transcript_id=gnl|BurtonUofA|KN361_tr336;product=tRNA-Leu
HiC_scaffold_1	FEELnc	gene	112894943	112903975	.	+	.	ID=KN361_nc018;locus_tag=KN361_nc018
HiC_scaffold_1	FEELnc	ncRNA	112894943	112903975	.	+	.	ID=KN361_nc018B;Parent=KN361_nc018;ncRNA_class=lncRNA;product=long non-coding RNA;transcript_id=gnl|BurtonUofA|KN361_nc018B
HiC_scaffold_1	FEELnc	exon	112894943	112895364	.	+	.	Parent=KN361_nc018B
HiC_scaffold_1	FEELnc	exon	112903485	112903975	.	+	.	Parent=KN361_nc018B
HiC_scaffold_1	FEELnc	ncRNA	112901864	112903975	.	+	.	ID=KN361_nc018C;Parent=KN361_nc018;ncRNA_class=lncRNA;product=long non-coding RNA;transcript_id=gnl|BurtonUofA|KN361_nc018C
HiC_scaffold_1	FEELnc	exon	112901864	112902258	.	+	.	Parent=KN361_nc018C
HiC_scaffold_1	FEELnc	exon	112902370	112903975	.	+	.	Parent=KN361_nc018C
HiC_scaffold_1	FEELnc	ncRNA	112901866	112903931	.	+	.	ID=KN361_nc018D;Parent=KN361_nc018;ncRNA_class=lncRNA;product=long non-coding RNA;transcript_id=gnl|BurtonUofA|KN361_nc018D
HiC_scaffold_1	FEELnc	exon	112901866	112902258	.	+	.	Parent=KN361_nc018D
HiC_scaffold_1	FEELnc	exon	112902370	112902398	.	+	.	Parent=KN361_nc018D
HiC_scaffold_1	FEELnc	exon	112903075	112903140	.	+	.	Parent=KN361_nc018D
HiC_scaffold_1	FEELnc	exon	112903786	112903931	.	+	.	Parent=KN361_nc018D
HiC_scaffold_1	FEELnc	ncRNA	112901870	112903294	.	+	.	ID=KN361_nc018F;Parent=KN361_nc018;ncRNA_class=lncRNA;product=long non-coding RNA;transcript_id=gnl|BurtonUofA|KN361_nc018F
HiC_scaffold_1	FEELnc	exon	112901870	112902258	.	+	.	Parent=KN361_nc018F
HiC_scaffold_1	FEELnc	exon	112902370	112902402	.	+	.	Parent=KN361_nc018F
HiC_scaffold_1	FEELnc	exon	112903079	112903294	.	+	.	Parent=KN361_nc018F
HiC_scaffold_1	FEELnc	ncRNA	112901870	112903974	.	+	.	ID=KN361_nc018G;Parent=KN361_nc018;ncRNA_class=lncRNA;product=long non-coding RNA;transcript_id=gnl|BurtonUofA|KN361_nc018G
HiC_scaffold_1	FEELnc	exon	112901870	112902258	.	+	.	Parent=KN361_nc018G
HiC_scaffold_1	FEELnc	exon	112902370	112902406	.	+	.	Parent=KN361_nc018G
HiC_scaffold_1	FEELnc	exon	112903083	112903153	.	+	.	Parent=KN361_nc018G
HiC_scaffold_1	FEELnc	exon	112903799	112903974	.	+	.	Parent=KN361_nc018G
HiC_scaffold_1	FEELnc	ncRNA	112901908	112903817	.	+	.	ID=KN361_nc018E;Parent=KN361_nc018;ncRNA_class=lncRNA;product=long non-coding RNA;transcript_id=gnl|BurtonUofA|KN361_nc018E
HiC_scaffold_1	FEELnc	exon	112901908	112902258	.	+	.	Parent=KN361_nc018E
HiC_scaffold_1	FEELnc	exon	112902370	112902398	.	+	.	Parent=KN361_nc018E
HiC_scaffold_1	FEELnc	exon	112903075	112903153	.	+	.	Parent=KN361_nc018E
HiC_scaffold_1	FEELnc	exon	112903799	112903817	.	+	.	Parent=KN361_nc018E
HiC_scaffold_1	FEELnc	ncRNA	112901978	112903975	.	+	.	ID=KN361_nc018A;Parent=KN361_nc018;ncRNA_class=lncRNA;product=long non-coding RNA;transcript_id=gnl|BurtonUofA|KN361_nc018A
HiC_scaffold_1	FEELnc	exon	112901978	112902258	.	+	.	Parent=KN361_nc018A
HiC_scaffold_1	FEELnc	exon	112902370	112902398	.	+	.	Parent=KN361_nc018A
HiC_scaffold_1	FEELnc	exon	112903075	112903975	.	+	.	Parent=KN361_nc018A
HiC_scaffold_1	tRNAscan-SE	gene	113022442	113022511	530	-	.	locus_tag=KN361_tr337
HiC_scaffold_1	tRNAscan-SE	tRNA	113022442	113022511	530	-	.	transcript_id=gnl|BurtonUofA|KN361_tr337;product=tRNA-Phe
HiC_scaffold_1	tRNAscan-SE	gene	115069382	115069451	395	-	.	locus_tag=KN361_tr338
HiC_scaffold_1	tRNAscan-SE	tRNA	115069382	115069451	395	-	.	transcript_id=gnl|BurtonUofA|KN361_tr338;product=tRNA-Phe
HiC_scaffold_1	tRNAscan-SE	gene	116233544	116233613	372	+	.	locus_tag=KN361_tr339
HiC_scaffold_1	tRNAscan-SE	tRNA	116233544	116233613	372	+	.	transcript_id=gnl|BurtonUofA|KN361_tr339;product=tRNA-Phe
HiC_scaffold_1	tRNAscan-SE	gene	116235029	116235098	331	-	.	locus_tag=KN361_tr340
HiC_scaffold_1	tRNAscan-SE	tRNA	116235029	116235098	331	-	.	transcript_id=gnl|BurtonUofA|KN361_tr340;product=tRNA-Leu
HiC_scaffold_1	tRNAscan-SE	gene	117133326	117133395	212	-	.	locus_tag=KN361_tr341
HiC_scaffold_1	tRNAscan-SE	tRNA	117133326	117133395	212	-	.	transcript_id=gnl|BurtonUofA|KN361_tr341;product=tRNA-Xxx
HiC_scaffold_1	FEELnc	gene	118472553	118481440	.	+	.	ID=KN361_nc019;locus_tag=KN361_nc019
HiC_scaffold_1	FEELnc	ncRNA	118472553	118481440	.	+	.	ID=KN361_nc019A;Parent=KN361_nc019;ncRNA_class=lncRNA;product=long non-coding RNA;transcript_id=gnl|BurtonUofA|KN361_nc019A
HiC_scaffold_1	FEELnc	exon	118472553	118472851	.	+	.	Parent=KN361_nc019A
HiC_scaffold_1	FEELnc	exon	118481122	118481440	.	+	.	Parent=KN361_nc019A
HiC_scaffold_1	tRNAscan-SE	gene	118742272	118742341	460	-	.	locus_tag=KN361_tr342
HiC_scaffold_1	tRNAscan-SE	tRNA	118742272	118742341	460	-	.	transcript_id=gnl|BurtonUofA|KN361_tr342;product=tRNA-Gly
HiC_scaffold_1	tRNAscan-SE	gene	119121662	119121731	530	-	.	locus_tag=KN361_tr343
HiC_scaffold_1	tRNAscan-SE	tRNA	119121662	119121731	530	-	.	transcript_id=gnl|BurtonUofA|KN361_tr343;product=tRNA-Phe
HiC_scaffold_1	tRNAscan-SE	gene	119287681	119287750	389	-	.	locus_tag=KN361_tr344
HiC_scaffold_1	tRNAscan-SE	tRNA	119287681	119287750	389	-	.	transcript_id=gnl|BurtonUofA|KN361_tr344;product=tRNA-Phe
HiC_scaffold_1	tRNAscan-SE	gene	119320761	119320830	393	+	.	locus_tag=KN361_tr345
HiC_scaffold_1	tRNAscan-SE	tRNA	119320761	119320830	393	+	.	transcript_id=gnl|BurtonUofA|KN361_tr345;product=tRNA-Phe
HiC_scaffold_1	tRNAscan-SE	gene	119472808	119472879	742	-	.	locus_tag=KN361_tr346
HiC_scaffold_1	tRNAscan-SE	tRNA	119472808	119472879	742	-	.	transcript_id=gnl|BurtonUofA|KN361_tr346;product=tRNA-Trp
HiC_scaffold_1	tRNAscan-SE	gene	120502609	120502680	541	+	.	locus_tag=KN361_tr347
HiC_scaffold_1	tRNAscan-SE	tRNA	120502609	120502680	541	+	.	transcript_id=gnl|BurtonUofA|KN361_tr347;product=tRNA-Asp
HiC_scaffold_1	tRNAscan-SE	gene	120694177	120694246	448	+	.	locus_tag=KN361_tr348
HiC_scaffold_1	tRNAscan-SE	tRNA	120694177	120694246	448	+	.	transcript_id=gnl|BurtonUofA|KN361_tr348;product=tRNA-Phe
HiC_scaffold_1	tRNAscan-SE	gene	120939868	120939937	474	+	.	locus_tag=KN361_tr349
HiC_scaffold_1	tRNAscan-SE	tRNA	120939868	120939937	474	+	.	transcript_id=gnl|BurtonUofA|KN361_tr349;product=tRNA-Phe
HiC_scaffold_1	tRNAscan-SE	gene	121316519	121316590	742	+	.	locus_tag=KN361_tr350
HiC_scaffold_1	tRNAscan-SE	tRNA	121316519	121316590	742	+	.	transcript_id=gnl|BurtonUofA|KN361_tr350;product=tRNA-Trp
HiC_scaffold_1	tRNAscan-SE	gene	121371151	121371220	449	-	.	locus_tag=KN361_tr351
HiC_scaffold_1	tRNAscan-SE	tRNA	121371151	121371220	449	-	.	transcript_id=gnl|BurtonUofA|KN361_tr351;product=tRNA-Phe
HiC_scaffold_1	tRNAscan-SE	gene	121549917	121549986	435	-	.	locus_tag=KN361_tr352
HiC_scaffold_1	tRNAscan-SE	tRNA	121549917	121549986	435	-	.	transcript_id=gnl|BurtonUofA|KN361_tr352;product=tRNA-Phe
HiC_scaffold_1	tRNAscan-SE	gene	121679332	121679401	433	-	.	locus_tag=KN361_tr353
HiC_scaffold_1	tRNAscan-SE	tRNA	121679332	121679401	433	-	.	transcript_id=gnl|BurtonUofA|KN361_tr353;product=tRNA-Phe
HiC_scaffold_1	tRNAscan-SE	gene	121796234	121796299	237	+	.	locus_tag=KN361_tr354
HiC_scaffold_1	tRNAscan-SE	tRNA	121796234	121796299	237	+	.	transcript_id=gnl|BurtonUofA|KN361_tr354;product=tRNA-Xxx
HiC_scaffold_1	tRNAscan-SE	gene	122363265	122363334	257	-	.	locus_tag=KN361_tr355
HiC_scaffold_1	tRNAscan-SE	tRNA	122363265	122363334	257	-	.	transcript_id=gnl|BurtonUofA|KN361_tr355;product=tRNA-Leu
HiC_scaffold_1	tRNAscan-SE	gene	122936167	122936236	363	+	.	locus_tag=KN361_tr356
HiC_scaffold_1	tRNAscan-SE	tRNA	122936167	122936236	363	+	.	transcript_id=gnl|BurtonUofA|KN361_tr356;product=tRNA-Leu
HiC_scaffold_1	tRNAscan-SE	gene	123203169	123203238	335	-	.	locus_tag=KN361_tr357
HiC_scaffold_1	tRNAscan-SE	tRNA	123203169	123203238	335	-	.	transcript_id=gnl|BurtonUofA|KN361_tr357;product=tRNA-Leu
HiC_scaffold_1	tRNAscan-SE	gene	123589776	123589845	362	+	.	locus_tag=KN361_tr358
HiC_scaffold_1	tRNAscan-SE	tRNA	123589776	123589845	362	+	.	transcript_id=gnl|BurtonUofA|KN361_tr358;product=tRNA-Phe
HiC_scaffold_1	tRNAscan-SE	gene	124292896	124292965	428	+	.	locus_tag=KN361_tr359
HiC_scaffold_1	tRNAscan-SE	tRNA	124292896	124292965	428	+	.	transcript_id=gnl|BurtonUofA|KN361_tr359;product=tRNA-Phe
HiC_scaffold_1	tRNAscan-SE	gene	124904998	124905067	541	+	.	locus_tag=KN361_tr360
HiC_scaffold_1	tRNAscan-SE	tRNA	124904998	124905067	541	+	.	transcript_id=gnl|BurtonUofA|KN361_tr360;product=tRNA-Leu
HiC_scaffold_1	tRNAscan-SE	gene	126446407	126446478	607	-	.	locus_tag=KN361_tr361
HiC_scaffold_1	tRNAscan-SE	tRNA	126446407	126446478	607	-	.	transcript_id=gnl|BurtonUofA|KN361_tr361;product=tRNA-Glu
HiC_scaffold_1	tRNAscan-SE	gene	126495809	126495893	643	-	.	locus_tag=KN361_tr362
HiC_scaffold_1	tRNAscan-SE	tRNA	126495809	126495893	643	-	.	transcript_id=gnl|BurtonUofA|KN361_tr362;product=tRNA-Met
HiC_scaffold_1	FEELnc	gene	126587397	126592347	.	-	.	ID=KN361_nc246;locus_tag=KN361_nc246
HiC_scaffold_1	FEELnc	ncRNA	126587397	126592347	.	-	.	ID=KN361_nc246A;Parent=KN361_nc246;ncRNA_class=lncRNA;product=long non-coding RNA;transcript_id=gnl|BurtonUofA|KN361_nc246A
HiC_scaffold_1	FEELnc	exon	126587397	126587431	.	-	.	Parent=KN361_nc246A
HiC_scaffold_1	FEELnc	exon	126592178	126592347	.	-	.	Parent=KN361_nc246A
HiC_scaffold_1	tRNAscan-SE	gene	126803850	126803933	745	-	.	locus_tag=KN361_tr363
HiC_scaffold_1	tRNAscan-SE	tRNA	126803850	126803933	745	-	.	transcript_id=gnl|BurtonUofA|KN361_tr363;product=tRNA-Tyr
HiC_scaffold_1	tRNAscan-SE	gene	126856017	126856087	430	+	.	locus_tag=KN361_tr364
HiC_scaffold_1	tRNAscan-SE	tRNA	126856017	126856087	430	+	.	transcript_id=gnl|BurtonUofA|KN361_tr364;product=tRNA-Phe
HiC_scaffold_1	tRNAscan-SE	gene	126883748	126883819	446	+	.	locus_tag=KN361_tr365
HiC_scaffold_1	tRNAscan-SE	tRNA	126883748	126883819	446	+	.	transcript_id=gnl|BurtonUofA|KN361_tr365;product=tRNA-Phe
HiC_scaffold_1	tRNAscan-SE	gene	126896892	126896963	446	+	.	locus_tag=KN361_tr366
HiC_scaffold_1	tRNAscan-SE	tRNA	126896892	126896963	446	+	.	transcript_id=gnl|BurtonUofA|KN361_tr366;product=tRNA-Phe
HiC_scaffold_1	tRNAscan-SE	gene	126906727	126906798	446	+	.	locus_tag=KN361_tr367
HiC_scaffold_1	tRNAscan-SE	tRNA	126906727	126906798	446	+	.	transcript_id=gnl|BurtonUofA|KN361_tr367;product=tRNA-Phe
HiC_scaffold_1	tRNAscan-SE	gene	127209833	127209902	430	+	.	locus_tag=KN361_tr368
HiC_scaffold_1	tRNAscan-SE	tRNA	127209833	127209902	430	+	.	transcript_id=gnl|BurtonUofA|KN361_tr368;product=tRNA-Phe
HiC_scaffold_1	tRNAscan-SE	gene	127734050	127734119	417	-	.	locus_tag=KN361_tr369
HiC_scaffold_1	tRNAscan-SE	tRNA	127734050	127734119	417	-	.	transcript_id=gnl|BurtonUofA|KN361_tr369;product=tRNA-Gln
HiC_scaffold_1	tRNAscan-SE	gene	127759141	127759210	459	-	.	locus_tag=KN361_tr370
HiC_scaffold_1	tRNAscan-SE	tRNA	127759141	127759210	459	-	.	transcript_id=gnl|BurtonUofA|KN361_tr370;product=tRNA-Gln
HiC_scaffold_1	FEELnc	gene	127769861	127770476	.	-	.	ID=KN361_nc143;locus_tag=KN361_nc143
HiC_scaffold_1	FEELnc	ncRNA	127769861	127770476	.	-	.	ID=KN361_nc143A;Parent=KN361_nc143;ncRNA_class=lncRNA;product=long non-coding RNA;transcript_id=gnl|BurtonUofA|KN361_nc143A
HiC_scaffold_1	FEELnc	exon	127769861	127770279	.	-	.	Parent=KN361_nc143A
HiC_scaffold_1	FEELnc	exon	127770377	127770476	.	-	.	Parent=KN361_nc143A
HiC_scaffold_1	tRNAscan-SE	gene	127776749	127776818	336	+	.	locus_tag=KN361_tr371
HiC_scaffold_1	tRNAscan-SE	tRNA	127776749	127776818	336	+	.	transcript_id=gnl|BurtonUofA|KN361_tr371;product=tRNA-Phe
HiC_scaffold_1	tRNAscan-SE	gene	128029907	128029979	761	+	.	locus_tag=KN361_tr372
HiC_scaffold_1	tRNAscan-SE	tRNA	128029907	128029979	761	+	.	transcript_id=gnl|BurtonUofA|KN361_tr372;product=tRNA-Phe
HiC_scaffold_1	tRNAscan-SE	gene	128287102	128287174	761	-	.	locus_tag=KN361_tr373
HiC_scaffold_1	tRNAscan-SE	tRNA	128287102	128287174	761	-	.	transcript_id=gnl|BurtonUofA|KN361_tr373;product=tRNA-Phe
HiC_scaffold_1	tRNAscan-SE	gene	128689665	128689736	739	-	.	locus_tag=KN361_tr374
HiC_scaffold_1	tRNAscan-SE	tRNA	128689665	128689736	739	-	.	transcript_id=gnl|BurtonUofA|KN361_tr374;product=tRNA-Gly
HiC_scaffold_1	tRNAscan-SE	gene	128717361	128717430	499	+	.	locus_tag=KN361_tr375
HiC_scaffold_1	tRNAscan-SE	tRNA	128717361	128717430	499	+	.	transcript_id=gnl|BurtonUofA|KN361_tr375;product=tRNA-Xxx
HiC_scaffold_1	tRNAscan-SE	gene	128851409	128851478	422	+	.	locus_tag=KN361_tr376
HiC_scaffold_1	tRNAscan-SE	tRNA	128851409	128851478	422	+	.	transcript_id=gnl|BurtonUofA|KN361_tr376;product=tRNA-Phe
HiC_scaffold_1	tRNAscan-SE	gene	129069088	129069157	473	-	.	locus_tag=KN361_tr377
HiC_scaffold_1	tRNAscan-SE	tRNA	129069088	129069157	473	-	.	transcript_id=gnl|BurtonUofA|KN361_tr377;product=tRNA-Phe
HiC_scaffold_1	tRNAscan-SE	gene	129210484	129210557	845	+	.	locus_tag=KN361_tr378
HiC_scaffold_1	tRNAscan-SE	tRNA	129210484	129210557	845	+	.	transcript_id=gnl|BurtonUofA|KN361_tr378;product=tRNA-Asn
HiC_scaffold_1	tRNAscan-SE	gene	129300261	129300334	845	-	.	locus_tag=KN361_tr379
HiC_scaffold_1	tRNAscan-SE	tRNA	129300261	129300334	845	-	.	transcript_id=gnl|BurtonUofA|KN361_tr379;product=tRNA-Asn
HiC_scaffold_1	tRNAscan-SE	gene	129306066	129306138	726	-	.	locus_tag=KN361_tr380
HiC_scaffold_1	tRNAscan-SE	tRNA	129306066	129306138	726	-	.	transcript_id=gnl|BurtonUofA|KN361_tr380;product=tRNA-Asn
HiC_scaffold_1	tRNAscan-SE	gene	129344667	129344737	447	-	.	locus_tag=KN361_tr381
HiC_scaffold_1	tRNAscan-SE	tRNA	129344667	129344737	447	-	.	transcript_id=gnl|BurtonUofA|KN361_tr381;product=tRNA-Phe
HiC_scaffold_1	FEELnc	gene	129596562	129598674	.	+	.	ID=KN361_nc020;locus_tag=KN361_nc020
HiC_scaffold_1	FEELnc	ncRNA	129596562	129598674	.	+	.	ID=KN361_nc020A;Parent=KN361_nc020;ncRNA_class=lncRNA;product=long non-coding RNA;transcript_id=gnl|BurtonUofA|KN361_nc020A
HiC_scaffold_1	FEELnc	exon	129596562	129598246	.	+	.	Parent=KN361_nc020A
HiC_scaffold_1	FEELnc	exon	129598386	129598674	.	+	.	Parent=KN361_nc020A
HiC_scaffold_1	FEELnc	ncRNA	129596615	129598575	.	+	.	ID=KN361_nc020B;Parent=KN361_nc020;ncRNA_class=lncRNA;product=long non-coding RNA;transcript_id=gnl|BurtonUofA|KN361_nc020B
HiC_scaffold_1	FEELnc	exon	129596615	129596862	.	+	.	Parent=KN361_nc020B
HiC_scaffold_1	FEELnc	exon	129598024	129598246	.	+	.	Parent=KN361_nc020B
HiC_scaffold_1	FEELnc	exon	129598386	129598575	.	+	.	Parent=KN361_nc020B
HiC_scaffold_1	FEELnc	gene	129631353	129633303	.	+	.	ID=KN361_nc158;locus_tag=KN361_nc158
HiC_scaffold_1	FEELnc	ncRNA	129631353	129633303	.	+	.	ID=KN361_nc158A;Parent=KN361_nc158;ncRNA_class=lncRNA;product=long non-coding RNA;transcript_id=gnl|BurtonUofA|KN361_nc158A
HiC_scaffold_1	FEELnc	exon	129631353	129632485	.	+	.	Parent=KN361_nc158A
HiC_scaffold_1	FEELnc	exon	129633052	129633303	.	+	.	Parent=KN361_nc158A
HiC_scaffold_1	tRNAscan-SE	gene	129778746	129778827	794	-	.	locus_tag=KN361_tr382
HiC_scaffold_1	tRNAscan-SE	tRNA	129778746	129778827	794	-	.	transcript_id=gnl|BurtonUofA|KN361_tr382;product=tRNA-Ser
HiC_scaffold_1	tRNAscan-SE	gene	130109842	130109914	905	-	.	locus_tag=KN361_tr383
HiC_scaffold_1	tRNAscan-SE	tRNA	130109842	130109914	905	-	.	transcript_id=gnl|BurtonUofA|KN361_tr383;product=tRNA-Lys
HiC_scaffold_1	tRNAscan-SE	gene	130220443	130220524	717	+	.	locus_tag=KN361_tr384
HiC_scaffold_1	tRNAscan-SE	tRNA	130220443	130220524	717	+	.	transcript_id=gnl|BurtonUofA|KN361_tr384;product=tRNA-Ser
HiC_scaffold_1	tRNAscan-SE	gene	130259176	130259245	298	+	.	locus_tag=KN361_tr385
HiC_scaffold_1	tRNAscan-SE	tRNA	130259176	130259245	298	+	.	transcript_id=gnl|BurtonUofA|KN361_tr385;product=tRNA-Xxx
HiC_scaffold_1	blastn	gene	130522485	130522614	.	-	.	ID=KN361_nc054;locus_tag=KN361_nc054
HiC_scaffold_1	blastn	ncRNA	130522485	130522614	.	-	.	ID=KN361_nc054A;Parent=KN361_nc054;ncRNA_class=snRNA;product=small nuclear RNA U1;transcript_id=gnl|BurtonUofA|KN361_nc054A
HiC_scaffold_1	blastn	exon	130522485	130522614	.	-	.	Parent=KN361_nc054A
HiC_scaffold_1	blastn	gene	130539427	130539605	.	+	.	ID=KN361_nc148;locus_tag=KN361_nc148
HiC_scaffold_1	blastn	ncRNA	130539427	130539605	.	+	.	ID=KN361_nc148A;Parent=KN361_nc148;ncRNA_class=snRNA;product=small nuclear RNA U2;transcript_id=gnl|BurtonUofA|KN361_nc148A
HiC_scaffold_1	blastn	exon	130539427	130539605	.	+	.	Parent=KN361_nc148A
HiC_scaffold_1	blastn	gene	130558539	130558715	.	-	.	ID=KN361_nc144;locus_tag=KN361_nc144
HiC_scaffold_1	blastn	ncRNA	130558539	130558715	.	-	.	ID=KN361_nc144A;Parent=KN361_nc144;ncRNA_class=snRNA;product=small nuclear RNA U2;transcript_id=gnl|BurtonUofA|KN361_nc144A
HiC_scaffold_1	blastn	exon	130558539	130558715	.	-	.	Parent=KN361_nc144A
HiC_scaffold_1	blastn	gene	130561047	130561225	.	-	.	ID=KN361_nc152;locus_tag=KN361_nc152
HiC_scaffold_1	blastn	ncRNA	130561047	130561225	.	-	.	ID=KN361_nc152A;Parent=KN361_nc152;ncRNA_class=snRNA;product=small nuclear RNA U2;transcript_id=gnl|BurtonUofA|KN361_nc152A
HiC_scaffold_1	blastn	exon	130561047	130561225	.	-	.	Parent=KN361_nc152A
HiC_scaffold_1	blastn	gene	130566861	130566985	.	+	.	ID=KN361_nc135;locus_tag=KN361_nc135
HiC_scaffold_1	blastn	ncRNA	130566861	130566985	.	+	.	ID=KN361_nc135A;Parent=KN361_nc135;ncRNA_class=snRNA;product=small nuclear RNA U1;transcript_id=gnl|BurtonUofA|KN361_nc135A
HiC_scaffold_1	blastn	exon	130566861	130566985	.	+	.	Parent=KN361_nc135A
HiC_scaffold_1	tRNAscan-SE	gene	130626786	130626859	849	-	.	locus_tag=KN361_tr386
HiC_scaffold_1	tRNAscan-SE	tRNA	130626786	130626859	849	-	.	transcript_id=gnl|BurtonUofA|KN361_tr386;product=tRNA-Ile
HiC_scaffold_1	tRNAscan-SE	gene	130628915	130628988	849	-	.	locus_tag=KN361_tr387
HiC_scaffold_1	tRNAscan-SE	tRNA	130628915	130628988	849	-	.	transcript_id=gnl|BurtonUofA|KN361_tr387;product=tRNA-Ile
HiC_scaffold_1	tRNAscan-SE	gene	130687622	130687705	644	-	.	locus_tag=KN361_tr388
HiC_scaffold_1	tRNAscan-SE	tRNA	130687622	130687705	644	-	.	transcript_id=gnl|BurtonUofA|KN361_tr388;product=tRNA-Leu
HiC_scaffold_1	tRNAscan-SE	gene	131029140	131029209	473	+	.	locus_tag=KN361_tr389
HiC_scaffold_1	tRNAscan-SE	tRNA	131029140	131029209	473	+	.	transcript_id=gnl|BurtonUofA|KN361_tr389;product=tRNA-Phe
HiC_scaffold_1	tRNAscan-SE	gene	131089621	131089693	691	+	.	locus_tag=KN361_tr390
HiC_scaffold_1	tRNAscan-SE	tRNA	131089621	131089693	691	+	.	transcript_id=gnl|BurtonUofA|KN361_tr390;product=tRNA-Arg
HiC_scaffold_1	tRNAscan-SE	gene	131220341	131220412	560	-	.	locus_tag=KN361_tr391
HiC_scaffold_1	tRNAscan-SE	tRNA	131220341	131220412	560	-	.	transcript_id=gnl|BurtonUofA|KN361_tr391;product=tRNA-Gly
HiC_scaffold_1	FEELnc	gene	131233393	131235292	.	-	.	ID=KN361_nc252;locus_tag=KN361_nc252
HiC_scaffold_1	FEELnc	ncRNA	131233393	131235292	.	-	.	ID=KN361_nc252A;Parent=KN361_nc252;ncRNA_class=lncRNA;product=long non-coding RNA;transcript_id=gnl|BurtonUofA|KN361_nc252A
HiC_scaffold_1	FEELnc	exon	131233393	131233473	.	-	.	Parent=KN361_nc252A
HiC_scaffold_1	FEELnc	exon	131235099	131235292	.	-	.	Parent=KN361_nc252A
HiC_scaffold_1	FEELnc	gene	131234324	131244192	.	-	.	ID=KN361_nc269;locus_tag=KN361_nc269
HiC_scaffold_1	FEELnc	ncRNA	131234324	131244192	.	-	.	ID=KN361_nc269A;Parent=KN361_nc269;ncRNA_class=lncRNA;product=long non-coding RNA;transcript_id=gnl|BurtonUofA|KN361_nc269A
HiC_scaffold_1	FEELnc	exon	131234324	131234537	.	-	.	Parent=KN361_nc269A
HiC_scaffold_1	FEELnc	exon	131244145	131244192	.	-	.	Parent=KN361_nc269A
HiC_scaffold_1	FEELnc	ncRNA	131239630	131244192	.	-	.	ID=KN361_nc269B;Parent=KN361_nc269;ncRNA_class=lncRNA;product=long non-coding RNA;transcript_id=gnl|BurtonUofA|KN361_nc269B
HiC_scaffold_1	FEELnc	exon	131239630	131239843	.	-	.	Parent=KN361_nc269B
HiC_scaffold_1	FEELnc	exon	131244145	131244192	.	-	.	Parent=KN361_nc269B
HiC_scaffold_1	FEELnc	gene	131272456	131291899	.	-	.	ID=KN361_nc133;locus_tag=KN361_nc133
HiC_scaffold_1	FEELnc	ncRNA	131272456	131287346	.	-	.	ID=KN361_nc133A;Parent=KN361_nc133;ncRNA_class=lncRNA;product=long non-coding RNA;transcript_id=gnl|BurtonUofA|KN361_nc133A
HiC_scaffold_1	FEELnc	exon	131272456	131272532	.	-	.	Parent=KN361_nc133A
HiC_scaffold_1	FEELnc	exon	131281619	131282286	.	-	.	Parent=KN361_nc133A
HiC_scaffold_1	FEELnc	exon	131287326	131287346	.	-	.	Parent=KN361_nc133A
HiC_scaffold_1	FEELnc	ncRNA	131281141	131291899	.	-	.	ID=KN361_nc133B;Parent=KN361_nc133;ncRNA_class=lncRNA;product=long non-coding RNA;transcript_id=gnl|BurtonUofA|KN361_nc133B
HiC_scaffold_1	FEELnc	exon	131281141	131281561	.	-	.	Parent=KN361_nc133B
HiC_scaffold_1	FEELnc	exon	131291470	131291899	.	-	.	Parent=KN361_nc133B
HiC_scaffold_1	tRNAscan-SE	gene	131320506	131320575	420	-	.	locus_tag=KN361_tr392
HiC_scaffold_1	tRNAscan-SE	tRNA	131320506	131320575	420	-	.	transcript_id=gnl|BurtonUofA|KN361_tr392;product=tRNA-Phe
HiC_scaffold_1	tRNAscan-SE	gene	131513292	131513365	815	+	.	locus_tag=KN361_tr393
HiC_scaffold_1	tRNAscan-SE	tRNA	131513292	131513365	815	+	.	transcript_id=gnl|BurtonUofA|KN361_tr393;product=tRNA-Ile
HiC_scaffold_1	tRNAscan-SE	gene	131841518	131841599	792	-	.	locus_tag=KN361_tr394
HiC_scaffold_1	tRNAscan-SE	tRNA	131841518	131841599	792	-	.	transcript_id=gnl|BurtonUofA|KN361_tr394;product=tRNA-Ser
HiC_scaffold_1	tRNAscan-SE	gene	131958153	131958222	200	-	.	locus_tag=KN361_tr395
HiC_scaffold_1	tRNAscan-SE	tRNA	131958153	131958222	200	-	.	transcript_id=gnl|BurtonUofA|KN361_tr395;product=tRNA-Lys
HiC_scaffold_1	tRNAscan-SE	gene	132464575	132464644	441	-	.	locus_tag=KN361_tr396
HiC_scaffold_1	tRNAscan-SE	tRNA	132464575	132464644	441	-	.	transcript_id=gnl|BurtonUofA|KN361_tr396;product=tRNA-Phe
HiC_scaffold_1	FEELnc	gene	132649676	132651670	.	+	.	ID=KN361_nc261;locus_tag=KN361_nc261
HiC_scaffold_1	FEELnc	ncRNA	132649676	132651670	.	+	.	ID=KN361_nc261A;Parent=KN361_nc261;ncRNA_class=lncRNA;product=long non-coding RNA;transcript_id=gnl|BurtonUofA|KN361_nc261A
HiC_scaffold_1	FEELnc	exon	132649676	132650536	.	+	.	Parent=KN361_nc261A
HiC_scaffold_1	FEELnc	exon	132650632	132651670	.	+	.	Parent=KN361_nc261A
HiC_scaffold_1	FEELnc	gene	132716151	132717267	.	-	.	ID=KN361_nc226;locus_tag=KN361_nc226
HiC_scaffold_1	FEELnc	ncRNA	132716151	132717267	.	-	.	ID=KN361_nc226A;Parent=KN361_nc226;ncRNA_class=lncRNA;product=long non-coding RNA;transcript_id=gnl|BurtonUofA|KN361_nc226A
HiC_scaffold_1	FEELnc	exon	132716151	132716566	.	-	.	Parent=KN361_nc226A
HiC_scaffold_1	FEELnc	exon	132716970	132717044	.	-	.	Parent=KN361_nc226A
HiC_scaffold_1	FEELnc	exon	132717251	132717267	.	-	.	Parent=KN361_nc226A
HiC_scaffold_1	tRNAscan-SE	gene	132820183	132820251	514	+	.	locus_tag=KN361_tr397
HiC_scaffold_1	tRNAscan-SE	tRNA	132820183	132820251	514	+	.	transcript_id=gnl|BurtonUofA|KN361_tr397;product=tRNA-Phe
HiC_scaffold_1	tRNAscan-SE	gene	133052292	133052363	685	+	.	locus_tag=KN361_tr398
HiC_scaffold_1	tRNAscan-SE	tRNA	133052292	133052363	685	+	.	transcript_id=gnl|BurtonUofA|KN361_tr398;product=tRNA-Pro
HiC_scaffold_1	tRNAscan-SE	gene	133053206	133053277	684	+	.	locus_tag=KN361_tr399
HiC_scaffold_1	tRNAscan-SE	tRNA	133053206	133053277	684	+	.	transcript_id=gnl|BurtonUofA|KN361_tr399;product=tRNA-Pro
HiC_scaffold_1	tRNAscan-SE	gene	133054059	133054130	685	+	.	locus_tag=KN361_tr400
HiC_scaffold_1	tRNAscan-SE	tRNA	133054059	133054130	685	+	.	transcript_id=gnl|BurtonUofA|KN361_tr400;product=tRNA-Pro
HiC_scaffold_1	FEELnc	gene	133171070	133171887	.	-	.	ID=KN361_nc090;locus_tag=KN361_nc090
HiC_scaffold_1	FEELnc	ncRNA	133171070	133171887	.	-	.	ID=KN361_nc090A;Parent=KN361_nc090;ncRNA_class=lncRNA;product=long non-coding RNA;transcript_id=gnl|BurtonUofA|KN361_nc090A
HiC_scaffold_1	FEELnc	exon	133171070	133171467	.	-	.	Parent=KN361_nc090A
HiC_scaffold_1	FEELnc	exon	133171583	133171887	.	-	.	Parent=KN361_nc090A
HiC_scaffold_1	tRNAscan-SE	gene	133469736	133469805	505	-	.	locus_tag=KN361_tr401
HiC_scaffold_1	tRNAscan-SE	tRNA	133469736	133469805	505	-	.	transcript_id=gnl|BurtonUofA|KN361_tr401;product=tRNA-Phe
HiC_scaffold_1	tRNAscan-SE	gene	133658446	133658516	357	-	.	locus_tag=KN361_tr402
HiC_scaffold_1	tRNAscan-SE	tRNA	133658446	133658516	357	-	.	transcript_id=gnl|BurtonUofA|KN361_tr402;product=tRNA-Xxx
HiC_scaffold_1	tRNAscan-SE	gene	133739614	133739680	225	+	.	locus_tag=KN361_tr403
HiC_scaffold_1	tRNAscan-SE	tRNA	133739614	133739680	225	+	.	transcript_id=gnl|BurtonUofA|KN361_tr403;product=tRNA-Gly
HiC_scaffold_1	tRNAscan-SE	gene	133740741	133740810	480	-	.	locus_tag=KN361_tr404
HiC_scaffold_1	tRNAscan-SE	tRNA	133740741	133740810	480	-	.	transcript_id=gnl|BurtonUofA|KN361_tr404;product=tRNA-Phe
HiC_scaffold_1	tRNAscan-SE	gene	134142098	134142170	792	-	.	locus_tag=KN361_tr405
HiC_scaffold_1	tRNAscan-SE	tRNA	134142098	134142170	792	-	.	transcript_id=gnl|BurtonUofA|KN361_tr405;product=tRNA-Glu
HiC_scaffold_1	tRNAscan-SE	gene	134447023	134447092	340	-	.	locus_tag=KN361_tr406
HiC_scaffold_1	tRNAscan-SE	tRNA	134447023	134447092	340	-	.	transcript_id=gnl|BurtonUofA|KN361_tr406;product=tRNA-Phe
HiC_scaffold_1	tRNAscan-SE	gene	134472656	134472726	412	-	.	locus_tag=KN361_tr407
HiC_scaffold_1	tRNAscan-SE	tRNA	134472656	134472726	412	-	.	transcript_id=gnl|BurtonUofA|KN361_tr407;product=tRNA-Phe
HiC_scaffold_1	tRNAscan-SE	gene	134837036	134837109	619	+	.	locus_tag=KN361_tr408
HiC_scaffold_1	tRNAscan-SE	tRNA	134837036	134837109	619	+	.	transcript_id=gnl|BurtonUofA|KN361_tr408;product=tRNA-Met
HiC_scaffold_1	tRNAscan-SE	gene	135111014	135111092	543	+	.	locus_tag=KN361_tr409
HiC_scaffold_1	tRNAscan-SE	tRNA	135111014	135111092	543	+	.	transcript_id=gnl|BurtonUofA|KN361_tr409;product=tRNA-Val
HiC_scaffold_1	FEELnc	gene	135349535	135356555	.	-	.	ID=KN361_nc091;locus_tag=KN361_nc091
HiC_scaffold_1	FEELnc	ncRNA	135349535	135356555	.	-	.	ID=KN361_nc091A;Parent=KN361_nc091;ncRNA_class=lncRNA;product=long non-coding RNA;transcript_id=gnl|BurtonUofA|KN361_nc091A
HiC_scaffold_1	FEELnc	exon	135349535	135349952	.	-	.	Parent=KN361_nc091A
HiC_scaffold_1	FEELnc	exon	135356281	135356555	.	-	.	Parent=KN361_nc091A
HiC_scaffold_1	tRNAscan-SE	gene	135524701	135524773	715	-	.	locus_tag=KN361_tr410
HiC_scaffold_1	tRNAscan-SE	tRNA	135524701	135524773	715	-	.	transcript_id=gnl|BurtonUofA|KN361_tr410;product=tRNA-Val
HiC_scaffold_1	tRNAscan-SE	gene	135528946	135529018	781	-	.	locus_tag=KN361_tr411
HiC_scaffold_1	tRNAscan-SE	tRNA	135528946	135529018	781	-	.	transcript_id=gnl|BurtonUofA|KN361_tr411;product=tRNA-Val
HiC_scaffold_1	tRNAscan-SE	gene	135531836	135531908	781	-	.	locus_tag=KN361_tr412
HiC_scaffold_1	tRNAscan-SE	tRNA	135531836	135531908	781	-	.	transcript_id=gnl|BurtonUofA|KN361_tr412;product=tRNA-Val
HiC_scaffold_1	tRNAscan-SE	gene	135659051	135659123	715	+	.	locus_tag=KN361_tr413
HiC_scaffold_1	tRNAscan-SE	tRNA	135659051	135659123	715	+	.	transcript_id=gnl|BurtonUofA|KN361_tr413;product=tRNA-Val
HiC_scaffold_1	tRNAscan-SE	gene	136191125	136191197	700	+	.	locus_tag=KN361_tr414
HiC_scaffold_1	tRNAscan-SE	tRNA	136191125	136191197	700	+	.	transcript_id=gnl|BurtonUofA|KN361_tr414;product=tRNA-Ala
HiC_scaffold_1	FEELnc	gene	136268411	136270672	.	-	.	ID=KN361_nc225;locus_tag=KN361_nc225
HiC_scaffold_1	FEELnc	ncRNA	136268411	136270672	.	-	.	ID=KN361_nc225A;Parent=KN361_nc225;ncRNA_class=lncRNA;product=long non-coding RNA;transcript_id=gnl|BurtonUofA|KN361_nc225A
HiC_scaffold_1	FEELnc	exon	136268411	136268457	.	-	.	Parent=KN361_nc225A
HiC_scaffold_1	FEELnc	exon	136270140	136270672	.	-	.	Parent=KN361_nc225A
HiC_scaffold_1	blastn	gene	136658500	136661906	.	-	.	ID=KN361_nc058;locus_tag=KN361_nc058
HiC_scaffold_1	blastn	ncRNA	136658500	136661906	.	-	.	ID=KN361_nc058C;Parent=KN361_nc058;ncRNA_class=other;product=primary transcript of microRNA MIR160 precursor;transcript_id=gnl|BurtonUofA|KN361_nc058C
HiC_scaffold_1	blastn	exon	136658500	136661906	.	-	.	Parent=KN361_nc058C
HiC_scaffold_1	blastn	ncRNA	136659474	136661801	.	-	.	ID=KN361_nc058A;Parent=KN361_nc058;ncRNA_class=other;product=primary transcript of microRNA MIR160 precursor;transcript_id=gnl|BurtonUofA|KN361_nc058A
HiC_scaffold_1	blastn	exon	136659474	136661801	.	-	.	Parent=KN361_nc058A
HiC_scaffold_1	blastn	ncRNA	136660442	136661806	.	-	.	ID=KN361_nc058B;Parent=KN361_nc058;ncRNA_class=other;product=primary transcript of microRNA MIR160 precursor;transcript_id=gnl|BurtonUofA|KN361_nc058B
HiC_scaffold_1	blastn	exon	136660442	136661806	.	-	.	Parent=KN361_nc058B
HiC_scaffold_1	tRNAscan-SE	gene	136732972	136733039	473	-	.	locus_tag=KN361_tr415
HiC_scaffold_1	tRNAscan-SE	tRNA	136732972	136733039	473	-	.	transcript_id=gnl|BurtonUofA|KN361_tr415;product=tRNA-Val
HiC_scaffold_1	FEELnc	gene	137440464	137445514	.	+	.	ID=KN361_nc275;locus_tag=KN361_nc275
HiC_scaffold_1	FEELnc	ncRNA	137440464	137445514	.	+	.	ID=KN361_nc275A;Parent=KN361_nc275;ncRNA_class=lncRNA;product=long non-coding RNA;transcript_id=gnl|BurtonUofA|KN361_nc275A
HiC_scaffold_1	FEELnc	exon	137440464	137440496	.	+	.	Parent=KN361_nc275A
HiC_scaffold_1	FEELnc	exon	137445296	137445514	.	+	.	Parent=KN361_nc275A
HiC_scaffold_2	tRNAscan-SE	gene	698749	698821	868	-	.	locus_tag=KN361_tr416
HiC_scaffold_2	tRNAscan-SE	tRNA	698749	698821	868	-	.	transcript_id=gnl|BurtonUofA|KN361_tr416;product=tRNA-Lys
HiC_scaffold_2	tRNAscan-SE	gene	699404	699476	798	-	.	locus_tag=KN361_tr417
HiC_scaffold_2	tRNAscan-SE	tRNA	699404	699476	798	-	.	transcript_id=gnl|BurtonUofA|KN361_tr417;product=tRNA-Lys
HiC_scaffold_2	FEELnc	gene	971416	972366	.	-	.	ID=KN361_nc426;locus_tag=KN361_nc426
HiC_scaffold_2	FEELnc	ncRNA	971416	972366	.	-	.	ID=KN361_nc426A;Parent=KN361_nc426;ncRNA_class=lncRNA;product=long non-coding RNA;transcript_id=gnl|BurtonUofA|KN361_nc426A
HiC_scaffold_2	FEELnc	exon	971416	972226	.	-	.	Parent=KN361_nc426A
HiC_scaffold_2	FEELnc	exon	972326	972366	.	-	.	Parent=KN361_nc426A
HiC_scaffold_2	blastn	gene	1327441	1327754	.	-	.	ID=KN361_nc292;locus_tag=KN361_nc292
HiC_scaffold_2	blastn	ncRNA	1327441	1327754	.	-	.	ID=KN361_nc292A;Parent=KN361_nc292;ncRNA_class=SRP_RNA;product=signal recognition particle RNA;transcript_id=gnl|BurtonUofA|KN361_nc292A
HiC_scaffold_2	blastn	exon	1327441	1327754	.	-	.	Parent=KN361_nc292A
HiC_scaffold_2	tRNAscan-SE	gene	1612182	1612254	725	-	.	locus_tag=KN361_tr418
HiC_scaffold_2	tRNAscan-SE	tRNA	1612182	1612254	725	-	.	transcript_id=gnl|BurtonUofA|KN361_tr418;product=tRNA-Arg
HiC_scaffold_2	tRNAscan-SE	gene	1968226	1968299	845	-	.	locus_tag=KN361_tr419
HiC_scaffold_2	tRNAscan-SE	tRNA	1968226	1968299	845	-	.	transcript_id=gnl|BurtonUofA|KN361_tr419;product=tRNA-Asn
HiC_scaffold_2	tRNAscan-SE	gene	2274343	2274415	691	+	.	locus_tag=KN361_tr420
HiC_scaffold_2	tRNAscan-SE	tRNA	2274343	2274415	691	+	.	transcript_id=gnl|BurtonUofA|KN361_tr420;product=tRNA-Arg
HiC_scaffold_2	tRNAscan-SE	gene	2541562	2541643	805	+	.	locus_tag=KN361_tr421
HiC_scaffold_2	tRNAscan-SE	tRNA	2541562	2541643	805	+	.	transcript_id=gnl|BurtonUofA|KN361_tr421;product=tRNA-Ser
HiC_scaffold_2	tRNAscan-SE	gene	2973959	2974032	698	+	.	locus_tag=KN361_tr422
HiC_scaffold_2	tRNAscan-SE	tRNA	2973959	2974032	698	+	.	transcript_id=gnl|BurtonUofA|KN361_tr422;product=tRNA-Val
HiC_scaffold_2	tRNAscan-SE	gene	2974134	2974207	570	+	.	locus_tag=KN361_tr423
HiC_scaffold_2	tRNAscan-SE	tRNA	2974134	2974207	570	+	.	transcript_id=gnl|BurtonUofA|KN361_tr423;product=tRNA-Val
HiC_scaffold_2	tRNAscan-SE	gene	2981983	2982056	725	+	.	locus_tag=KN361_tr424
HiC_scaffold_2	tRNAscan-SE	tRNA	2981983	2982056	725	+	.	transcript_id=gnl|BurtonUofA|KN361_tr424;product=tRNA-Val
HiC_scaffold_2	tRNAscan-SE	gene	2986015	2986088	529	+	.	locus_tag=KN361_tr425
HiC_scaffold_2	tRNAscan-SE	tRNA	2986015	2986088	529	+	.	transcript_id=gnl|BurtonUofA|KN361_tr425;product=tRNA-Val
HiC_scaffold_2	blastn	gene	2997243	2999271	.	+	.	ID=KN361_nc327;locus_tag=KN361_nc327
HiC_scaffold_2	blastn	ncRNA	2997243	2999271	.	+	.	ID=KN361_nc327A;Parent=KN361_nc327;ncRNA_class=other;product=primary transcript of microRNA MIR156 precursor;transcript_id=gnl|BurtonUofA|KN361_nc327A
HiC_scaffold_2	blastn	exon	2997243	2999271	.	+	.	Parent=KN361_nc327A
HiC_scaffold_2	blastn	gene	2997329	2997801	.	+	.	ID=KN361_nc323;locus_tag=KN361_nc323
HiC_scaffold_2	blastn	ncRNA	2997329	2997801	.	+	.	ID=KN361_nc323A;Parent=KN361_nc323;ncRNA_class=other;product=primary transcript of microRNA MIR156 precursor;transcript_id=gnl|BurtonUofA|KN361_nc323A
HiC_scaffold_2	blastn	exon	2997329	2997801	.	+	.	Parent=KN361_nc323A
HiC_scaffold_2	tRNAscan-SE	gene	3174362	3174431	327	-	.	locus_tag=KN361_tr426
HiC_scaffold_2	tRNAscan-SE	tRNA	3174362	3174431	327	-	.	transcript_id=gnl|BurtonUofA|KN361_tr426;product=tRNA-Cys
HiC_scaffold_2	tRNAscan-SE	gene	3931194	3931263	354	-	.	locus_tag=KN361_tr427
HiC_scaffold_2	tRNAscan-SE	tRNA	3931194	3931263	354	-	.	transcript_id=gnl|BurtonUofA|KN361_tr427;product=tRNA-Lys
HiC_scaffold_2	tRNAscan-SE	gene	4592872	4592943	558	+	.	locus_tag=KN361_tr428
HiC_scaffold_2	tRNAscan-SE	tRNA	4592872	4592943	558	+	.	transcript_id=gnl|BurtonUofA|KN361_tr428;product=tRNA-Gly
HiC_scaffold_2	tRNAscan-SE	gene	4594501	4594572	739	+	.	locus_tag=KN361_tr429
HiC_scaffold_2	tRNAscan-SE	tRNA	4594501	4594572	739	+	.	transcript_id=gnl|BurtonUofA|KN361_tr429;product=tRNA-Gly
HiC_scaffold_2	blastn	gene	5055140	5055227	.	+	.	ID=KN361_nc387;locus_tag=KN361_nc387
HiC_scaffold_2	blastn	ncRNA	5055140	5055227	.	+	.	ID=KN361_nc387A;Parent=KN361_nc387;ncRNA_class=snoRNA;product=small nucleolar RNA SNORD43;transcript_id=gnl|BurtonUofA|KN361_nc387A
HiC_scaffold_2	blastn	exon	5055140	5055227	.	+	.	Parent=KN361_nc387A
HiC_scaffold_2	tRNAscan-SE	gene	5066880	5066951	690	-	.	locus_tag=KN361_tr430
HiC_scaffold_2	tRNAscan-SE	tRNA	5066880	5066951	690	-	.	transcript_id=gnl|BurtonUofA|KN361_tr430;product=tRNA-Glu
HiC_scaffold_2	tRNAscan-SE	gene	5068341	5068413	905	-	.	locus_tag=KN361_tr431
HiC_scaffold_2	tRNAscan-SE	tRNA	5068341	5068413	905	-	.	transcript_id=gnl|BurtonUofA|KN361_tr431;product=tRNA-Lys
HiC_scaffold_2	tRNAscan-SE	gene	5068494	5068566	905	-	.	locus_tag=KN361_tr432
HiC_scaffold_2	tRNAscan-SE	tRNA	5068494	5068566	905	-	.	transcript_id=gnl|BurtonUofA|KN361_tr432;product=tRNA-Lys
HiC_scaffold_2	tRNAscan-SE	gene	5068647	5068719	905	-	.	locus_tag=KN361_tr433
HiC_scaffold_2	tRNAscan-SE	tRNA	5068647	5068719	905	-	.	transcript_id=gnl|BurtonUofA|KN361_tr433;product=tRNA-Lys
HiC_scaffold_2	tRNAscan-SE	gene	5068800	5068872	905	-	.	locus_tag=KN361_tr434
HiC_scaffold_2	tRNAscan-SE	tRNA	5068800	5068872	905	-	.	transcript_id=gnl|BurtonUofA|KN361_tr434;product=tRNA-Lys
HiC_scaffold_2	tRNAscan-SE	gene	5119705	5119777	905	+	.	locus_tag=KN361_tr435
HiC_scaffold_2	tRNAscan-SE	tRNA	5119705	5119777	905	+	.	transcript_id=gnl|BurtonUofA|KN361_tr435;product=tRNA-Lys
HiC_scaffold_2	tRNAscan-SE	gene	5150831	5150912	803	+	.	locus_tag=KN361_tr436
HiC_scaffold_2	tRNAscan-SE	tRNA	5150831	5150912	803	+	.	transcript_id=gnl|BurtonUofA|KN361_tr436;product=tRNA-Ser
HiC_scaffold_2	tRNAscan-SE	gene	5154555	5154635	611	+	.	locus_tag=KN361_tr437
HiC_scaffold_2	tRNAscan-SE	tRNA	5154555	5154635	611	+	.	transcript_id=gnl|BurtonUofA|KN361_tr437;product=tRNA-Ser
HiC_scaffold_2	tRNAscan-SE	gene	5598280	5598359	612	-	.	locus_tag=KN361_tr438
HiC_scaffold_2	tRNAscan-SE	tRNA	5598280	5598359	612	-	.	transcript_id=gnl|BurtonUofA|KN361_tr438;product=tRNA-Pro
HiC_scaffold_2	tRNAscan-SE	gene	5598995	5599074	695	-	.	locus_tag=KN361_tr439
HiC_scaffold_2	tRNAscan-SE	tRNA	5598995	5599074	695	-	.	transcript_id=gnl|BurtonUofA|KN361_tr439;product=tRNA-Leu
HiC_scaffold_2	blastn	gene	5648744	5648902	.	-	.	ID=KN361_nc293;locus_tag=KN361_nc293
HiC_scaffold_2	blastn	ncRNA	5648744	5648902	.	-	.	ID=KN361_nc293A;Parent=KN361_nc293;ncRNA_class=snRNA;product=small nuclear RNA U2;transcript_id=gnl|BurtonUofA|KN361_nc293A
HiC_scaffold_2	blastn	exon	5648744	5648902	.	-	.	Parent=KN361_nc293A
HiC_scaffold_2	blastn	gene	5650923	5651065	.	-	.	ID=KN361_nc294;locus_tag=KN361_nc294
HiC_scaffold_2	blastn	ncRNA	5650923	5651065	.	-	.	ID=KN361_nc294A;Parent=KN361_nc294;ncRNA_class=snRNA;product=small nuclear RNA U1;transcript_id=gnl|BurtonUofA|KN361_nc294A
HiC_scaffold_2	blastn	exon	5650923	5651065	.	-	.	Parent=KN361_nc294A
HiC_scaffold_2	tRNAscan-SE	gene	5670259	5670330	550	-	.	locus_tag=KN361_tr440
HiC_scaffold_2	tRNAscan-SE	tRNA	5670259	5670330	550	-	.	transcript_id=gnl|BurtonUofA|KN361_tr440;product=tRNA-Xxx
HiC_scaffold_2	tRNAscan-SE	gene	5675769	5675840	550	-	.	locus_tag=KN361_tr441
HiC_scaffold_2	tRNAscan-SE	tRNA	5675769	5675840	550	-	.	transcript_id=gnl|BurtonUofA|KN361_tr441;product=tRNA-Xxx
HiC_scaffold_2	tRNAscan-SE	gene	5693034	5693106	675	-	.	locus_tag=KN361_tr442
HiC_scaffold_2	tRNAscan-SE	tRNA	5693034	5693106	675	-	.	transcript_id=gnl|BurtonUofA|KN361_tr442;product=tRNA-Ala
HiC_scaffold_2	tRNAscan-SE	gene	5787005	5787078	725	+	.	locus_tag=KN361_tr443
HiC_scaffold_2	tRNAscan-SE	tRNA	5787005	5787078	725	+	.	transcript_id=gnl|BurtonUofA|KN361_tr443;product=tRNA-Val
HiC_scaffold_2	tRNAscan-SE	gene	5883040	5883114	219	+	.	locus_tag=KN361_tr444
HiC_scaffold_2	tRNAscan-SE	tRNA	5883040	5883114	219	+	.	transcript_id=gnl|BurtonUofA|KN361_tr444;product=tRNA-His
HiC_scaffold_2	tRNAscan-SE	gene	5895720	5895793	725	-	.	locus_tag=KN361_tr445
HiC_scaffold_2	tRNAscan-SE	tRNA	5895720	5895793	725	-	.	transcript_id=gnl|BurtonUofA|KN361_tr445;product=tRNA-Val
HiC_scaffold_2	tRNAscan-SE	gene	5908964	5909047	723	+	.	locus_tag=KN361_tr446
HiC_scaffold_2	tRNAscan-SE	tRNA	5908964	5909047	723	+	.	transcript_id=gnl|BurtonUofA|KN361_tr446;product=tRNA-Tyr
HiC_scaffold_2	tRNAscan-SE	gene	5938707	5938778	550	+	.	locus_tag=KN361_tr447
HiC_scaffold_2	tRNAscan-SE	tRNA	5938707	5938778	550	+	.	transcript_id=gnl|BurtonUofA|KN361_tr447;product=tRNA-Xxx
HiC_scaffold_2	tRNAscan-SE	gene	6027528	6027599	698	+	.	locus_tag=KN361_tr448
HiC_scaffold_2	tRNAscan-SE	tRNA	6027528	6027599	698	+	.	transcript_id=gnl|BurtonUofA|KN361_tr448;product=tRNA-Asp
HiC_scaffold_2	tRNAscan-SE	gene	6216900	6216971	690	-	.	locus_tag=KN361_tr449
HiC_scaffold_2	tRNAscan-SE	tRNA	6216900	6216971	690	-	.	transcript_id=gnl|BurtonUofA|KN361_tr449;product=tRNA-Glu
HiC_scaffold_2	tRNAscan-SE	gene	6289564	6289635	726	+	.	locus_tag=KN361_tr450
HiC_scaffold_2	tRNAscan-SE	tRNA	6289564	6289635	726	+	.	transcript_id=gnl|BurtonUofA|KN361_tr450;product=tRNA-Gln
HiC_scaffold_2	FEELnc	gene	6577756	6586104	.	+	.	ID=KN361_nc353;locus_tag=KN361_nc353
HiC_scaffold_2	FEELnc	ncRNA	6577756	6586104	.	+	.	ID=KN361_nc353A;Parent=KN361_nc353;ncRNA_class=lncRNA;product=long non-coding RNA;transcript_id=gnl|BurtonUofA|KN361_nc353A
HiC_scaffold_2	FEELnc	exon	6577756	6577887	.	+	.	Parent=KN361_nc353A
HiC_scaffold_2	FEELnc	exon	6585900	6586104	.	+	.	Parent=KN361_nc353A
HiC_scaffold_2	tRNAscan-SE	gene	6674768	6674854	642	-	.	locus_tag=KN361_tr451
HiC_scaffold_2	tRNAscan-SE	tRNA	6674768	6674854	642	-	.	transcript_id=gnl|BurtonUofA|KN361_tr451;product=tRNA-Met
HiC_scaffold_2	tRNAscan-SE	gene	6675445	6675516	735	+	.	locus_tag=KN361_tr452
HiC_scaffold_2	tRNAscan-SE	tRNA	6675445	6675516	735	+	.	transcript_id=gnl|BurtonUofA|KN361_tr452;product=tRNA-Gln
HiC_scaffold_2	tRNAscan-SE	gene	6770899	6770971	789	-	.	locus_tag=KN361_tr453
HiC_scaffold_2	tRNAscan-SE	tRNA	6770899	6770971	789	-	.	transcript_id=gnl|BurtonUofA|KN361_tr453;product=tRNA-Glu
HiC_scaffold_2	tRNAscan-SE	gene	7105259	7105331	591	+	.	locus_tag=KN361_tr454
HiC_scaffold_2	tRNAscan-SE	tRNA	7105259	7105331	591	+	.	transcript_id=gnl|BurtonUofA|KN361_tr454;product=tRNA-Ala
HiC_scaffold_2	tRNAscan-SE	gene	7167503	7167576	631	-	.	locus_tag=KN361_tr455
HiC_scaffold_2	tRNAscan-SE	tRNA	7167503	7167576	631	-	.	transcript_id=gnl|BurtonUofA|KN361_tr455;product=tRNA-Val
HiC_scaffold_2	tRNAscan-SE	gene	7594219	7594288	387	+	.	locus_tag=KN361_tr456
HiC_scaffold_2	tRNAscan-SE	tRNA	7594219	7594288	387	+	.	transcript_id=gnl|BurtonUofA|KN361_tr456;product=tRNA-Glu
HiC_scaffold_2	tRNAscan-SE	gene	7760733	7760805	529	+	.	locus_tag=KN361_tr457
HiC_scaffold_2	tRNAscan-SE	tRNA	7760733	7760805	529	+	.	transcript_id=gnl|BurtonUofA|KN361_tr457;product=tRNA-Arg
HiC_scaffold_2	tRNAscan-SE	gene	7855160	7855230	628	+	.	locus_tag=KN361_tr458
HiC_scaffold_2	tRNAscan-SE	tRNA	7855160	7855230	628	+	.	transcript_id=gnl|BurtonUofA|KN361_tr458;product=tRNA-Gly
HiC_scaffold_2	tRNAscan-SE	gene	7902358	7902430	877	-	.	locus_tag=KN361_tr459
HiC_scaffold_2	tRNAscan-SE	tRNA	7902358	7902430	877	-	.	transcript_id=gnl|BurtonUofA|KN361_tr459;product=tRNA-Lys
HiC_scaffold_2	tRNAscan-SE	gene	7924535	7924607	792	-	.	locus_tag=KN361_tr460
HiC_scaffold_2	tRNAscan-SE	tRNA	7924535	7924607	792	-	.	transcript_id=gnl|BurtonUofA|KN361_tr460;product=tRNA-Glu
HiC_scaffold_2	tRNAscan-SE	gene	8223061	8223131	665	+	.	locus_tag=KN361_tr461
HiC_scaffold_2	tRNAscan-SE	tRNA	8223061	8223131	665	+	.	transcript_id=gnl|BurtonUofA|KN361_tr461;product=tRNA-Gly
HiC_scaffold_2	blastn	gene	8504395	8505072	.	+	.	ID=KN361_nc344;locus_tag=KN361_nc344
HiC_scaffold_2	blastn	ncRNA	8504395	8505072	.	+	.	ID=KN361_nc344A;Parent=KN361_nc344;ncRNA_class=other;product=primary transcript of microRNA MIR169 precursor;transcript_id=gnl|BurtonUofA|KN361_nc344A
HiC_scaffold_2	blastn	exon	8504395	8505072	.	+	.	Parent=KN361_nc344A
HiC_scaffold_2	tRNAscan-SE	gene	8917994	8918066	682	-	.	locus_tag=KN361_tr462
HiC_scaffold_2	tRNAscan-SE	tRNA	8917994	8918066	682	-	.	transcript_id=gnl|BurtonUofA|KN361_tr462;product=tRNA-Arg
HiC_scaffold_2	tRNAscan-SE	gene	9945958	9946027	374	+	.	locus_tag=KN361_tr463
HiC_scaffold_2	tRNAscan-SE	tRNA	9945958	9946027	374	+	.	transcript_id=gnl|BurtonUofA|KN361_tr463;product=tRNA-Phe
HiC_scaffold_2	tRNAscan-SE	gene	10353771	10353843	729	-	.	locus_tag=KN361_tr464
HiC_scaffold_2	tRNAscan-SE	tRNA	10353771	10353843	729	-	.	transcript_id=gnl|BurtonUofA|KN361_tr464;product=tRNA-Arg
HiC_scaffold_2	tRNAscan-SE	gene	10397297	10397383	722	+	.	locus_tag=KN361_tr465
HiC_scaffold_2	tRNAscan-SE	tRNA	10397297	10397383	722	+	.	transcript_id=gnl|BurtonUofA|KN361_tr465;product=tRNA-Tyr
HiC_scaffold_2	tRNAscan-SE	gene	10757003	10757074	739	+	.	locus_tag=KN361_tr466
HiC_scaffold_2	tRNAscan-SE	tRNA	10757003	10757074	739	+	.	transcript_id=gnl|BurtonUofA|KN361_tr466;product=tRNA-Gly
HiC_scaffold_2	tRNAscan-SE	gene	10765864	10765937	671	+	.	locus_tag=KN361_tr467
HiC_scaffold_2	tRNAscan-SE	tRNA	10765864	10765937	671	+	.	transcript_id=gnl|BurtonUofA|KN361_tr467;product=tRNA-Gly
HiC_scaffold_2	tRNAscan-SE	gene	10779980	10780052	877	+	.	locus_tag=KN361_tr468
HiC_scaffold_2	tRNAscan-SE	tRNA	10779980	10780052	877	+	.	transcript_id=gnl|BurtonUofA|KN361_tr468;product=tRNA-Lys
HiC_scaffold_2	tRNAscan-SE	gene	10979123	10979193	654	-	.	locus_tag=KN361_tr469
HiC_scaffold_2	tRNAscan-SE	tRNA	10979123	10979193	654	-	.	transcript_id=gnl|BurtonUofA|KN361_tr469;product=tRNA-Gly
HiC_scaffold_2	tRNAscan-SE	gene	11575384	11575454	654	-	.	locus_tag=KN361_tr470
HiC_scaffold_2	tRNAscan-SE	tRNA	11575384	11575454	654	-	.	transcript_id=gnl|BurtonUofA|KN361_tr470;product=tRNA-Gly
HiC_scaffold_2	tRNAscan-SE	gene	11660846	11660931	745	+	.	locus_tag=KN361_tr471
HiC_scaffold_2	tRNAscan-SE	tRNA	11660846	11660931	745	+	.	transcript_id=gnl|BurtonUofA|KN361_tr471;product=tRNA-Tyr
HiC_scaffold_2	tRNAscan-SE	gene	11801981	11802053	634	-	.	locus_tag=KN361_tr472
HiC_scaffold_2	tRNAscan-SE	tRNA	11801981	11802053	634	-	.	transcript_id=gnl|BurtonUofA|KN361_tr472;product=tRNA-Ala
HiC_scaffold_2	tRNAscan-SE	gene	11802334	11802406	596	-	.	locus_tag=KN361_tr473
HiC_scaffold_2	tRNAscan-SE	tRNA	11802334	11802406	596	-	.	transcript_id=gnl|BurtonUofA|KN361_tr473;product=tRNA-Ala
HiC_scaffold_2	tRNAscan-SE	gene	11802482	11802554	610	-	.	locus_tag=KN361_tr474
HiC_scaffold_2	tRNAscan-SE	tRNA	11802482	11802554	610	-	.	transcript_id=gnl|BurtonUofA|KN361_tr474;product=tRNA-Ala
HiC_scaffold_2	tRNAscan-SE	gene	11921522	11921606	643	+	.	locus_tag=KN361_tr475
HiC_scaffold_2	tRNAscan-SE	tRNA	11921522	11921606	643	+	.	transcript_id=gnl|BurtonUofA|KN361_tr475;product=tRNA-Met
HiC_scaffold_2	FEELnc	gene	12048816	12049249	.	-	.	ID=KN361_nc339;locus_tag=KN361_nc339
HiC_scaffold_2	FEELnc	ncRNA	12048816	12049249	.	-	.	ID=KN361_nc339A;Parent=KN361_nc339;ncRNA_class=lncRNA;product=long non-coding RNA;transcript_id=gnl|BurtonUofA|KN361_nc339A
HiC_scaffold_2	FEELnc	exon	12048816	12049077	.	-	.	Parent=KN361_nc339A
HiC_scaffold_2	FEELnc	exon	12049171	12049249	.	-	.	Parent=KN361_nc339A
HiC_scaffold_2	tRNAscan-SE	gene	12375399	12375479	724	-	.	locus_tag=KN361_tr476
HiC_scaffold_2	tRNAscan-SE	tRNA	12375399	12375479	724	-	.	transcript_id=gnl|BurtonUofA|KN361_tr476;product=tRNA-Leu
HiC_scaffold_2	tRNAscan-SE	gene	12622730	12622802	634	-	.	locus_tag=KN361_tr477
HiC_scaffold_2	tRNAscan-SE	tRNA	12622730	12622802	634	-	.	transcript_id=gnl|BurtonUofA|KN361_tr477;product=tRNA-Ala
HiC_scaffold_2	tRNAscan-SE	gene	12842813	12842884	674	+	.	locus_tag=KN361_tr478
HiC_scaffold_2	tRNAscan-SE	tRNA	12842813	12842884	674	+	.	transcript_id=gnl|BurtonUofA|KN361_tr478;product=tRNA-Pro
HiC_scaffold_2	tRNAscan-SE	gene	12873673	12873746	837	-	.	locus_tag=KN361_tr479
HiC_scaffold_2	tRNAscan-SE	tRNA	12873673	12873746	837	-	.	transcript_id=gnl|BurtonUofA|KN361_tr479;product=tRNA-Asn
HiC_scaffold_2	tRNAscan-SE	gene	12884574	12884645	823	-	.	locus_tag=KN361_tr480
HiC_scaffold_2	tRNAscan-SE	tRNA	12884574	12884645	823	-	.	transcript_id=gnl|BurtonUofA|KN361_tr480;product=tRNA-Thr
HiC_scaffold_2	tRNAscan-SE	gene	13237804	13237885	805	+	.	locus_tag=KN361_tr481
HiC_scaffold_2	tRNAscan-SE	tRNA	13237804	13237885	805	+	.	transcript_id=gnl|BurtonUofA|KN361_tr481;product=tRNA-Ser
HiC_scaffold_2	tRNAscan-SE	gene	13459561	13459633	877	+	.	locus_tag=KN361_tr482
HiC_scaffold_2	tRNAscan-SE	tRNA	13459561	13459633	877	+	.	transcript_id=gnl|BurtonUofA|KN361_tr482;product=tRNA-Lys
HiC_scaffold_2	tRNAscan-SE	gene	13548616	13548695	695	+	.	locus_tag=KN361_tr483
HiC_scaffold_2	tRNAscan-SE	tRNA	13548616	13548695	695	+	.	transcript_id=gnl|BurtonUofA|KN361_tr483;product=tRNA-Leu
HiC_scaffold_2	tRNAscan-SE	gene	13592772	13592845	736	-	.	locus_tag=KN361_tr484
HiC_scaffold_2	tRNAscan-SE	tRNA	13592772	13592845	736	-	.	transcript_id=gnl|BurtonUofA|KN361_tr484;product=tRNA-Thr
HiC_scaffold_2	tRNAscan-SE	gene	13827284	13827363	695	+	.	locus_tag=KN361_tr485
HiC_scaffold_2	tRNAscan-SE	tRNA	13827284	13827363	695	+	.	transcript_id=gnl|BurtonUofA|KN361_tr485;product=tRNA-Leu
HiC_scaffold_2	tRNAscan-SE	gene	13868562	13868648	622	-	.	locus_tag=KN361_tr486
HiC_scaffold_2	tRNAscan-SE	tRNA	13868562	13868648	622	-	.	transcript_id=gnl|BurtonUofA|KN361_tr486;product=tRNA-Met
HiC_scaffold_2	tRNAscan-SE	gene	13883171	13883257	642	-	.	locus_tag=KN361_tr487
HiC_scaffold_2	tRNAscan-SE	tRNA	13883171	13883257	642	-	.	transcript_id=gnl|BurtonUofA|KN361_tr487;product=tRNA-Met
HiC_scaffold_2	tRNAscan-SE	gene	14033300	14033370	654	-	.	locus_tag=KN361_tr488
HiC_scaffold_2	tRNAscan-SE	tRNA	14033300	14033370	654	-	.	transcript_id=gnl|BurtonUofA|KN361_tr488;product=tRNA-Gly
HiC_scaffold_2	tRNAscan-SE	gene	14338883	14338964	790	+	.	locus_tag=KN361_tr489
HiC_scaffold_2	tRNAscan-SE	tRNA	14338883	14338964	790	+	.	transcript_id=gnl|BurtonUofA|KN361_tr489;product=tRNA-Ser
HiC_scaffold_2	tRNAscan-SE	gene	14748951	14749022	807	-	.	locus_tag=KN361_tr490
HiC_scaffold_2	tRNAscan-SE	tRNA	14748951	14749022	807	-	.	transcript_id=gnl|BurtonUofA|KN361_tr490;product=tRNA-Cys
HiC_scaffold_2	tRNAscan-SE	gene	15059675	15059754	695	+	.	locus_tag=KN361_tr491
HiC_scaffold_2	tRNAscan-SE	tRNA	15059675	15059754	695	+	.	transcript_id=gnl|BurtonUofA|KN361_tr491;product=tRNA-Leu
HiC_scaffold_2	tRNAscan-SE	gene	15342396	15342467	817	-	.	locus_tag=KN361_tr492
HiC_scaffold_2	tRNAscan-SE	tRNA	15342396	15342467	817	-	.	transcript_id=gnl|BurtonUofA|KN361_tr492;product=tRNA-Cys
HiC_scaffold_2	tRNAscan-SE	gene	15401995	15402067	662	+	.	locus_tag=KN361_tr493
HiC_scaffold_2	tRNAscan-SE	tRNA	15401995	15402067	662	+	.	transcript_id=gnl|BurtonUofA|KN361_tr493;product=tRNA-Ala
HiC_scaffold_2	tRNAscan-SE	gene	16863630	16863710	740	+	.	locus_tag=KN361_tr494
HiC_scaffold_2	tRNAscan-SE	tRNA	16863630	16863710	740	+	.	transcript_id=gnl|BurtonUofA|KN361_tr494;product=tRNA-Leu
HiC_scaffold_2	tRNAscan-SE	gene	16948379	16948451	766	-	.	locus_tag=KN361_tr495
HiC_scaffold_2	tRNAscan-SE	tRNA	16948379	16948451	766	-	.	transcript_id=gnl|BurtonUofA|KN361_tr495;product=tRNA-Arg
HiC_scaffold_2	tRNAscan-SE	gene	16951079	16951161	712	+	.	locus_tag=KN361_tr496
HiC_scaffold_2	tRNAscan-SE	tRNA	16951079	16951161	712	+	.	transcript_id=gnl|BurtonUofA|KN361_tr496;product=tRNA-Leu
HiC_scaffold_2	tRNAscan-SE	gene	17027980	17028052	632	+	.	locus_tag=KN361_tr497
HiC_scaffold_2	tRNAscan-SE	tRNA	17027980	17028052	632	+	.	transcript_id=gnl|BurtonUofA|KN361_tr497;product=tRNA-Arg
HiC_scaffold_2	tRNAscan-SE	gene	17500270	17500353	723	-	.	locus_tag=KN361_tr498
HiC_scaffold_2	tRNAscan-SE	tRNA	17500270	17500353	723	-	.	transcript_id=gnl|BurtonUofA|KN361_tr498;product=tRNA-Tyr
HiC_scaffold_2	tRNAscan-SE	gene	17753215	17753284	530	-	.	locus_tag=KN361_tr499
HiC_scaffold_2	tRNAscan-SE	tRNA	17753215	17753284	530	-	.	transcript_id=gnl|BurtonUofA|KN361_tr499;product=tRNA-Phe
HiC_scaffold_2	tRNAscan-SE	gene	17786565	17786634	367	+	.	locus_tag=KN361_tr500
HiC_scaffold_2	tRNAscan-SE	tRNA	17786565	17786634	367	+	.	transcript_id=gnl|BurtonUofA|KN361_tr500;product=tRNA-Phe
HiC_scaffold_2	tRNAscan-SE	gene	17898349	17898418	473	-	.	locus_tag=KN361_tr501
HiC_scaffold_2	tRNAscan-SE	tRNA	17898349	17898418	473	-	.	transcript_id=gnl|BurtonUofA|KN361_tr501;product=tRNA-Phe
HiC_scaffold_2	tRNAscan-SE	gene	18026391	18026465	449	-	.	locus_tag=KN361_tr502
HiC_scaffold_2	tRNAscan-SE	tRNA	18026391	18026465	449	-	.	transcript_id=gnl|BurtonUofA|KN361_tr502;product=tRNA-Pro
HiC_scaffold_2	tRNAscan-SE	gene	18167492	18167561	602	+	.	locus_tag=KN361_tr503
HiC_scaffold_2	tRNAscan-SE	tRNA	18167492	18167561	602	+	.	transcript_id=gnl|BurtonUofA|KN361_tr503;product=tRNA-Leu
HiC_scaffold_2	tRNAscan-SE	gene	18336108	18336177	546	-	.	locus_tag=KN361_tr504
HiC_scaffold_2	tRNAscan-SE	tRNA	18336108	18336177	546	-	.	transcript_id=gnl|BurtonUofA|KN361_tr504;product=tRNA-Lys
HiC_scaffold_2	tRNAscan-SE	gene	19275655	19275726	702	+	.	locus_tag=KN361_tr505
HiC_scaffold_2	tRNAscan-SE	tRNA	19275655	19275726	702	+	.	transcript_id=gnl|BurtonUofA|KN361_tr505;product=tRNA-Asp
HiC_scaffold_2	tRNAscan-SE	gene	19290283	19290352	473	-	.	locus_tag=KN361_tr506
HiC_scaffold_2	tRNAscan-SE	tRNA	19290283	19290352	473	-	.	transcript_id=gnl|BurtonUofA|KN361_tr506;product=tRNA-Phe
HiC_scaffold_2	tRNAscan-SE	gene	19380518	19380582	343	-	.	locus_tag=KN361_tr507
HiC_scaffold_2	tRNAscan-SE	tRNA	19380518	19380582	343	-	.	transcript_id=gnl|BurtonUofA|KN361_tr507;product=tRNA-Xxx
HiC_scaffold_2	tRNAscan-SE	gene	19685084	19685153	346	-	.	locus_tag=KN361_tr508
HiC_scaffold_2	tRNAscan-SE	tRNA	19685084	19685153	346	-	.	transcript_id=gnl|BurtonUofA|KN361_tr508;product=tRNA-Phe
HiC_scaffold_2	tRNAscan-SE	gene	20117684	20117754	665	+	.	locus_tag=KN361_tr509
HiC_scaffold_2	tRNAscan-SE	tRNA	20117684	20117754	665	+	.	transcript_id=gnl|BurtonUofA|KN361_tr509;product=tRNA-Gly
HiC_scaffold_2	tRNAscan-SE	gene	20220809	20220878	530	-	.	locus_tag=KN361_tr510
HiC_scaffold_2	tRNAscan-SE	tRNA	20220809	20220878	530	-	.	transcript_id=gnl|BurtonUofA|KN361_tr510;product=tRNA-Phe
HiC_scaffold_2	tRNAscan-SE	gene	21353160	21353232	683	-	.	locus_tag=KN361_tr511
HiC_scaffold_2	tRNAscan-SE	tRNA	21353160	21353232	683	-	.	transcript_id=gnl|BurtonUofA|KN361_tr511;product=tRNA-Ala
HiC_scaffold_2	tRNAscan-SE	gene	21726333	21726404	739	-	.	locus_tag=KN361_tr512
HiC_scaffold_2	tRNAscan-SE	tRNA	21726333	21726404	739	-	.	transcript_id=gnl|BurtonUofA|KN361_tr512;product=tRNA-Gly
HiC_scaffold_2	tRNAscan-SE	gene	21758533	21758616	767	-	.	locus_tag=KN361_tr513
HiC_scaffold_2	tRNAscan-SE	tRNA	21758533	21758616	767	-	.	transcript_id=gnl|BurtonUofA|KN361_tr513;product=tRNA-Leu
HiC_scaffold_2	FEELnc	gene	21825936	21827671	.	+	.	ID=KN361_nc329;locus_tag=KN361_nc329
HiC_scaffold_2	FEELnc	ncRNA	21825936	21827671	.	+	.	ID=KN361_nc329A;Parent=KN361_nc329;ncRNA_class=lncRNA;product=long non-coding RNA;transcript_id=gnl|BurtonUofA|KN361_nc329A
HiC_scaffold_2	FEELnc	exon	21825936	21826139	.	+	.	Parent=KN361_nc329A
HiC_scaffold_2	FEELnc	exon	21826772	21827671	.	+	.	Parent=KN361_nc329A
HiC_scaffold_2	tRNAscan-SE	gene	21996904	21996988	745	-	.	locus_tag=KN361_tr514
HiC_scaffold_2	tRNAscan-SE	tRNA	21996904	21996988	745	-	.	transcript_id=gnl|BurtonUofA|KN361_tr514;product=tRNA-Tyr
HiC_scaffold_2	tRNAscan-SE	gene	22172086	22172161	328	+	.	locus_tag=KN361_tr515
HiC_scaffold_2	tRNAscan-SE	tRNA	22172086	22172161	328	+	.	transcript_id=gnl|BurtonUofA|KN361_tr515;product=tRNA-Val
HiC_scaffold_2	tRNAscan-SE	gene	22218402	22218473	817	+	.	locus_tag=KN361_tr516
HiC_scaffold_2	tRNAscan-SE	tRNA	22218402	22218473	817	+	.	transcript_id=gnl|BurtonUofA|KN361_tr516;product=tRNA-Cys
HiC_scaffold_2	tRNAscan-SE	gene	22321854	22321927	223	+	.	locus_tag=KN361_tr517
HiC_scaffold_2	tRNAscan-SE	tRNA	22321854	22321927	223	+	.	transcript_id=gnl|BurtonUofA|KN361_tr517;product=tRNA-Lys
HiC_scaffold_2	tRNAscan-SE	gene	22506008	22506077	530	+	.	locus_tag=KN361_tr518
HiC_scaffold_2	tRNAscan-SE	tRNA	22506008	22506077	530	+	.	transcript_id=gnl|BurtonUofA|KN361_tr518;product=tRNA-Phe
HiC_scaffold_2	FEELnc	gene	22830747	22832777	.	+	.	ID=KN361_nc286;locus_tag=KN361_nc286
HiC_scaffold_2	FEELnc	ncRNA	22830747	22832777	.	+	.	ID=KN361_nc286A;Parent=KN361_nc286;ncRNA_class=lncRNA;product=long non-coding RNA;transcript_id=gnl|BurtonUofA|KN361_nc286A
HiC_scaffold_2	FEELnc	exon	22830747	22831263	.	+	.	Parent=KN361_nc286A
HiC_scaffold_2	FEELnc	exon	22831572	22832777	.	+	.	Parent=KN361_nc286A
HiC_scaffold_2	tRNAscan-SE	gene	23025571	23025640	530	-	.	locus_tag=KN361_tr519
HiC_scaffold_2	tRNAscan-SE	tRNA	23025571	23025640	530	-	.	transcript_id=gnl|BurtonUofA|KN361_tr519;product=tRNA-Phe
HiC_scaffold_2	tRNAscan-SE	gene	23402876	23402957	805	+	.	locus_tag=KN361_tr520
HiC_scaffold_2	tRNAscan-SE	tRNA	23402876	23402957	805	+	.	transcript_id=gnl|BurtonUofA|KN361_tr520;product=tRNA-Ser
HiC_scaffold_2	tRNAscan-SE	gene	23566147	23566216	457	+	.	locus_tag=KN361_tr521
HiC_scaffold_2	tRNAscan-SE	tRNA	23566147	23566216	457	+	.	transcript_id=gnl|BurtonUofA|KN361_tr521;product=tRNA-Lys
HiC_scaffold_2	tRNAscan-SE	gene	24247540	24247609	381	-	.	locus_tag=KN361_tr522
HiC_scaffold_2	tRNAscan-SE	tRNA	24247540	24247609	381	-	.	transcript_id=gnl|BurtonUofA|KN361_tr522;product=tRNA-Phe
HiC_scaffold_2	tRNAscan-SE	gene	24255611	24255680	476	+	.	locus_tag=KN361_tr523
HiC_scaffold_2	tRNAscan-SE	tRNA	24255611	24255680	476	+	.	transcript_id=gnl|BurtonUofA|KN361_tr523;product=tRNA-Phe
HiC_scaffold_2	tRNAscan-SE	gene	24440618	24440690	905	+	.	locus_tag=KN361_tr524
HiC_scaffold_2	tRNAscan-SE	tRNA	24440618	24440690	905	+	.	transcript_id=gnl|BurtonUofA|KN361_tr524;product=tRNA-Lys
HiC_scaffold_2	tRNAscan-SE	gene	24815689	24815758	422	+	.	locus_tag=KN361_tr525
HiC_scaffold_2	tRNAscan-SE	tRNA	24815689	24815758	422	+	.	transcript_id=gnl|BurtonUofA|KN361_tr525;product=tRNA-Leu
HiC_scaffold_2	tRNAscan-SE	gene	24825613	24825682	408	+	.	locus_tag=KN361_tr526
HiC_scaffold_2	tRNAscan-SE	tRNA	24825613	24825682	408	+	.	transcript_id=gnl|BurtonUofA|KN361_tr526;product=tRNA-Leu
HiC_scaffold_2	tRNAscan-SE	gene	25035981	25036050	530	-	.	locus_tag=KN361_tr527
HiC_scaffold_2	tRNAscan-SE	tRNA	25035981	25036050	530	-	.	transcript_id=gnl|BurtonUofA|KN361_tr527;product=tRNA-Phe
HiC_scaffold_2	tRNAscan-SE	gene	25181696	25181767	509	+	.	locus_tag=KN361_tr528
HiC_scaffold_2	tRNAscan-SE	tRNA	25181696	25181767	509	+	.	transcript_id=gnl|BurtonUofA|KN361_tr528;product=tRNA-His
HiC_scaffold_2	tRNAscan-SE	gene	25260829	25260901	761	+	.	locus_tag=KN361_tr529
HiC_scaffold_2	tRNAscan-SE	tRNA	25260829	25260901	761	+	.	transcript_id=gnl|BurtonUofA|KN361_tr529;product=tRNA-Phe
HiC_scaffold_2	tRNAscan-SE	gene	25266956	25267028	750	+	.	locus_tag=KN361_tr530
HiC_scaffold_2	tRNAscan-SE	tRNA	25266956	25267028	750	+	.	transcript_id=gnl|BurtonUofA|KN361_tr530;product=tRNA-Phe
HiC_scaffold_2	tRNAscan-SE	gene	26516373	26516442	519	-	.	locus_tag=KN361_tr531
HiC_scaffold_2	tRNAscan-SE	tRNA	26516373	26516442	519	-	.	transcript_id=gnl|BurtonUofA|KN361_tr531;product=tRNA-Phe
HiC_scaffold_2	tRNAscan-SE	gene	26554750	26554822	705	-	.	locus_tag=KN361_tr532
HiC_scaffold_2	tRNAscan-SE	tRNA	26554750	26554822	705	-	.	transcript_id=gnl|BurtonUofA|KN361_tr532;product=tRNA-Phe
HiC_scaffold_2	tRNAscan-SE	gene	27398629	27398698	476	+	.	locus_tag=KN361_tr533
HiC_scaffold_2	tRNAscan-SE	tRNA	27398629	27398698	476	+	.	transcript_id=gnl|BurtonUofA|KN361_tr533;product=tRNA-Phe
HiC_scaffold_2	FEELnc	gene	27454811	27456826	.	-	.	ID=KN361_nc340;locus_tag=KN361_nc340
HiC_scaffold_2	FEELnc	ncRNA	27454811	27456826	.	-	.	ID=KN361_nc340B;Parent=KN361_nc340;ncRNA_class=lncRNA;product=long non-coding RNA;transcript_id=gnl|BurtonUofA|KN361_nc340B
HiC_scaffold_2	FEELnc	exon	27454811	27455636	.	-	.	Parent=KN361_nc340B
HiC_scaffold_2	FEELnc	exon	27456359	27456381	.	-	.	Parent=KN361_nc340B
HiC_scaffold_2	FEELnc	exon	27456479	27456826	.	-	.	Parent=KN361_nc340B
HiC_scaffold_2	FEELnc	ncRNA	27455011	27456826	.	-	.	ID=KN361_nc340A;Parent=KN361_nc340;ncRNA_class=lncRNA;product=long non-coding RNA;transcript_id=gnl|BurtonUofA|KN361_nc340A
HiC_scaffold_2	FEELnc	exon	27455011	27456352	.	-	.	Parent=KN361_nc340A
HiC_scaffold_2	FEELnc	exon	27456450	27456826	.	-	.	Parent=KN361_nc340A
HiC_scaffold_2	tRNAscan-SE	gene	28231860	28231927	403	-	.	locus_tag=KN361_tr534
HiC_scaffold_2	tRNAscan-SE	tRNA	28231860	28231927	403	-	.	transcript_id=gnl|BurtonUofA|KN361_tr534;product=tRNA-Xxx
HiC_scaffold_2	tRNAscan-SE	gene	29747339	29747421	427	-	.	locus_tag=KN361_tr535
HiC_scaffold_2	tRNAscan-SE	tRNA	29747339	29747421	427	-	.	transcript_id=gnl|BurtonUofA|KN361_tr535;product=tRNA-Gln
HiC_scaffold_2	tRNAscan-SE	gene	29847360	29847429	460	+	.	locus_tag=KN361_tr536
HiC_scaffold_2	tRNAscan-SE	tRNA	29847360	29847429	460	+	.	transcript_id=gnl|BurtonUofA|KN361_tr536;product=tRNA-Leu
HiC_scaffold_2	tRNAscan-SE	gene	30202917	30202986	447	-	.	locus_tag=KN361_tr537
HiC_scaffold_2	tRNAscan-SE	tRNA	30202917	30202986	447	-	.	transcript_id=gnl|BurtonUofA|KN361_tr537;product=tRNA-Phe
HiC_scaffold_2	tRNAscan-SE	gene	31652104	31652173	461	+	.	locus_tag=KN361_tr538
HiC_scaffold_2	tRNAscan-SE	tRNA	31652104	31652173	461	+	.	transcript_id=gnl|BurtonUofA|KN361_tr538;product=tRNA-Phe
HiC_scaffold_2	FEELnc	gene	32607266	32608640	.	+	.	ID=KN361_nc287;locus_tag=KN361_nc287
HiC_scaffold_2	FEELnc	ncRNA	32607266	32608640	.	+	.	ID=KN361_nc287A;Parent=KN361_nc287;ncRNA_class=lncRNA;product=long non-coding RNA;transcript_id=gnl|BurtonUofA|KN361_nc287A
HiC_scaffold_2	FEELnc	exon	32607266	32607442	.	+	.	Parent=KN361_nc287A
HiC_scaffold_2	FEELnc	exon	32607931	32608640	.	+	.	Parent=KN361_nc287A
HiC_scaffold_2	FEELnc	ncRNA	32607305	32608128	.	+	.	ID=KN361_nc287B;Parent=KN361_nc287;ncRNA_class=lncRNA;product=long non-coding RNA;transcript_id=gnl|BurtonUofA|KN361_nc287B
HiC_scaffold_2	FEELnc	exon	32607305	32607582	.	+	.	Parent=KN361_nc287B
HiC_scaffold_2	FEELnc	exon	32607931	32608128	.	+	.	Parent=KN361_nc287B
HiC_scaffold_2	FEELnc	gene	34223175	34224747	.	+	.	ID=KN361_nc369;locus_tag=KN361_nc369
HiC_scaffold_2	FEELnc	ncRNA	34223175	34224587	.	+	.	ID=KN361_nc369A;Parent=KN361_nc369;ncRNA_class=lncRNA;product=long non-coding RNA;transcript_id=gnl|BurtonUofA|KN361_nc369A
HiC_scaffold_2	FEELnc	exon	34223175	34223675	.	+	.	Parent=KN361_nc369A
HiC_scaffold_2	FEELnc	exon	34224054	34224587	.	+	.	Parent=KN361_nc369A
HiC_scaffold_2	FEELnc	ncRNA	34223198	34224747	.	+	.	ID=KN361_nc369B;Parent=KN361_nc369;ncRNA_class=lncRNA;product=long non-coding RNA;transcript_id=gnl|BurtonUofA|KN361_nc369B
HiC_scaffold_2	FEELnc	exon	34223198	34223882	.	+	.	Parent=KN361_nc369B
HiC_scaffold_2	FEELnc	exon	34224072	34224747	.	+	.	Parent=KN361_nc369B
HiC_scaffold_2	tRNAscan-SE	gene	35467747	35467812	362	+	.	locus_tag=KN361_tr539
HiC_scaffold_2	tRNAscan-SE	tRNA	35467747	35467812	362	+	.	transcript_id=gnl|BurtonUofA|KN361_tr539;product=tRNA-Asp
HiC_scaffold_2	tRNAscan-SE	gene	37169515	37169584	505	-	.	locus_tag=KN361_tr540
HiC_scaffold_2	tRNAscan-SE	tRNA	37169515	37169584	505	-	.	transcript_id=gnl|BurtonUofA|KN361_tr540;product=tRNA-Ile
HiC_scaffold_2	FEELnc	gene	38552512	38554725	.	-	.	ID=KN361_nc295;locus_tag=KN361_nc295
HiC_scaffold_2	FEELnc	ncRNA	38552512	38554722	.	-	.	ID=KN361_nc295C;Parent=KN361_nc295;ncRNA_class=lncRNA;product=long non-coding RNA;transcript_id=gnl|BurtonUofA|KN361_nc295C
HiC_scaffold_2	FEELnc	exon	38552512	38554130	.	-	.	Parent=KN361_nc295C
HiC_scaffold_2	FEELnc	exon	38554523	38554584	.	-	.	Parent=KN361_nc295C
HiC_scaffold_2	FEELnc	exon	38554681	38554722	.	-	.	Parent=KN361_nc295C
HiC_scaffold_2	FEELnc	ncRNA	38552512	38554724	.	-	.	ID=KN361_nc295B;Parent=KN361_nc295;ncRNA_class=lncRNA;product=long non-coding RNA;transcript_id=gnl|BurtonUofA|KN361_nc295B
HiC_scaffold_2	FEELnc	exon	38552512	38554584	.	-	.	Parent=KN361_nc295B
HiC_scaffold_2	FEELnc	exon	38554681	38554724	.	-	.	Parent=KN361_nc295B
HiC_scaffold_2	FEELnc	ncRNA	38553558	38554725	.	-	.	ID=KN361_nc295A;Parent=KN361_nc295;ncRNA_class=lncRNA;product=long non-coding RNA;transcript_id=gnl|BurtonUofA|KN361_nc295A
HiC_scaffold_2	FEELnc	exon	38553558	38554585	.	-	.	Parent=KN361_nc295A
HiC_scaffold_2	FEELnc	exon	38554682	38554725	.	-	.	Parent=KN361_nc295A
HiC_scaffold_2	tRNAscan-SE	gene	39098169	39098238	533	+	.	locus_tag=KN361_tr541
HiC_scaffold_2	tRNAscan-SE	tRNA	39098169	39098238	533	+	.	transcript_id=gnl|BurtonUofA|KN361_tr541;product=tRNA-Leu
HiC_scaffold_2	tRNAscan-SE	gene	39192452	39192521	497	-	.	locus_tag=KN361_tr542
HiC_scaffold_2	tRNAscan-SE	tRNA	39192452	39192521	497	-	.	transcript_id=gnl|BurtonUofA|KN361_tr542;product=tRNA-Phe
HiC_scaffold_2	FEELnc	gene	40058034	40059209	.	+	.	ID=KN361_nc374;locus_tag=KN361_nc374
HiC_scaffold_2	FEELnc	ncRNA	40058034	40059209	.	+	.	ID=KN361_nc374A;Parent=KN361_nc374;ncRNA_class=lncRNA;product=long non-coding RNA;transcript_id=gnl|BurtonUofA|KN361_nc374A
HiC_scaffold_2	FEELnc	exon	40058034	40058247	.	+	.	Parent=KN361_nc374A
HiC_scaffold_2	FEELnc	exon	40058377	40059209	.	+	.	Parent=KN361_nc374A
HiC_scaffold_2	FEELnc	gene	41512227	41514518	.	-	.	ID=KN361_nc371;locus_tag=KN361_nc371
HiC_scaffold_2	FEELnc	ncRNA	41512227	41514518	.	-	.	ID=KN361_nc371A;Parent=KN361_nc371;ncRNA_class=lncRNA;product=long non-coding RNA;transcript_id=gnl|BurtonUofA|KN361_nc371A
HiC_scaffold_2	FEELnc	exon	41512227	41512249	.	-	.	Parent=KN361_nc371A
HiC_scaffold_2	FEELnc	exon	41512919	41512979	.	-	.	Parent=KN361_nc371A
HiC_scaffold_2	FEELnc	exon	41513845	41514518	.	-	.	Parent=KN361_nc371A
HiC_scaffold_2	tRNAscan-SE	gene	42790952	42791021	384	-	.	locus_tag=KN361_tr543
HiC_scaffold_2	tRNAscan-SE	tRNA	42790952	42791021	384	-	.	transcript_id=gnl|BurtonUofA|KN361_tr543;product=tRNA-Phe
HiC_scaffold_2	FEELnc	gene	43166676	43173532	.	-	.	ID=KN361_nc296;locus_tag=KN361_nc296
HiC_scaffold_2	FEELnc	ncRNA	43166676	43173512	.	-	.	ID=KN361_nc296C;Parent=KN361_nc296;ncRNA_class=lncRNA;product=long non-coding RNA;transcript_id=gnl|BurtonUofA|KN361_nc296C
HiC_scaffold_2	FEELnc	exon	43166676	43166686	.	-	.	Parent=KN361_nc296C
HiC_scaffold_2	FEELnc	exon	43172910	43172932	.	-	.	Parent=KN361_nc296C
HiC_scaffold_2	FEELnc	exon	43173028	43173512	.	-	.	Parent=KN361_nc296C
HiC_scaffold_2	FEELnc	ncRNA	43170519	43173530	.	-	.	ID=KN361_nc296H;Parent=KN361_nc296;ncRNA_class=lncRNA;product=long non-coding RNA;transcript_id=gnl|BurtonUofA|KN361_nc296H
HiC_scaffold_2	FEELnc	exon	43170519	43171518	.	-	.	Parent=KN361_nc296H
HiC_scaffold_2	FEELnc	exon	43172165	43172932	.	-	.	Parent=KN361_nc296H
HiC_scaffold_2	FEELnc	exon	43173028	43173530	.	-	.	Parent=KN361_nc296H
HiC_scaffold_2	FEELnc	ncRNA	43170519	43173530	.	-	.	ID=KN361_nc296I;Parent=KN361_nc296;ncRNA_class=lncRNA;product=long non-coding RNA;transcript_id=gnl|BurtonUofA|KN361_nc296I
HiC_scaffold_2	FEELnc	exon	43170519	43171517	.	-	.	Parent=KN361_nc296I
HiC_scaffold_2	FEELnc	exon	43171657	43173530	.	-	.	Parent=KN361_nc296I
HiC_scaffold_2	FEELnc	ncRNA	43170684	43173517	.	-	.	ID=KN361_nc296A;Parent=KN361_nc296;ncRNA_class=lncRNA;product=long non-coding RNA;transcript_id=gnl|BurtonUofA|KN361_nc296A
HiC_scaffold_2	FEELnc	exon	43170684	43171516	.	-	.	Parent=KN361_nc296A
HiC_scaffold_2	FEELnc	exon	43172165	43172229	.	-	.	Parent=KN361_nc296A
HiC_scaffold_2	FEELnc	exon	43172910	43172932	.	-	.	Parent=KN361_nc296A
HiC_scaffold_2	FEELnc	exon	43173028	43173517	.	-	.	Parent=KN361_nc296A
HiC_scaffold_2	FEELnc	ncRNA	43170684	43173517	.	-	.	ID=KN361_nc296B;Parent=KN361_nc296;ncRNA_class=lncRNA;product=long non-coding RNA;transcript_id=gnl|BurtonUofA|KN361_nc296B
HiC_scaffold_2	FEELnc	exon	43170684	43172229	.	-	.	Parent=KN361_nc296B
HiC_scaffold_2	FEELnc	exon	43172908	43172932	.	-	.	Parent=KN361_nc296B
HiC_scaffold_2	FEELnc	exon	43173028	43173517	.	-	.	Parent=KN361_nc296B
HiC_scaffold_2	FEELnc	ncRNA	43170899	43173526	.	-	.	ID=KN361_nc296E;Parent=KN361_nc296;ncRNA_class=lncRNA;product=long non-coding RNA;transcript_id=gnl|BurtonUofA|KN361_nc296E
HiC_scaffold_2	FEELnc	exon	43170899	43171516	.	-	.	Parent=KN361_nc296E
HiC_scaffold_2	FEELnc	exon	43171657	43172229	.	-	.	Parent=KN361_nc296E
HiC_scaffold_2	FEELnc	exon	43172910	43172932	.	-	.	Parent=KN361_nc296E
HiC_scaffold_2	FEELnc	exon	43173028	43173526	.	-	.	Parent=KN361_nc296E
HiC_scaffold_2	FEELnc	ncRNA	43170899	43173526	.	-	.	ID=KN361_nc296F;Parent=KN361_nc296;ncRNA_class=lncRNA;product=long non-coding RNA;transcript_id=gnl|BurtonUofA|KN361_nc296F
HiC_scaffold_2	FEELnc	exon	43170899	43172932	.	-	.	Parent=KN361_nc296F
HiC_scaffold_2	FEELnc	exon	43173028	43173526	.	-	.	Parent=KN361_nc296F
HiC_scaffold_2	FEELnc	ncRNA	43170899	43173526	.	-	.	ID=KN361_nc296G;Parent=KN361_nc296;ncRNA_class=lncRNA;product=long non-coding RNA;transcript_id=gnl|BurtonUofA|KN361_nc296G
HiC_scaffold_2	FEELnc	exon	43170899	43171516	.	-	.	Parent=KN361_nc296G
HiC_scaffold_2	FEELnc	exon	43171657	43173526	.	-	.	Parent=KN361_nc296G
HiC_scaffold_2	FEELnc	ncRNA	43171107	43173532	.	-	.	ID=KN361_nc296D;Parent=KN361_nc296;ncRNA_class=lncRNA;product=long non-coding RNA;transcript_id=gnl|BurtonUofA|KN361_nc296D
HiC_scaffold_2	FEELnc	exon	43171107	43172229	.	-	.	Parent=KN361_nc296D
HiC_scaffold_2	FEELnc	exon	43172910	43172932	.	-	.	Parent=KN361_nc296D
HiC_scaffold_2	FEELnc	exon	43173028	43173532	.	-	.	Parent=KN361_nc296D
HiC_scaffold_2	tRNAscan-SE	gene	45247358	45247427	530	+	.	locus_tag=KN361_tr544
HiC_scaffold_2	tRNAscan-SE	tRNA	45247358	45247427	530	+	.	transcript_id=gnl|BurtonUofA|KN361_tr544;product=tRNA-Ile
HiC_scaffold_2	tRNAscan-SE	gene	46011169	46011238	602	-	.	locus_tag=KN361_tr545
HiC_scaffold_2	tRNAscan-SE	tRNA	46011169	46011238	602	-	.	transcript_id=gnl|BurtonUofA|KN361_tr545;product=tRNA-Leu
HiC_scaffold_2	FEELnc	gene	49863717	49864621	.	-	.	ID=KN361_nc427;locus_tag=KN361_nc427
HiC_scaffold_2	FEELnc	ncRNA	49863717	49864621	.	-	.	ID=KN361_nc427A;Parent=KN361_nc427;ncRNA_class=lncRNA;product=long non-coding RNA;transcript_id=gnl|BurtonUofA|KN361_nc427A
HiC_scaffold_2	FEELnc	exon	49863717	49863930	.	-	.	Parent=KN361_nc427A
HiC_scaffold_2	FEELnc	exon	49864576	49864621	.	-	.	Parent=KN361_nc427A
HiC_scaffold_2	FEELnc	gene	52342982	52344247	.	+	.	ID=KN361_nc302;locus_tag=KN361_nc302
HiC_scaffold_2	FEELnc	ncRNA	52342982	52344247	.	+	.	ID=KN361_nc302A;Parent=KN361_nc302;ncRNA_class=lncRNA;product=long non-coding RNA;transcript_id=gnl|BurtonUofA|KN361_nc302A
HiC_scaffold_2	FEELnc	exon	52342982	52343382	.	+	.	Parent=KN361_nc302A
HiC_scaffold_2	FEELnc	exon	52343481	52344247	.	+	.	Parent=KN361_nc302A
HiC_scaffold_2	tRNAscan-SE	gene	52363117	52363182	364	-	.	locus_tag=KN361_tr546
HiC_scaffold_2	tRNAscan-SE	tRNA	52363117	52363182	364	-	.	transcript_id=gnl|BurtonUofA|KN361_tr546;product=tRNA-Asp
HiC_scaffold_2	FEELnc	gene	52455560	52457891	.	-	.	ID=KN361_nc330;locus_tag=KN361_nc330
HiC_scaffold_2	FEELnc	ncRNA	52455560	52457891	.	-	.	ID=KN361_nc330B;Parent=KN361_nc330;ncRNA_class=lncRNA;product=long non-coding RNA;transcript_id=gnl|BurtonUofA|KN361_nc330B
HiC_scaffold_2	FEELnc	exon	52455560	52455766	.	-	.	Parent=KN361_nc330B
HiC_scaffold_2	FEELnc	exon	52456416	52456479	.	-	.	Parent=KN361_nc330B
HiC_scaffold_2	FEELnc	exon	52457316	52457509	.	-	.	Parent=KN361_nc330B
HiC_scaffold_2	FEELnc	exon	52457612	52457891	.	-	.	Parent=KN361_nc330B
HiC_scaffold_2	FEELnc	ncRNA	52455876	52457874	.	-	.	ID=KN361_nc330A;Parent=KN361_nc330;ncRNA_class=lncRNA;product=long non-coding RNA;transcript_id=gnl|BurtonUofA|KN361_nc330A
HiC_scaffold_2	FEELnc	exon	52455876	52456479	.	-	.	Parent=KN361_nc330A
HiC_scaffold_2	FEELnc	exon	52457316	52457874	.	-	.	Parent=KN361_nc330A
HiC_scaffold_2	tRNAscan-SE	gene	53581604	53581669	441	-	.	locus_tag=KN361_tr547
HiC_scaffold_2	tRNAscan-SE	tRNA	53581604	53581669	441	-	.	transcript_id=gnl|BurtonUofA|KN361_tr547;product=tRNA-Asp
HiC_scaffold_2	tRNAscan-SE	gene	53676508	53676577	430	-	.	locus_tag=KN361_tr548
HiC_scaffold_2	tRNAscan-SE	tRNA	53676508	53676577	430	-	.	transcript_id=gnl|BurtonUofA|KN361_tr548;product=tRNA-Leu
HiC_scaffold_2	tRNAscan-SE	gene	53737186	53737253	232	+	.	locus_tag=KN361_tr549
HiC_scaffold_2	tRNAscan-SE	tRNA	53737186	53737253	232	+	.	transcript_id=gnl|BurtonUofA|KN361_tr549;product=tRNA-Xxx
HiC_scaffold_2	FEELnc	gene	53741289	53741886	.	+	.	ID=KN361_nc363;locus_tag=KN361_nc363
HiC_scaffold_2	FEELnc	ncRNA	53741289	53741886	.	+	.	ID=KN361_nc363A;Parent=KN361_nc363;ncRNA_class=lncRNA;product=long non-coding RNA;transcript_id=gnl|BurtonUofA|KN361_nc363A
HiC_scaffold_2	FEELnc	exon	53741289	53741762	.	+	.	Parent=KN361_nc363A
HiC_scaffold_2	FEELnc	exon	53741839	53741886	.	+	.	Parent=KN361_nc363A
HiC_scaffold_2	tRNAscan-SE	gene	54626863	54626932	549	-	.	locus_tag=KN361_tr550
HiC_scaffold_2	tRNAscan-SE	tRNA	54626863	54626932	549	-	.	transcript_id=gnl|BurtonUofA|KN361_tr550;product=tRNA-Phe
HiC_scaffold_2	FEELnc	gene	55442300	55443044	.	-	.	ID=KN361_nc319;locus_tag=KN361_nc319
HiC_scaffold_2	FEELnc	ncRNA	55442300	55443044	.	-	.	ID=KN361_nc319A;Parent=KN361_nc319;ncRNA_class=lncRNA;product=long non-coding RNA;transcript_id=gnl|BurtonUofA|KN361_nc319A
HiC_scaffold_2	FEELnc	exon	55442300	55442768	.	-	.	Parent=KN361_nc319A
HiC_scaffold_2	FEELnc	exon	55443014	55443044	.	-	.	Parent=KN361_nc319A
HiC_scaffold_2	FEELnc	gene	55711608	55719657	.	+	.	ID=KN361_nc365;locus_tag=KN361_nc365
HiC_scaffold_2	FEELnc	ncRNA	55711608	55719657	.	+	.	ID=KN361_nc365A;Parent=KN361_nc365;ncRNA_class=lncRNA;product=long non-coding RNA;transcript_id=gnl|BurtonUofA|KN361_nc365A
HiC_scaffold_2	FEELnc	exon	55711608	55711663	.	+	.	Parent=KN361_nc365A
HiC_scaffold_2	FEELnc	exon	55719295	55719657	.	+	.	Parent=KN361_nc365A
HiC_scaffold_2	tRNAscan-SE	gene	55781081	55781150	387	+	.	locus_tag=KN361_tr551
HiC_scaffold_2	tRNAscan-SE	tRNA	55781081	55781150	387	+	.	transcript_id=gnl|BurtonUofA|KN361_tr551;product=tRNA-Phe
HiC_scaffold_2	tRNAscan-SE	gene	56722759	56722828	387	-	.	locus_tag=KN361_tr552
HiC_scaffold_2	tRNAscan-SE	tRNA	56722759	56722828	387	-	.	transcript_id=gnl|BurtonUofA|KN361_tr552;product=tRNA-Asp
HiC_scaffold_2	FEELnc	gene	59840571	59849169	.	-	.	ID=KN361_nc341;locus_tag=KN361_nc341
HiC_scaffold_2	FEELnc	ncRNA	59840571	59849169	.	-	.	ID=KN361_nc341A;Parent=KN361_nc341;ncRNA_class=lncRNA;product=long non-coding RNA;transcript_id=gnl|BurtonUofA|KN361_nc341A
HiC_scaffold_2	FEELnc	exon	59840571	59840618	.	-	.	Parent=KN361_nc341A
HiC_scaffold_2	FEELnc	exon	59848679	59849169	.	-	.	Parent=KN361_nc341A
HiC_scaffold_2	tRNAscan-SE	gene	60014585	60014654	235	-	.	locus_tag=KN361_tr553
HiC_scaffold_2	tRNAscan-SE	tRNA	60014585	60014654	235	-	.	transcript_id=gnl|BurtonUofA|KN361_tr553;product=tRNA-Leu
HiC_scaffold_2	tRNAscan-SE	gene	60020264	60020334	379	+	.	locus_tag=KN361_tr554
HiC_scaffold_2	tRNAscan-SE	tRNA	60020264	60020334	379	+	.	transcript_id=gnl|BurtonUofA|KN361_tr554;product=tRNA-Phe
HiC_scaffold_2	FEELnc	gene	60581218	60584280	.	+	.	ID=KN361_nc288;locus_tag=KN361_nc288
HiC_scaffold_2	FEELnc	ncRNA	60581218	60583864	.	+	.	ID=KN361_nc288C;Parent=KN361_nc288;ncRNA_class=lncRNA;product=long non-coding RNA;transcript_id=gnl|BurtonUofA|KN361_nc288C
HiC_scaffold_2	FEELnc	exon	60581218	60581608	.	+	.	Parent=KN361_nc288C
HiC_scaffold_2	FEELnc	exon	60581701	60583864	.	+	.	Parent=KN361_nc288C
HiC_scaffold_2	FEELnc	ncRNA	60581220	60584280	.	+	.	ID=KN361_nc288B;Parent=KN361_nc288;ncRNA_class=lncRNA;product=long non-coding RNA;transcript_id=gnl|BurtonUofA|KN361_nc288B
HiC_scaffold_2	FEELnc	exon	60581220	60581608	.	+	.	Parent=KN361_nc288B
HiC_scaffold_2	FEELnc	exon	60581701	60581728	.	+	.	Parent=KN361_nc288B
HiC_scaffold_2	FEELnc	exon	60582509	60584280	.	+	.	Parent=KN361_nc288B
HiC_scaffold_2	FEELnc	ncRNA	60581702	60583962	.	+	.	ID=KN361_nc288A;Parent=KN361_nc288;ncRNA_class=lncRNA;product=long non-coding RNA;transcript_id=gnl|BurtonUofA|KN361_nc288A
HiC_scaffold_2	FEELnc	exon	60581702	60581729	.	+	.	Parent=KN361_nc288A
HiC_scaffold_2	FEELnc	exon	60582510	60583962	.	+	.	Parent=KN361_nc288A
HiC_scaffold_2	FEELnc	gene	65363613	65364111	.	-	.	ID=KN361_nc346;locus_tag=KN361_nc346
HiC_scaffold_2	FEELnc	ncRNA	65363613	65364111	.	-	.	ID=KN361_nc346B;Parent=KN361_nc346;ncRNA_class=lncRNA;product=long non-coding RNA;transcript_id=gnl|BurtonUofA|KN361_nc346B
HiC_scaffold_2	FEELnc	exon	65363613	65363810	.	-	.	Parent=KN361_nc346B
HiC_scaffold_2	FEELnc	exon	65363885	65364111	.	-	.	Parent=KN361_nc346B
HiC_scaffold_2	FEELnc	ncRNA	65363614	65364110	.	-	.	ID=KN361_nc346A;Parent=KN361_nc346;ncRNA_class=lncRNA;product=long non-coding RNA;transcript_id=gnl|BurtonUofA|KN361_nc346A
HiC_scaffold_2	FEELnc	exon	65363614	65363808	.	-	.	Parent=KN361_nc346A
HiC_scaffold_2	FEELnc	exon	65363885	65364110	.	-	.	Parent=KN361_nc346A
HiC_scaffold_2	blastn_rnammer	gene	65666881	65666989	.	-	.	locus_tag=KN361_rr66
HiC_scaffold_2	blastn_rnammer	rRNA	65666881	65666989	.	-	.	transcript_id=gnl|BurtonUofA|KN361_rr66;product=5S ribosomal RNA
HiC_scaffold_2	tRNAscan-SE	gene	65902334	65902404	243	+	.	locus_tag=KN361_tr555
HiC_scaffold_2	tRNAscan-SE	tRNA	65902334	65902404	243	+	.	transcript_id=gnl|BurtonUofA|KN361_tr555;product=tRNA-Phe
HiC_scaffold_2	FEELnc	gene	67013055	67018762	.	-	.	ID=KN361_nc342;locus_tag=KN361_nc342
HiC_scaffold_2	FEELnc	ncRNA	67013055	67018762	.	-	.	ID=KN361_nc342A;Parent=KN361_nc342;ncRNA_class=lncRNA;product=long non-coding RNA;transcript_id=gnl|BurtonUofA|KN361_nc342A
HiC_scaffold_2	FEELnc	exon	67013055	67014143	.	-	.	Parent=KN361_nc342A
HiC_scaffold_2	FEELnc	exon	67018717	67018762	.	-	.	Parent=KN361_nc342A
HiC_scaffold_2	tRNAscan-SE	gene	67510672	67510741	450	-	.	locus_tag=KN361_tr556
HiC_scaffold_2	tRNAscan-SE	tRNA	67510672	67510741	450	-	.	transcript_id=gnl|BurtonUofA|KN361_tr556;product=tRNA-Phe
HiC_scaffold_2	tRNAscan-SE	gene	67796694	67796763	409	+	.	locus_tag=KN361_tr557
HiC_scaffold_2	tRNAscan-SE	tRNA	67796694	67796763	409	+	.	transcript_id=gnl|BurtonUofA|KN361_tr557;product=tRNA-Phe
HiC_scaffold_2	tRNAscan-SE	gene	68216876	68216945	215	+	.	locus_tag=KN361_tr558
HiC_scaffold_2	tRNAscan-SE	tRNA	68216876	68216945	215	+	.	transcript_id=gnl|BurtonUofA|KN361_tr558;product=tRNA-Xxx
HiC_scaffold_2	FEELnc	gene	68370746	68375072	.	-	.	ID=KN361_nc347;locus_tag=KN361_nc347
HiC_scaffold_2	FEELnc	ncRNA	68370746	68375072	.	-	.	ID=KN361_nc347A;Parent=KN361_nc347;ncRNA_class=lncRNA;product=long non-coding RNA;transcript_id=gnl|BurtonUofA|KN361_nc347A
HiC_scaffold_2	FEELnc	exon	68370746	68370922	.	-	.	Parent=KN361_nc347A
HiC_scaffold_2	FEELnc	exon	68373266	68373295	.	-	.	Parent=KN361_nc347A
HiC_scaffold_2	FEELnc	exon	68373395	68375072	.	-	.	Parent=KN361_nc347A
HiC_scaffold_2	FEELnc	ncRNA	68370859	68373266	.	-	.	ID=KN361_nc347C;Parent=KN361_nc347;ncRNA_class=lncRNA;product=long non-coding RNA;transcript_id=gnl|BurtonUofA|KN361_nc347C
HiC_scaffold_2	FEELnc	exon	68370859	68370922	.	-	.	Parent=KN361_nc347C
HiC_scaffold_2	FEELnc	exon	68371572	68371637	.	-	.	Parent=KN361_nc347C
HiC_scaffold_2	FEELnc	exon	68372350	68372374	.	-	.	Parent=KN361_nc347C
HiC_scaffold_2	FEELnc	exon	68372464	68373266	.	-	.	Parent=KN361_nc347C
HiC_scaffold_2	FEELnc	ncRNA	68373401	68375017	.	-	.	ID=KN361_nc347B;Parent=KN361_nc347;ncRNA_class=lncRNA;product=long non-coding RNA;transcript_id=gnl|BurtonUofA|KN361_nc347B
HiC_scaffold_2	FEELnc	exon	68373401	68374524	.	-	.	Parent=KN361_nc347B
HiC_scaffold_2	FEELnc	exon	68374621	68375017	.	-	.	Parent=KN361_nc347B
HiC_scaffold_2	FEELnc	ncRNA	68373812	68374990	.	-	.	ID=KN361_nc347D;Parent=KN361_nc347;ncRNA_class=lncRNA;product=long non-coding RNA;transcript_id=gnl|BurtonUofA|KN361_nc347D
HiC_scaffold_2	FEELnc	exon	68373812	68373825	.	-	.	Parent=KN361_nc347D
HiC_scaffold_2	FEELnc	exon	68374494	68374523	.	-	.	Parent=KN361_nc347D
HiC_scaffold_2	FEELnc	exon	68374621	68374990	.	-	.	Parent=KN361_nc347D
HiC_scaffold_2	FEELnc	gene	68383635	68384479	.	+	.	ID=KN361_nc306;locus_tag=KN361_nc306
HiC_scaffold_2	FEELnc	ncRNA	68383635	68384479	.	+	.	ID=KN361_nc306A;Parent=KN361_nc306;ncRNA_class=lncRNA;product=long non-coding RNA;transcript_id=gnl|BurtonUofA|KN361_nc306A
HiC_scaffold_2	FEELnc	exon	68383635	68383954	.	+	.	Parent=KN361_nc306A
HiC_scaffold_2	FEELnc	exon	68384069	68384479	.	+	.	Parent=KN361_nc306A
HiC_scaffold_2	tRNAscan-SE	gene	70360198	70360268	446	-	.	locus_tag=KN361_tr559
HiC_scaffold_2	tRNAscan-SE	tRNA	70360198	70360268	446	-	.	transcript_id=gnl|BurtonUofA|KN361_tr559;product=tRNA-Phe
HiC_scaffold_2	tRNAscan-SE	gene	70672672	70672741	415	-	.	locus_tag=KN361_tr560
HiC_scaffold_2	tRNAscan-SE	tRNA	70672672	70672741	415	-	.	transcript_id=gnl|BurtonUofA|KN361_tr560;product=tRNA-Asp
HiC_scaffold_2	tRNAscan-SE	gene	71330846	71330915	530	+	.	locus_tag=KN361_tr561
HiC_scaffold_2	tRNAscan-SE	tRNA	71330846	71330915	530	+	.	transcript_id=gnl|BurtonUofA|KN361_tr561;product=tRNA-Ile
HiC_scaffold_2	tRNAscan-SE	gene	71374071	71374140	437	-	.	locus_tag=KN361_tr562
HiC_scaffold_2	tRNAscan-SE	tRNA	71374071	71374140	437	-	.	transcript_id=gnl|BurtonUofA|KN361_tr562;product=tRNA-Tyr
HiC_scaffold_2	tRNAscan-SE	gene	71418632	71418701	495	-	.	locus_tag=KN361_tr563
HiC_scaffold_2	tRNAscan-SE	tRNA	71418632	71418701	495	-	.	transcript_id=gnl|BurtonUofA|KN361_tr563;product=tRNA-Phe
HiC_scaffold_2	FEELnc	gene	72398046	72405503	.	+	.	ID=KN361_nc318;locus_tag=KN361_nc318
HiC_scaffold_2	FEELnc	ncRNA	72398046	72405503	.	+	.	ID=KN361_nc318A;Parent=KN361_nc318;ncRNA_class=lncRNA;product=long non-coding RNA;transcript_id=gnl|BurtonUofA|KN361_nc318A
HiC_scaffold_2	FEELnc	exon	72398046	72398214	.	+	.	Parent=KN361_nc318A
HiC_scaffold_2	FEELnc	exon	72405429	72405503	.	+	.	Parent=KN361_nc318A
HiC_scaffold_2	tRNAscan-SE	gene	72871428	72871497	426	+	.	locus_tag=KN361_tr564
HiC_scaffold_2	tRNAscan-SE	tRNA	72871428	72871497	426	+	.	transcript_id=gnl|BurtonUofA|KN361_tr564;product=tRNA-Lys
HiC_scaffold_2	tRNAscan-SE	gene	72998042	72998113	559	+	.	locus_tag=KN361_tr565
HiC_scaffold_2	tRNAscan-SE	tRNA	72998042	72998113	559	+	.	transcript_id=gnl|BurtonUofA|KN361_tr565;product=tRNA-Asn
HiC_scaffold_2	FEELnc	gene	73273564	73274863	.	+	.	ID=KN361_nc418;locus_tag=KN361_nc418
HiC_scaffold_2	FEELnc	ncRNA	73273564	73274863	.	+	.	ID=KN361_nc418A;Parent=KN361_nc418;ncRNA_class=lncRNA;product=long non-coding RNA;transcript_id=gnl|BurtonUofA|KN361_nc418A
HiC_scaffold_2	FEELnc	exon	73273564	73273641	.	+	.	Parent=KN361_nc418A
HiC_scaffold_2	FEELnc	exon	73274546	73274863	.	+	.	Parent=KN361_nc418A
HiC_scaffold_2	tRNAscan-SE	gene	73293655	73293724	504	-	.	locus_tag=KN361_tr566
HiC_scaffold_2	tRNAscan-SE	tRNA	73293655	73293724	504	-	.	transcript_id=gnl|BurtonUofA|KN361_tr566;product=tRNA-Ile
HiC_scaffold_2	tRNAscan-SE	gene	74086781	74086848	299	+	.	locus_tag=KN361_tr567
HiC_scaffold_2	tRNAscan-SE	tRNA	74086781	74086848	299	+	.	transcript_id=gnl|BurtonUofA|KN361_tr567;product=tRNA-Phe
HiC_scaffold_2	tRNAscan-SE	gene	74874052	74874127	481	+	.	locus_tag=KN361_tr568
HiC_scaffold_2	tRNAscan-SE	tRNA	74874052	74874127	481	+	.	transcript_id=gnl|BurtonUofA|KN361_tr568;product=tRNA-Asp
HiC_scaffold_2	tRNAscan-SE	gene	75322162	75322231	399	-	.	locus_tag=KN361_tr569
HiC_scaffold_2	tRNAscan-SE	tRNA	75322162	75322231	399	-	.	transcript_id=gnl|BurtonUofA|KN361_tr569;product=tRNA-Asn
HiC_scaffold_2	FEELnc	gene	76453765	76454647	.	-	.	ID=KN361_nc317;locus_tag=KN361_nc317
HiC_scaffold_2	FEELnc	ncRNA	76453765	76454647	.	-	.	ID=KN361_nc317A;Parent=KN361_nc317;ncRNA_class=lncRNA;product=long non-coding RNA;transcript_id=gnl|BurtonUofA|KN361_nc317A
HiC_scaffold_2	FEELnc	exon	76453765	76454048	.	-	.	Parent=KN361_nc317A
HiC_scaffold_2	FEELnc	exon	76454567	76454647	.	-	.	Parent=KN361_nc317A
HiC_scaffold_2	tRNAscan-SE	gene	77257281	77257350	381	-	.	locus_tag=KN361_tr570
HiC_scaffold_2	tRNAscan-SE	tRNA	77257281	77257350	381	-	.	transcript_id=gnl|BurtonUofA|KN361_tr570;product=tRNA-Phe
HiC_scaffold_2	FEELnc	gene	78760559	78761071	.	+	.	ID=KN361_nc307;locus_tag=KN361_nc307
HiC_scaffold_2	FEELnc	ncRNA	78760559	78761071	.	+	.	ID=KN361_nc307A;Parent=KN361_nc307;ncRNA_class=lncRNA;product=long non-coding RNA;transcript_id=gnl|BurtonUofA|KN361_nc307A
HiC_scaffold_2	FEELnc	exon	78760559	78760712	.	+	.	Parent=KN361_nc307A
HiC_scaffold_2	FEELnc	exon	78760797	78761071	.	+	.	Parent=KN361_nc307A
HiC_scaffold_2	tRNAscan-SE	gene	79708498	79708567	532	-	.	locus_tag=KN361_tr571
HiC_scaffold_2	tRNAscan-SE	tRNA	79708498	79708567	532	-	.	transcript_id=gnl|BurtonUofA|KN361_tr571;product=tRNA-Leu
HiC_scaffold_2	tRNAscan-SE	gene	80887397	80887466	462	-	.	locus_tag=KN361_tr572
HiC_scaffold_2	tRNAscan-SE	tRNA	80887397	80887466	462	-	.	transcript_id=gnl|BurtonUofA|KN361_tr572;product=tRNA-Phe
HiC_scaffold_2	FEELnc	gene	81246815	81252071	.	-	.	ID=KN361_nc310;locus_tag=KN361_nc310
HiC_scaffold_2	FEELnc	ncRNA	81246815	81252071	.	-	.	ID=KN361_nc310A;Parent=KN361_nc310;ncRNA_class=lncRNA;product=long non-coding RNA;transcript_id=gnl|BurtonUofA|KN361_nc310A
HiC_scaffold_2	FEELnc	exon	81246815	81246865	.	-	.	Parent=KN361_nc310A
HiC_scaffold_2	FEELnc	exon	81251839	81252071	.	-	.	Parent=KN361_nc310A
HiC_scaffold_2	tRNAscan-SE	gene	81862826	81862895	423	-	.	locus_tag=KN361_tr573
[truncated: 2,433 more rows]
