# Supplementary material for: A chromosome-level genome assembly of Plantago ovata
Source: Sci Rep. 2023 Jan 27;13:1528. doi: 10.1038/s41598-022-25078-5 (PMC9883528; doi:10.1038/s41598-022-25078-5)
Supplement: Supplementary file 15 — Supplementary Information 15. [file 41598_2022_25078_MOESM15_ESM.gff]

##gff-version 2
##date 2021-05-31
##sequence-region Plantago_ovata_ncbi.fasta
HiC_scaffold_1	RepeatMasker	similarity	7	48	11.9	+	.	Target "Motif:rnd-1_family-499" 1 42
HiC_scaffold_1	RepeatMasker	similarity	58	336	14.0	+	.	Target "Motif:(AACCCGG)n" 1 279
HiC_scaffold_1	RepeatMasker	similarity	337	386	12.0	+	.	Target "Motif:rnd-1_family-499" 2 51
HiC_scaffold_1	RepeatMasker	similarity	3526	3767	26.5	+	.	Target "Motif:rnd-5_family-302" 337 553
HiC_scaffold_1	RepeatMasker	similarity	3814	3863	18.0	+	.	Target "Motif:rnd-6_family-3506" 8779 8831
HiC_scaffold_1	RepeatMasker	similarity	3939	4108	6.5	-	.	Target "Motif:rnd-1_family-268" 1 170
HiC_scaffold_1	RepeatMasker	similarity	4457	4812	15.6	-	.	Target "Motif:rnd-6_family-1990" 560 942
HiC_scaffold_1	RepeatMasker	similarity	4813	4839	3.9	+	.	Target "Motif:(G)n" 1 27
HiC_scaffold_1	RepeatMasker	similarity	4901	5045	16.0	-	.	Target "Motif:rnd-6_family-1990" 269 408
HiC_scaffold_1	RepeatMasker	similarity	5078	5265	2.7	+	.	Target "Motif:rnd-6_family-9731" 649 836
HiC_scaffold_1	RepeatMasker	similarity	5547	5594	4.2	+	.	Target "Motif:rnd-6_family-9731" 836 887
HiC_scaffold_1	RepeatMasker	similarity	7297	7432	20.0	+	.	Target "Motif:rnd-1_family-315" 2828 2960
HiC_scaffold_1	RepeatMasker	similarity	7455	7630	17.4	-	.	Target "Motif:rnd-5_family-590" 1891 2077
HiC_scaffold_1	RepeatMasker	similarity	7659	8085	7.4	+	.	Target "Motif:rnd-5_family-4225" 67 482
HiC_scaffold_1	RepeatMasker	similarity	8298	8325	0.0	+	.	Target "Motif:(CTT)n" 1 28
HiC_scaffold_1	RepeatMasker	similarity	8714	8763	30.6	+	.	Target "Motif:(TTTA)n" 1 49
HiC_scaffold_1	RepeatMasker	similarity	8994	9011	0.0	+	.	Target "Motif:(TG)n" 1 18
HiC_scaffold_1	RepeatMasker	similarity	9539	9568	14.9	+	.	Target "Motif:(T)n" 1 30
HiC_scaffold_1	RepeatMasker	similarity	11793	11894	3.9	-	.	Target "Motif:rnd-6_family-2797" 1 137
HiC_scaffold_1	RepeatMasker	similarity	12113	12127	21.8	-	.	Target "Motif:rnd-1_family-185" 8 148
HiC_scaffold_1	RepeatMasker	similarity	12128	12255	21.3	+	.	Target "Motif:rnd-2_family-2" 117 244
HiC_scaffold_1	RepeatMasker	similarity	12572	12616	17.5	+	.	Target "Motif:(TA)n" 1 48
HiC_scaffold_1	RepeatMasker	similarity	12980	13341	6.3	+	.	Target "Motif:rnd-6_family-7617" 245 630
HiC_scaffold_1	RepeatMasker	similarity	13533	13720	9.4	+	.	Target "Motif:rnd-6_family-7617" 630 793
HiC_scaffold_1	RepeatMasker	similarity	13726	13891	17.4	-	.	Target "Motif:rnd-5_family-854" 27 184
HiC_scaffold_1	RepeatMasker	similarity	14008	14037	7.2	+	.	Target "Motif:(TTTTTC)n" 1 31
HiC_scaffold_1	RepeatMasker	similarity	14062	14176	14.0	+	.	Target "Motif:rnd-5_family-854" 1 134
HiC_scaffold_1	RepeatMasker	similarity	14417	15340	7.3	+	.	Target "Motif:rnd-1_family-315" 2026 2968
HiC_scaffold_1	RepeatMasker	similarity	15438	15681	12.8	+	.	Target "Motif:rnd-6_family-5277" 274 516
HiC_scaffold_1	RepeatMasker	similarity	16205	16235	14.5	+	.	Target "Motif:(TAG)n" 1 31
HiC_scaffold_1	RepeatMasker	similarity	16364	16435	25.4	+	.	Target "Motif:(TGTTGA)n" 1 73
HiC_scaffold_1	RepeatMasker	similarity	17102	17122	0.0	+	.	Target "Motif:(A)n" 1 21
HiC_scaffold_1	RepeatMasker	similarity	17999	18015	0.0	+	.	Target "Motif:(A)n" 1 17
HiC_scaffold_1	RepeatMasker	similarity	18390	18422	13.2	+	.	Target "Motif:(GTA)n" 1 33
HiC_scaffold_1	RepeatMasker	similarity	18777	19070	21.9	-	.	Target "Motif:rnd-6_family-423" 1 293
HiC_scaffold_1	RepeatMasker	similarity	18840	19075	3.4	+	.	Target "Motif:rnd-5_family-2895" 1 237
HiC_scaffold_1	RepeatMasker	similarity	19140	19300	22.4	-	.	Target "Motif:rnd-6_family-100" 254 442
HiC_scaffold_1	RepeatMasker	similarity	19303	19357	9.3	-	.	Target "Motif:rnd-5_family-1060" 1 54
HiC_scaffold_1	RepeatMasker	similarity	19381	19664	20.8	-	.	Target "Motif:rnd-5_family-449" 79 373
HiC_scaffold_1	RepeatMasker	similarity	19583	19681	12.5	+	.	Target "Motif:rnd-6_family-4425" 84 179
HiC_scaffold_1	RepeatMasker	similarity	20000	20204	17.6	+	.	Target "Motif:rnd-6_family-10294" 2028 2236
HiC_scaffold_1	RepeatMasker	similarity	20347	20698	5.3	+	.	Target "Motif:rnd-1_family-375" 2 342
HiC_scaffold_1	RepeatMasker	similarity	21099	21293	24.7	-	.	Target "Motif:rnd-4_family-15" 158 354
HiC_scaffold_1	RepeatMasker	similarity	21306	21534	14.6	+	.	Target "Motif:rnd-6_family-5840" 7 256
HiC_scaffold_1	RepeatMasker	similarity	21820	21870	21.9	+	.	Target "Motif:A-rich" 1 51
HiC_scaffold_1	RepeatMasker	similarity	21934	22195	16.1	+	.	Target "Motif:rnd-1_family-511" 1 255
HiC_scaffold_1	RepeatMasker	similarity	22328	22401	18.1	-	.	Target "Motif:rnd-4_family-170" 77 144
HiC_scaffold_1	RepeatMasker	similarity	22591	22630	12.5	+	.	Target "Motif:rnd-6_family-12079" 4918 4957
HiC_scaffold_1	RepeatMasker	similarity	23845	23998	21.1	-	.	Target "Motif:rnd-5_family-568" 1 150
HiC_scaffold_1	RepeatMasker	similarity	24056	24330	25.3	+	.	Target "Motif:rnd-1_family-209" 59 330
HiC_scaffold_1	RepeatMasker	similarity	24331	24366	20.7	-	.	Target "Motif:rnd-4_family-15" 150 759
HiC_scaffold_1	RepeatMasker	similarity	24413	24501	21.2	+	.	Target "Motif:rnd-1_family-343" 1 82
HiC_scaffold_1	RepeatMasker	similarity	24471	24626	20.9	-	.	Target "Motif:rnd-1_family-232" 418 570
HiC_scaffold_1	RepeatMasker	similarity	25222	25322	19.8	+	.	Target "Motif:rnd-5_family-284" 24 120
HiC_scaffold_1	RepeatMasker	similarity	25709	25982	9.2	+	.	Target "Motif:rnd-6_family-1416" 43 315
HiC_scaffold_1	RepeatMasker	similarity	26123	26399	24.0	-	.	Target "Motif:rnd-5_family-1478" 37 306
HiC_scaffold_1	RepeatMasker	similarity	26527	26978	24.7	+	.	Target "Motif:rnd-5_family-176" 70 530
HiC_scaffold_1	RepeatMasker	similarity	28323	28366	20.9	+	.	Target "Motif:A-rich" 1 44
HiC_scaffold_1	RepeatMasker	similarity	28404	28431	0.0	+	.	Target "Motif:(AGAT)n" 1 28
HiC_scaffold_1	RepeatMasker	similarity	28456	28489	9.4	+	.	Target "Motif:(TAGA)n" 1 34
HiC_scaffold_1	RepeatMasker	similarity	28651	28706	24.7	+	.	Target "Motif:A-rich" 1 56
HiC_scaffold_1	RepeatMasker	similarity	28824	28857	12.8	+	.	Target "Motif:(TCAA)n" 1 35
HiC_scaffold_1	RepeatMasker	similarity	29105	29344	24.8	+	.	Target "Motif:rnd-6_family-14616" 45 287
HiC_scaffold_1	RepeatMasker	similarity	29402	29703	27.7	+	.	Target "Motif:rnd-1_family-562" 6 314
HiC_scaffold_1	RepeatMasker	similarity	30092	30394	12.5	+	.	Target "Motif:rnd-1_family-73" 1 296
HiC_scaffold_1	RepeatMasker	similarity	30173	30562	17.6	-	.	Target "Motif:rnd-1_family-137" 2 407
HiC_scaffold_1	RepeatMasker	similarity	30581	30748	15.8	+	.	Target "Motif:rnd-6_family-5839" 4 213
HiC_scaffold_1	RepeatMasker	similarity	31171	31268	7.1	-	.	Target "Motif:rnd-1_family-761" 1 129
HiC_scaffold_1	RepeatMasker	similarity	31313	31329	0.0	+	.	Target "Motif:(TA)n" 1 17
HiC_scaffold_1	RepeatMasker	similarity	31364	31725	13.9	+	.	Target "Motif:rnd-1_family-204" 1 302
HiC_scaffold_1	RepeatMasker	similarity	31775	32122	21.6	-	.	Target "Motif:rnd-1_family-193" 1327 1700
HiC_scaffold_1	RepeatMasker	similarity	31896	32696	12.5	+	.	Target "Motif:rnd-1_family-202" 8 704
HiC_scaffold_1	RepeatMasker	similarity	32692	32895	6.9	+	.	Target "Motif:rnd-1_family-8" 1187 1398
HiC_scaffold_1	RepeatMasker	similarity	32864	33305	3.6	+	.	Target "Motif:rnd-5_family-1905" 245 685
HiC_scaffold_1	RepeatMasker	similarity	33650	33680	0.0	+	.	Target "Motif:(TAAA)n" 1 32
HiC_scaffold_1	RepeatMasker	similarity	33946	34045	15.0	+	.	Target "Motif:rnd-6_family-14616" 351 450
HiC_scaffold_1	RepeatMasker	similarity	34168	34867	23.5	-	.	Target "Motif:rnd-5_family-1595" 51 791
HiC_scaffold_1	RepeatMasker	similarity	34840	34983	18.9	+	.	Target "Motif:rnd-6_family-5277" 362 503
HiC_scaffold_1	RepeatMasker	similarity	34865	34990	14.6	-	.	Target "Motif:rnd-6_family-281" 18 141
HiC_scaffold_1	RepeatMasker	similarity	34986	35066	16.1	-	.	Target "Motif:rnd-5_family-1792" 4 85
HiC_scaffold_1	RepeatMasker	similarity	35406	35443	25.8	+	.	Target "Motif:(ATTTCG)n" 1 38
HiC_scaffold_1	RepeatMasker	similarity	35566	35664	24.2	+	.	Target "Motif:rnd-1_family-769" 4 103
HiC_scaffold_1	RepeatMasker	similarity	35987	36274	14.3	-	.	Target "Motif:rnd-6_family-3467" 268 555
HiC_scaffold_1	RepeatMasker	similarity	36668	36898	25.0	+	.	Target "Motif:rnd-5_family-444" 401 630
HiC_scaffold_1	RepeatMasker	similarity	37040	37241	27.0	-	.	Target "Motif:rnd-6_family-7253" 347 551
HiC_scaffold_1	RepeatMasker	similarity	37263	37437	15.8	-	.	Target "Motif:rnd-4_family-170" 1 165
HiC_scaffold_1	RepeatMasker	similarity	37886	37989	0.0	+	.	Target "Motif:(AT)n" 1 104
HiC_scaffold_1	RepeatMasker	similarity	38073	38249	25.9	-	.	Target "Motif:rnd-6_family-100" 237 427
HiC_scaffold_1	RepeatMasker	similarity	38556	38641	17.4	+	.	Target "Motif:rnd-1_family-453" 6 102
HiC_scaffold_1	RepeatMasker	similarity	38792	38830	18.3	+	.	Target "Motif:(ACATCA)n" 1 39
HiC_scaffold_1	RepeatMasker	similarity	39154	39219	15.4	+	.	Target "Motif:rnd-2_family-2" 138 205
HiC_scaffold_1	RepeatMasker	similarity	39220	39250	23.5	-	.	Target "Motif:rnd-6_family-281" 6 100
HiC_scaffold_1	RepeatMasker	similarity	39565	39747	26.4	-	.	Target "Motif:rnd-5_family-4501" 1 181
HiC_scaffold_1	RepeatMasker	similarity	39948	40076	15.0	+	.	Target "Motif:rnd-6_family-1416" 106 233
HiC_scaffold_1	RepeatMasker	similarity	40283	40456	19.4	-	.	Target "Motif:rnd-4_family-170" 1 159
HiC_scaffold_1	RepeatMasker	similarity	40675	40817	15.8	+	.	Target "Motif:rnd-5_family-5277" 3 141
HiC_scaffold_1	RepeatMasker	similarity	40814	41317	19.3	+	.	Target "Motif:rnd-4_family-15" 11 840
HiC_scaffold_1	RepeatMasker	similarity	41318	41656	8.0	-	.	Target "Motif:rnd-1_family-224" 1 339
HiC_scaffold_1	RepeatMasker	similarity	41657	41671	19.3	+	.	Target "Motif:rnd-4_family-15" 841 868
HiC_scaffold_1	RepeatMasker	similarity	41666	42443	6.3	+	.	Target "Motif:rnd-4_family-20" 26 469
HiC_scaffold_1	RepeatMasker	similarity	42105	42491	2.8	-	.	Target "Motif:rnd-1_family-155" 1 388
HiC_scaffold_1	RepeatMasker	similarity	42942	43255	10.8	-	.	Target "Motif:rnd-5_family-5277" 5 314
HiC_scaffold_1	RepeatMasker	similarity	43350	43386	18.3	+	.	Target "Motif:(T)n" 1 37
HiC_scaffold_1	RepeatMasker	similarity	46420	46531	5.4	+	.	Target "Motif:rnd-5_family-2443" 1 118
HiC_scaffold_1	RepeatMasker	similarity	46426	46600	17.1	-	.	Target "Motif:rnd-5_family-6178" 67 239
HiC_scaffold_1	RepeatMasker	similarity	46735	46816	22.2	-	.	Target "Motif:rnd-6_family-1492" 21 104
HiC_scaffold_1	RepeatMasker	similarity	47471	47586	0.9	+	.	Target "Motif:(TTA)n" 1 116
HiC_scaffold_1	RepeatMasker	similarity	47595	47618	4.7	+	.	Target "Motif:(TTAA)n" 1 23
HiC_scaffold_1	RepeatMasker	similarity	47680	47707	4.0	+	.	Target "Motif:(ATATT)n" 1 27
HiC_scaffold_1	RepeatMasker	similarity	49774	50026	14.7	-	.	Target "Motif:rnd-2_family-2" 1 244
HiC_scaffold_1	RepeatMasker	similarity	50027	50082	8.9	-	.	Target "Motif:rnd-5_family-1549" 59 119
HiC_scaffold_1	RepeatMasker	similarity	54636	54655	5.2	+	.	Target "Motif:(TCT)n" 1 20
HiC_scaffold_1	RepeatMasker	similarity	54656	54756	20.5	+	.	Target "Motif:(CCA)n" 1 99
HiC_scaffold_1	RepeatMasker	similarity	55541	55804	27.2	-	.	Target "Motif:rnd-1_family-9" 1494 1691
HiC_scaffold_1	RepeatMasker	similarity	55966	56075	15.4	-	.	Target "Motif:rnd-4_family-97" 1 138
HiC_scaffold_1	RepeatMasker	similarity	56149	56226	19.7	-	.	Target "Motif:rnd-1_family-533" 214 293
HiC_scaffold_1	RepeatMasker	similarity	56223	56300	13.0	-	.	Target "Motif:rnd-6_family-5827" 1 82
HiC_scaffold_1	RepeatMasker	similarity	56382	56409	0.0	+	.	Target "Motif:(TAT)n" 1 28
HiC_scaffold_1	RepeatMasker	similarity	56544	56615	27.2	+	.	Target "Motif:(ATATT)n" 1 75
HiC_scaffold_1	RepeatMasker	similarity	56677	57172	10.6	+	.	Target "Motif:rnd-6_family-5909" 1 477
HiC_scaffold_1	RepeatMasker	similarity	58485	58654	14.5	-	.	Target "Motif:rnd-4_family-170" 1 159
HiC_scaffold_1	RepeatMasker	similarity	58879	59117	12.2	-	.	Target "Motif:rnd-6_family-2552" 435 672
HiC_scaffold_1	RepeatMasker	similarity	59149	59332	10.6	+	.	Target "Motif:rnd-1_family-347" 1 231
HiC_scaffold_1	RepeatMasker	similarity	59349	59363	19.9	+	.	Target "Motif:(TTTAATT)n" 1 66
HiC_scaffold_1	RepeatMasker	similarity	59364	59421	23.0	+	.	Target "Motif:(TTAT)n" 1 59
HiC_scaffold_1	RepeatMasker	similarity	59651	59679	19.7	+	.	Target "Motif:(T)n" 1 29
HiC_scaffold_1	RepeatMasker	similarity	59791	60107	16.6	-	.	Target "Motif:rnd-5_family-3473" 39 635
HiC_scaffold_1	RepeatMasker	similarity	60851	61174	15.3	+	.	Target "Motif:rnd-1_family-385" 19 615
HiC_scaffold_1	RepeatMasker	similarity	61132	62063	11.2	-	.	Target "Motif:rnd-1_family-180" 1 1144
HiC_scaffold_1	RepeatMasker	similarity	62319	62421	0.0	+	.	Target "Motif:(AT)n" 1 103
HiC_scaffold_1	RepeatMasker	similarity	62440	62505	10.6	+	.	Target "Motif:rnd-1_family-383" 2 67
HiC_scaffold_1	RepeatMasker	similarity	62644	62708	15.6	+	.	Target "Motif:rnd-6_family-3891" 179 243
HiC_scaffold_1	RepeatMasker	similarity	62668	62850	19.6	-	.	Target "Motif:rnd-5_family-299" 148 331
HiC_scaffold_1	RepeatMasker	similarity	63264	63414	23.1	-	.	Target "Motif:rnd-6_family-7253" 202 357
HiC_scaffold_1	RepeatMasker	similarity	63818	63979	20.8	-	.	Target "Motif:rnd-5_family-568" 1 157
HiC_scaffold_1	RepeatMasker	similarity	63984	64070	25.9	-	.	Target "Motif:rnd-6_family-36" 2 86
HiC_scaffold_1	RepeatMasker	similarity	64114	64185	8.4	+	.	Target "Motif:rnd-5_family-5663" 1 74
HiC_scaffold_1	RepeatMasker	similarity	64186	64257	19.1	-	.	Target "Motif:rnd-5_family-2571" 494 597
HiC_scaffold_1	RepeatMasker	similarity	64750	64808	8.6	+	.	Target "Motif:rnd-5_family-2170" 1802 1865
HiC_scaffold_1	RepeatMasker	similarity	65068	65097	12.0	+	.	Target "Motif:(TGTA)n" 1 29
HiC_scaffold_1	RepeatMasker	similarity	65263	65516	15.0	+	.	Target "Motif:rnd-5_family-449" 115 374
HiC_scaffold_1	RepeatMasker	similarity	65742	65901	20.9	-	.	Target "Motif:rnd-6_family-10294" 2067 2236
HiC_scaffold_1	RepeatMasker	similarity	65922	66437	25.2	+	.	Target "Motif:rnd-5_family-302" 30 554
HiC_scaffold_1	RepeatMasker	similarity	66668	66740	17.8	-	.	Target "Motif:rnd-5_family-302" 147 223
HiC_scaffold_1	RepeatMasker	similarity	66780	67075	21.9	-	.	Target "Motif:rnd-5_family-302" 11 306
HiC_scaffold_1	RepeatMasker	similarity	67341	67527	19.8	+	.	Target "Motif:rnd-5_family-146" 1 182
HiC_scaffold_1	RepeatMasker	similarity	68875	68884	22.6	+	.	Target "Motif:(TTATTT)n" 1 47
HiC_scaffold_1	RepeatMasker	similarity	68885	68921	11.7	+	.	Target "Motif:(TTA)n" 1 38
HiC_scaffold_1	RepeatMasker	similarity	73766	73787	15.8	+	.	Target "Motif:A-rich" 1 62
HiC_scaffold_1	RepeatMasker	similarity	73788	73826	12.3	+	.	Target "Motif:(AAT)n" 1 38
HiC_scaffold_1	RepeatMasker	similarity	74428	74468	16.4	+	.	Target "Motif:(ATT)n" 1 42
HiC_scaffold_1	RepeatMasker	similarity	74483	74502	16.4	+	.	Target "Motif:GA-rich" 1 21
HiC_scaffold_1	RepeatMasker	similarity	74503	74534	0.0	+	.	Target "Motif:(GA)n" 1 31
HiC_scaffold_1	RepeatMasker	similarity	74535	74574	16.4	+	.	Target "Motif:GA-rich" 22 59
HiC_scaffold_1	RepeatMasker	similarity	74585	74681	21.2	+	.	Target "Motif:(TTTACT)n" 1 98
HiC_scaffold_1	RepeatMasker	similarity	74859	74959	26.3	+	.	Target "Motif:rnd-4_family-256" 15 107
HiC_scaffold_1	RepeatMasker	similarity	74874	75030	22.8	-	.	Target "Motif:rnd-6_family-1738" 31 202
HiC_scaffold_1	RepeatMasker	similarity	75111	75341	22.4	-	.	Target "Motif:rnd-6_family-1738" 2 254
HiC_scaffold_1	RepeatMasker	similarity	75204	75366	22.1	-	.	Target "Motif:rnd-1_family-176" 386 560
HiC_scaffold_1	RepeatMasker	similarity	75673	75845	31.2	+	.	Target "Motif:rnd-5_family-190" 4 171
HiC_scaffold_1	RepeatMasker	similarity	76578	76613	10.0	+	.	Target "Motif:(TTC)n" 1 35
HiC_scaffold_1	RepeatMasker	similarity	76932	76980	20.8	+	.	Target "Motif:A-rich" 1 49
HiC_scaffold_1	RepeatMasker	similarity	78600	78621	15.8	+	.	Target "Motif:A-rich" 1 62
HiC_scaffold_1	RepeatMasker	similarity	78622	78660	12.3	+	.	Target "Motif:(AAT)n" 1 38
HiC_scaffold_1	RepeatMasker	similarity	79262	79303	13.1	+	.	Target "Motif:(ATT)n" 1 45
HiC_scaffold_1	RepeatMasker	similarity	79318	79337	16.4	+	.	Target "Motif:GA-rich" 1 21
HiC_scaffold_1	RepeatMasker	similarity	79338	79369	0.0	+	.	Target "Motif:(GA)n" 1 31
HiC_scaffold_1	RepeatMasker	similarity	79370	79409	16.4	+	.	Target "Motif:GA-rich" 22 59
HiC_scaffold_1	RepeatMasker	similarity	79431	79460	3.5	+	.	Target "Motif:(TTTATT)n" 1 30
HiC_scaffold_1	RepeatMasker	similarity	79469	79505	15.8	+	.	Target "Motif:(T)n" 1 37
HiC_scaffold_1	RepeatMasker	similarity	79694	79794	26.3	+	.	Target "Motif:rnd-4_family-256" 15 107
HiC_scaffold_1	RepeatMasker	similarity	79709	79865	23.5	-	.	Target "Motif:rnd-6_family-1738" 31 202
HiC_scaffold_1	RepeatMasker	similarity	79946	80176	22.4	-	.	Target "Motif:rnd-6_family-1738" 2 254
HiC_scaffold_1	RepeatMasker	similarity	80039	80201	21.5	-	.	Target "Motif:rnd-1_family-176" 386 560
HiC_scaffold_1	RepeatMasker	similarity	80251	80335	19.8	+	.	Target "Motif:rnd-6_family-5277" 289 369
HiC_scaffold_1	RepeatMasker	similarity	80513	80702	25.2	+	.	Target "Motif:rnd-5_family-190" 4 167
HiC_scaffold_1	RepeatMasker	similarity	80697	80766	12.9	-	.	Target "Motif:rnd-1_family-120" 161 233
HiC_scaffold_1	RepeatMasker	similarity	80788	81048	10.0	-	.	Target "Motif:rnd-1_family-185" 8 267
HiC_scaffold_1	RepeatMasker	similarity	81071	81614	3.7	-	.	Target "Motif:rnd-1_family-460" 1 538
HiC_scaffold_1	RepeatMasker	similarity	81491	81642	8.9	+	.	Target "Motif:rnd-6_family-4653" 140 264
HiC_scaffold_1	RepeatMasker	similarity	81670	81772	15.0	+	.	Target "Motif:rnd-1_family-120" 156 255
HiC_scaffold_1	RepeatMasker	similarity	82845	82881	26.3	+	.	Target "Motif:(TT)n" 1 37
HiC_scaffold_1	RepeatMasker	similarity	84192	84217	8.8	+	.	Target "Motif:(ATAC)n" 1 25
HiC_scaffold_1	RepeatMasker	similarity	84497	84532	13.6	+	.	Target "Motif:(TTTA)n" 1 34
HiC_scaffold_1	RepeatMasker	similarity	85478	85576	7.2	+	.	Target "Motif:rnd-5_family-1516" 39 136
HiC_scaffold_1	RepeatMasker	similarity	87588	87630	10.7	+	.	Target "Motif:(ATTT)n" 1 44
HiC_scaffold_1	RepeatMasker	similarity	91893	92101	11.4	-	.	Target "Motif:rnd-6_family-8316" 8 172
HiC_scaffold_1	RepeatMasker	similarity	91895	92741	18.5	+	.	Target "Motif:rnd-1_family-567" 2 923
HiC_scaffold_1	RepeatMasker	similarity	92757	92965	19.4	-	.	Target "Motif:rnd-1_family-469" 1 207
HiC_scaffold_1	RepeatMasker	similarity	96474	96490	0.0	+	.	Target "Motif:(T)n" 1 17
HiC_scaffold_1	RepeatMasker	similarity	99103	99209	22.9	+	.	Target "Motif:rnd-6_family-1389" 84 190
HiC_scaffold_1	RepeatMasker	similarity	99341	99387	17.0	-	.	Target "Motif:rnd-5_family-1618" 1032 1078
HiC_scaffold_1	RepeatMasker	similarity	99529	99603	32.0	-	.	Target "Motif:rnd-5_family-1618" 843 917
HiC_scaffold_1	RepeatMasker	similarity	99615	99729	24.6	-	.	Target "Motif:rnd-4_family-22" 89 202
HiC_scaffold_1	RepeatMasker	similarity	99784	99885	19.8	-	.	Target "Motif:rnd-4_family-22" 1 107
HiC_scaffold_1	RepeatMasker	similarity	100259	100413	26.8	-	.	Target "Motif:rnd-5_family-1618" 552 708
HiC_scaffold_1	RepeatMasker	similarity	101318	101356	20.5	+	.	Target "Motif:rnd-5_family-5362" 2593 2631
HiC_scaffold_1	RepeatMasker	similarity	101632	101667	0.0	+	.	Target "Motif:(GT)n" 1 36
HiC_scaffold_1	RepeatMasker	similarity	101671	101699	0.0	+	.	Target "Motif:(TA)n" 1 29
HiC_scaffold_1	RepeatMasker	similarity	101704	101787	20.3	-	.	Target "Motif:rnd-5_family-1258" 2 81
HiC_scaffold_1	RepeatMasker	similarity	102686	102719	20.2	+	.	Target "Motif:(TTTTTC)n" 1 35
HiC_scaffold_1	RepeatMasker	similarity	103160	103253	0.0	+	.	Target "Motif:(AT)n" 1 95
HiC_scaffold_1	RepeatMasker	similarity	103700	104069	31.1	-	.	Target "Motif:rnd-5_family-1618" 1430 1807
HiC_scaffold_1	RepeatMasker	similarity	105108	105233	21.0	+	.	Target "Motif:rnd-6_family-4655" 1 125
HiC_scaffold_1	RepeatMasker	similarity	105793	106604	29.4	-	.	Target "Motif:rnd-1_family-109" 2590 3395
HiC_scaffold_1	RepeatMasker	similarity	106575	107099	26.5	-	.	Target "Motif:rnd-1_family-359" 597 1111
HiC_scaffold_1	RepeatMasker	similarity	108677	108707	14.4	+	.	Target "Motif:(TTTTTC)n" 1 32
HiC_scaffold_1	RepeatMasker	similarity	109450	109677	17.8	+	.	Target "Motif:rnd-5_family-1240" 28 252
HiC_scaffold_1	RepeatMasker	similarity	111003	111670	22.4	+	.	Target "Motif:rnd-5_family-1240" 262 915
HiC_scaffold_1	RepeatMasker	similarity	112824	112846	4.5	+	.	Target "Motif:(A)n" 1 23
HiC_scaffold_1	RepeatMasker	similarity	113091	113221	19.3	-	.	Target "Motif:rnd-5_family-302" 32 186
HiC_scaffold_1	RepeatMasker	similarity	113620	113663	10.8	+	.	Target "Motif:(ATTCATC)n" 1 46
HiC_scaffold_1	RepeatMasker	similarity	113878	113905	8.2	+	.	Target "Motif:(CTT)n" 1 28
HiC_scaffold_1	RepeatMasker	similarity	114032	114072	22.6	+	.	Target "Motif:(GAT)n" 1 41
HiC_scaffold_1	RepeatMasker	similarity	114472	114496	13.1	+	.	Target "Motif:(T)n" 1 25
HiC_scaffold_1	RepeatMasker	similarity	115298	115317	0.0	+	.	Target "Motif:(TTTA)n" 1 21
HiC_scaffold_1	RepeatMasker	similarity	117562	117581	0.0	+	.	Target "Motif:(T)n" 1 20
HiC_scaffold_1	RepeatMasker	similarity	118418	118528	18.7	+	.	Target "Motif:rnd-6_family-100" 427 534
HiC_scaffold_1	RepeatMasker	similarity	118761	118785	4.1	+	.	Target "Motif:(AT)n" 1 26
HiC_scaffold_1	RepeatMasker	similarity	119036	119089	4.5	+	.	Target "Motif:(AAAAG)n" 1 52
HiC_scaffold_1	RepeatMasker	similarity	119285	119325	2.8	+	.	Target "Motif:(AATTC)n" 1 40
HiC_scaffold_1	RepeatMasker	similarity	119322	119358	15.9	+	.	Target "Motif:(ATTT)n" 1 37
HiC_scaffold_1	RepeatMasker	similarity	119371	119394	9.1	+	.	Target "Motif:(AAT)n" 1 24
HiC_scaffold_1	RepeatMasker	similarity	120991	121048	1.8	+	.	Target "Motif:(TTA)n" 1 58
HiC_scaffold_1	RepeatMasker	similarity	121051	121142	5.4	+	.	Target "Motif:rnd-1_family-293" 98 189
HiC_scaffold_1	RepeatMasker	similarity	121153	121185	0.0	+	.	Target "Motif:(TTA)n" 1 34
HiC_scaffold_1	RepeatMasker	similarity	121186	121220	2.9	+	.	Target "Motif:(TAC)n" 1 35
HiC_scaffold_1	RepeatMasker	similarity	123822	124006	24.4	-	.	Target "Motif:rnd-5_family-302" 329 543
HiC_scaffold_1	RepeatMasker	similarity	124741	124813	18.1	-	.	Target "Motif:rnd-5_family-863" 436 507
HiC_scaffold_1	RepeatMasker	similarity	125062	125152	17.5	+	.	Target "Motif:rnd-5_family-3473" 985 1071
HiC_scaffold_1	RepeatMasker	similarity	125083	125211	7.2	-	.	Target "Motif:rnd-5_family-863" 1 127
HiC_scaffold_1	RepeatMasker	similarity	125317	125352	7.1	+	.	Target "Motif:(TAAT)n" 1 33
HiC_scaffold_1	RepeatMasker	similarity	125551	125590	18.7	+	.	Target "Motif:(ACCAT)n" 1 38
HiC_scaffold_1	RepeatMasker	similarity	125662	125681	0.0	+	.	Target "Motif:(CAT)n" 1 19
HiC_scaffold_1	RepeatMasker	similarity	126130	126153	8.8	+	.	Target "Motif:(GA)n" 1 25
HiC_scaffold_1	RepeatMasker	similarity	126631	126822	19.7	-	.	Target "Motif:rnd-6_family-10294" 2044 2233
HiC_scaffold_1	RepeatMasker	similarity	127531	127600	11.4	-	.	Target "Motif:rnd-6_family-5836" 20 98
HiC_scaffold_1	RepeatMasker	similarity	127541	127826	16.5	+	.	Target "Motif:rnd-5_family-2574" 187 484
HiC_scaffold_1	RepeatMasker	similarity	128131	128354	22.0	+	.	Target "Motif:rnd-6_family-10013" 517 737
HiC_scaffold_1	RepeatMasker	similarity	129333	129840	19.1	+	.	Target "Motif:rnd-5_family-2574" 10 496
HiC_scaffold_1	RepeatMasker	similarity	129975	130123	21.4	-	.	Target "Motif:rnd-4_family-170" 2 158
HiC_scaffold_1	RepeatMasker	similarity	130408	130666	10.2	-	.	Target "Motif:rnd-1_family-120" 1 259
HiC_scaffold_1	RepeatMasker	similarity	130935	130999	12.5	+	.	Target "Motif:rnd-1_family-489" 1 64
HiC_scaffold_1	RepeatMasker	similarity	131489	131800	25.5	+	.	Target "Motif:rnd-1_family-194" 216 531
HiC_scaffold_1	RepeatMasker	similarity	131837	131849	16.0	-	.	Target "Motif:rnd-4_family-15" 762 863
HiC_scaffold_1	RepeatMasker	similarity	131850	132194	11.3	+	.	Target "Motif:rnd-1_family-224" 3 339
HiC_scaffold_1	RepeatMasker	similarity	132195	132225	16.0	-	.	Target "Motif:rnd-4_family-15" 484 761
HiC_scaffold_1	RepeatMasker	similarity	132230	132259	18.9	+	.	Target "Motif:(T)n" 1 30
HiC_scaffold_1	RepeatMasker	similarity	132265	132380	13.3	-	.	Target "Motif:rnd-4_family-15" 381 593
HiC_scaffold_1	RepeatMasker	similarity	132299	132421	19.5	+	.	Target "Motif:rnd-1_family-194" 11 156
HiC_scaffold_1	RepeatMasker	similarity	132443	132521	18.1	+	.	Target "Motif:GA-rich" 1 82
HiC_scaffold_1	RepeatMasker	similarity	133012	133194	18.1	+	.	Target "Motif:rnd-5_family-640" 91 274
HiC_scaffold_1	RepeatMasker	similarity	133147	133288	17.5	-	.	Target "Motif:rnd-5_family-343" 1002 1130
HiC_scaffold_1	RepeatMasker	similarity	133299	133985	11.6	+	.	Target "Motif:rnd-6_family-5792" 1 659
HiC_scaffold_1	RepeatMasker	similarity	133984	134216	12.9	+	.	Target "Motif:rnd-6_family-5792" 768 1015
HiC_scaffold_1	RepeatMasker	similarity	134217	134323	18.3	+	.	Target "Motif:rnd-5_family-27" 243 350
HiC_scaffold_1	RepeatMasker	similarity	134324	134351	17.6	-	.	Target "Motif:rnd-5_family-343" 878 1026
HiC_scaffold_1	RepeatMasker	similarity	134361	134702	3.5	-	.	Target "Motif:rnd-1_family-375" 1 342
HiC_scaffold_1	RepeatMasker	similarity	134703	134793	20.9	+	.	Target "Motif:rnd-5_family-640" 358 448
HiC_scaffold_1	RepeatMasker	similarity	135151	135475	9.6	+	.	Target "Motif:rnd-6_family-4425" 378 650
HiC_scaffold_1	RepeatMasker	similarity	135476	135535	7.0	-	.	Target "Motif:rnd-5_family-53" 801 862
HiC_scaffold_1	RepeatMasker	similarity	135661	135732	8.9	+	.	Target "Motif:rnd-6_family-4425" 452 581
HiC_scaffold_1	RepeatMasker	similarity	135889	136035	23.1	+	.	Target "Motif:rnd-1_family-633" 62 197
HiC_scaffold_1	RepeatMasker	similarity	136135	136191	17.7	+	.	Target "Motif:(ATTA)n" 1 54
HiC_scaffold_1	RepeatMasker	similarity	136382	136442	12.1	+	.	Target "Motif:rnd-1_family-383" 4 62
HiC_scaffold_1	RepeatMasker	similarity	137115	137386	7.9	+	.	Target "Motif:rnd-1_family-469" 1 266
HiC_scaffold_1	RepeatMasker	similarity	138270	138308	17.5	+	.	Target "Motif:(TTTTTC)n" 1 41
HiC_scaffold_1	RepeatMasker	similarity	138811	138924	15.2	-	.	Target "Motif:rnd-6_family-2795" 167 275
HiC_scaffold_1	RepeatMasker	similarity	140751	140771	25.6	+	.	Target "Motif:rnd-5_family-5800" 204 335
HiC_scaffold_1	RepeatMasker	similarity	140772	140868	24.2	-	.	Target "Motif:rnd-1_family-489" 1 99
HiC_scaffold_1	RepeatMasker	similarity	144416	144446	14.2	+	.	Target "Motif:(A)n" 1 31
HiC_scaffold_1	RepeatMasker	similarity	144976	144997	4.8	+	.	Target "Motif:(CT)n" 1 22
HiC_scaffold_1	RepeatMasker	similarity	145012	145054	16.3	+	.	Target "Motif:A-rich" 1 43
HiC_scaffold_1	RepeatMasker	similarity	145127	145150	0.0	+	.	Target "Motif:(GAA)n" 1 24
HiC_scaffold_1	RepeatMasker	similarity	145186	145218	3.3	+	.	Target "Motif:(AAACA)n" 1 32
HiC_scaffold_1	RepeatMasker	similarity	145411	145584	10.6	-	.	Target "Motif:rnd-5_family-2779" 876 1062
HiC_scaffold_1	RepeatMasker	similarity	145695	145769	18.7	-	.	Target "Motif:rnd-5_family-2779" 726 803
HiC_scaffold_1	RepeatMasker	similarity	145789	146196	15.0	-	.	Target "Motif:rnd-5_family-2779" 116 540
HiC_scaffold_1	RepeatMasker	similarity	146583	146981	30.8	-	.	Target "Motif:rnd-5_family-3906" 536 936
HiC_scaffold_1	RepeatMasker	similarity	147232	147348	16.0	-	.	Target "Motif:rnd-1_family-17" 1363 1499
HiC_scaffold_1	RepeatMasker	similarity	147436	147555	0.8	+	.	Target "Motif:(AT)n" 1 120
HiC_scaffold_1	RepeatMasker	similarity	147556	147682	1.6	-	.	Target "Motif:rnd-4_family-2584" 23 148
HiC_scaffold_1	RepeatMasker	similarity	147683	147868	2.2	+	.	Target "Motif:(AT)n" 1 187
HiC_scaffold_1	RepeatMasker	similarity	147869	147887	0.0	+	.	Target "Motif:(CA)n" 1 20
HiC_scaffold_1	RepeatMasker	similarity	147957	148886	3.1	-	.	Target "Motif:rnd-1_family-155" 1 915
HiC_scaffold_1	RepeatMasker	similarity	149446	149671	18.2	-	.	Target "Motif:rnd-6_family-19703" 186 423
HiC_scaffold_1	RepeatMasker	similarity	149937	150074	23.5	-	.	Target "Motif:rnd-6_family-19703" 1 132
HiC_scaffold_1	RepeatMasker	similarity	150650	150730	22.1	+	.	Target "Motif:(CCA)n" 1 76
HiC_scaffold_1	RepeatMasker	similarity	150945	150992	12.3	+	.	Target "Motif:(CTTTTT)n" 1 48
HiC_scaffold_1	RepeatMasker	similarity	151807	152263	23.3	-	.	Target "Motif:rnd-1_family-456" 3 445
HiC_scaffold_1	RepeatMasker	similarity	152628	152677	14.0	+	.	Target "Motif:rnd-1_family-395" 1 50
HiC_scaffold_1	RepeatMasker	similarity	153114	153147	16.7	+	.	Target "Motif:(TATTAA)n" 1 36
HiC_scaffold_1	RepeatMasker	similarity	157839	158025	34.9	+	.	Target "Motif:rnd-1_family-335" 4371 4548
HiC_scaffold_1	RepeatMasker	similarity	158263	158365	22.0	-	.	Target "Motif:rnd-6_family-4558" 706 815
HiC_scaffold_1	RepeatMasker	similarity	158403	158502	22.0	+	.	Target "Motif:rnd-6_family-13246" 2424 2525
HiC_scaffold_1	RepeatMasker	similarity	158556	158648	20.4	+	.	Target "Motif:rnd-6_family-6177" 155 249
HiC_scaffold_1	RepeatMasker	similarity	159132	159159	21.4	+	.	Target "Motif:rnd-4_family-256" 506 594
HiC_scaffold_1	RepeatMasker	similarity	159160	159201	21.4	-	.	Target "Motif:rnd-2_family-10" 809 850
HiC_scaffold_1	RepeatMasker	similarity	159427	159490	8.9	+	.	Target "Motif:rnd-6_family-1162" 94 152
HiC_scaffold_1	RepeatMasker	similarity	159795	159902	19.4	+	.	Target "Motif:rnd-5_family-444" 14 123
HiC_scaffold_1	RepeatMasker	similarity	159812	159939	18.1	-	.	Target "Motif:rnd-6_family-7253" 856 986
HiC_scaffold_1	RepeatMasker	similarity	159942	161034	15.4	+	.	Target "Motif:rnd-4_family-15" 5 853
HiC_scaffold_1	RepeatMasker	similarity	161490	161513	9.1	+	.	Target "Motif:(A)n" 1 24
HiC_scaffold_1	RepeatMasker	similarity	161775	161902	13.3	-	.	Target "Motif:rnd-1_family-120" 126 259
HiC_scaffold_1	RepeatMasker	similarity	163446	163808	13.1	+	.	Target "Motif:rnd-1_family-209" 1 361
HiC_scaffold_1	RepeatMasker	similarity	163809	164281	23.6	-	.	Target "Motif:rnd-4_family-15" 13 839
HiC_scaffold_1	RepeatMasker	similarity	164772	164820	30.2	+	.	Target "Motif:(ATTTGAA)n" 1 49
HiC_scaffold_1	RepeatMasker	similarity	165623	165650	12.1	+	.	Target "Motif:(A)n" 1 28
HiC_scaffold_1	RepeatMasker	similarity	165797	165827	14.2	+	.	Target "Motif:(AAT)n" 1 31
HiC_scaffold_1	RepeatMasker	similarity	166021	166047	4.5	+	.	Target "Motif:(TGA)n" 1 25
HiC_scaffold_1	RepeatMasker	similarity	166682	166698	0.0	+	.	Target "Motif:(T)n" 1 17
HiC_scaffold_1	RepeatMasker	similarity	169418	169452	0.0	+	.	Target "Motif:(ATT)n" 1 35
HiC_scaffold_1	RepeatMasker	similarity	169708	169795	6.0	-	.	Target "Motif:rnd-1_family-211" 1 89
HiC_scaffold_1	RepeatMasker	similarity	169848	169962	2.6	-	.	Target "Motif:rnd-1_family-211" 2 116
HiC_scaffold_1	RepeatMasker	similarity	170002	170063	16.3	+	.	Target "Motif:(TACA)n" 1 62
HiC_scaffold_1	RepeatMasker	similarity	171286	171323	7.9	+	.	Target "Motif:rnd-6_family-6673" 1 38
HiC_scaffold_1	RepeatMasker	similarity	171524	171645	17.2	+	.	Target "Motif:rnd-6_family-6673" 20 151
HiC_scaffold_1	RepeatMasker	similarity	171923	172184	13.8	-	.	Target "Motif:rnd-6_family-10294" 2020 2235
HiC_scaffold_1	RepeatMasker	similarity	172295	172328	9.4	+	.	Target "Motif:(T)n" 1 34
HiC_scaffold_1	RepeatMasker	similarity	172332	172385	15.7	+	.	Target "Motif:rnd-5_family-1232" 219 269
HiC_scaffold_1	RepeatMasker	similarity	172386	172433	10.4	+	.	Target "Motif:rnd-6_family-10241" 1 48
HiC_scaffold_1	RepeatMasker	similarity	172462	172503	11.9	+	.	Target "Motif:rnd-6_family-14762" 4 45
HiC_scaffold_1	RepeatMasker	similarity	172727	172773	12.8	+	.	Target "Motif:rnd-5_family-568" 1 47
HiC_scaffold_1	RepeatMasker	similarity	173330	173386	14.6	+	.	Target "Motif:rnd-4_family-762" 112 167
HiC_scaffold_1	RepeatMasker	similarity	173520	173769	21.6	+	.	Target "Motif:rnd-6_family-1346" 589 861
HiC_scaffold_1	RepeatMasker	similarity	173752	173927	17.2	+	.	Target "Motif:rnd-4_family-178" 185 373
HiC_scaffold_1	RepeatMasker	similarity	174526	174543	22.3	+	.	Target "Motif:rnd-4_family-194" 311 367
HiC_scaffold_1	RepeatMasker	similarity	174544	174663	21.9	-	.	Target "Motif:rnd-6_family-1106" 105 224
HiC_scaffold_1	RepeatMasker	similarity	174664	174674	22.3	+	.	Target "Motif:rnd-4_family-194" 368 410
HiC_scaffold_1	RepeatMasker	similarity	174745	174805	24.7	+	.	Target "Motif:A-rich" 1 60
HiC_scaffold_1	RepeatMasker	similarity	180144	180167	0.0	+	.	Target "Motif:(ATAA)n" 1 22
HiC_scaffold_1	RepeatMasker	similarity	180309	180430	29.4	-	.	Target "Motif:rnd-6_family-100" 390 523
HiC_scaffold_1	RepeatMasker	similarity	180544	180699	24.5	-	.	Target "Motif:rnd-5_family-1516" 2 168
HiC_scaffold_1	RepeatMasker	similarity	181215	181412	19.3	-	.	Target "Motif:rnd-5_family-1478" 84 314
HiC_scaffold_1	RepeatMasker	similarity	182006	182135	25.2	+	.	Target "Motif:rnd-5_family-33" 130 256
HiC_scaffold_1	RepeatMasker	similarity	182376	182403	16.1	+	.	Target "Motif:A-rich" 1 28
HiC_scaffold_1	RepeatMasker	similarity	183108	183189	23.5	+	.	Target "Motif:(TTTGAAT)n" 1 81
HiC_scaffold_1	RepeatMasker	similarity	188909	189135	23.6	+	.	Target "Motif:rnd-5_family-3131" 300 520
HiC_scaffold_1	RepeatMasker	similarity	189190	189238	14.3	+	.	Target "Motif:rnd-5_family-3131" 741 789
HiC_scaffold_1	RepeatMasker	similarity	190477	190897	27.9	+	.	Target "Motif:rnd-5_family-3131" 833 1240
HiC_scaffold_1	RepeatMasker	similarity	191047	191140	26.6	+	.	Target "Motif:rnd-5_family-3131" 1351 1444
HiC_scaffold_1	RepeatMasker	similarity	192409	192449	14.0	+	.	Target "Motif:(ATTTCT)n" 1 43
HiC_scaffold_1	RepeatMasker	similarity	192607	192863	28.1	-	.	Target "Motif:rnd-5_family-1478" 41 318
HiC_scaffold_1	RepeatMasker	similarity	192623	192884	12.7	+	.	Target "Motif:rnd-6_family-2763" 6 219
HiC_scaffold_1	RepeatMasker	similarity	193500	193520	0.0	+	.	Target "Motif:(TA)n" 1 21
HiC_scaffold_1	RepeatMasker	similarity	194112	194138	16.5	+	.	Target "Motif:(TCT)n" 1 27
HiC_scaffold_1	RepeatMasker	similarity	194422	194508	1.2	+	.	Target "Motif:(TTA)n" 1 86
HiC_scaffold_1	RepeatMasker	similarity	197844	197886	22.1	+	.	Target "Motif:(TTA)n" 1 44
HiC_scaffold_1	RepeatMasker	similarity	201439	201471	13.5	+	.	Target "Motif:(CCTCCC)n" 1 34
HiC_scaffold_1	RepeatMasker	similarity	201537	201577	6.0	+	.	Target "Motif:(TTTATC)n" 1 39
HiC_scaffold_1	RepeatMasker	similarity	203585	203753	19.8	+	.	Target "Motif:rnd-5_family-770" 16 183
HiC_scaffold_1	RepeatMasker	similarity	203754	203859	18.9	+	.	Target "Motif:rnd-5_family-770" 77 183
HiC_scaffold_1	RepeatMasker	similarity	203860	203999	19.4	+	.	Target "Motif:rnd-5_family-770" 77 217
HiC_scaffold_1	RepeatMasker	similarity	205845	205969	16.4	-	.	Target "Motif:rnd-6_family-6380" 1077 1207
HiC_scaffold_1	RepeatMasker	similarity	205987	206287	19.6	-	.	Target "Motif:rnd-5_family-863" 40 366
HiC_scaffold_1	RepeatMasker	similarity	206503	206669	24.9	-	.	Target "Motif:rnd-5_family-1655" 454 640
HiC_scaffold_1	RepeatMasker	similarity	206971	207099	14.9	+	.	Target "Motif:rnd-1_family-533" 160 293
HiC_scaffold_1	RepeatMasker	similarity	207101	207160	7.3	+	.	Target "Motif:rnd-5_family-4671" 330 385
HiC_scaffold_1	RepeatMasker	similarity	207151	207411	12.6	-	.	Target "Motif:rnd-6_family-16" 1 259
HiC_scaffold_1	RepeatMasker	similarity	207403	207520	25.9	+	.	Target "Motif:rnd-5_family-854" 67 185
HiC_scaffold_1	RepeatMasker	similarity	211416	211439	14.4	+	.	Target "Motif:(A)n" 1 24
HiC_scaffold_1	RepeatMasker	similarity	211465	211487	4.5	+	.	Target "Motif:(A)n" 1 23
HiC_scaffold_1	RepeatMasker	similarity	211522	211544	0.0	+	.	Target "Motif:(AT)n" 1 22
HiC_scaffold_1	RepeatMasker	similarity	212157	212174	0.0	+	.	Target "Motif:(GA)n" 1 18
HiC_scaffold_1	RepeatMasker	similarity	217407	217447	14.8	+	.	Target "Motif:(TCT)n" 1 40
HiC_scaffold_1	RepeatMasker	similarity	219006	219249	15.1	-	.	Target "Motif:rnd-6_family-4425" 80 178
HiC_scaffold_1	RepeatMasker	similarity	219033	219276	19.5	+	.	Target "Motif:rnd-5_family-449" 135 379
HiC_scaffold_1	RepeatMasker	similarity	219660	220022	7.7	+	.	Target "Motif:rnd-5_family-3927" 1 362
HiC_scaffold_1	RepeatMasker	similarity	220364	220405	2.4	+	.	Target "Motif:(AT)n" 1 42
HiC_scaffold_1	RepeatMasker	similarity	224192	224306	24.4	+	.	Target "Motif:rnd-5_family-449" 124 234
HiC_scaffold_1	RepeatMasker	similarity	224543	224560	0.0	+	.	Target "Motif:(CTG)n" 1 18
HiC_scaffold_1	RepeatMasker	similarity	227229	227245	0.0	+	.	Target "Motif:(A)n" 1 17
HiC_scaffold_1	RepeatMasker	similarity	227996	228016	0.0	+	.	Target "Motif:(AGAA)n" 1 21
HiC_scaffold_1	RepeatMasker	similarity	229076	229300	30.2	-	.	Target "Motif:rnd-5_family-2507" 492 726
HiC_scaffold_1	RepeatMasker	similarity	230464	230494	14.2	+	.	Target "Motif:(T)n" 1 31
HiC_scaffold_1	RepeatMasker	similarity	231044	231062	0.0	+	.	Target "Motif:(T)n" 1 19
HiC_scaffold_1	RepeatMasker	similarity	231663	231732	23.3	+	.	Target "Motif:(TAGC)n" 1 75
HiC_scaffold_1	RepeatMasker	similarity	231945	232076	30.3	+	.	Target "Motif:(CCA)n" 1 132
HiC_scaffold_1	RepeatMasker	similarity	232635	232669	0.0	+	.	Target "Motif:(AT)n" 1 35
HiC_scaffold_1	RepeatMasker	similarity	233001	233115	7.0	-	.	Target "Motif:rnd-6_family-4399" 4429 4545
HiC_scaffold_1	RepeatMasker	similarity	233300	233323	13.9	+	.	Target "Motif:(A)n" 1 24
HiC_scaffold_1	RepeatMasker	similarity	233659	233739	19.0	+	.	Target "Motif:rnd-5_family-2362" 252 330
HiC_scaffold_1	RepeatMasker	similarity	233782	233883	20.4	+	.	Target "Motif:rnd-4_family-170" 81 247
HiC_scaffold_1	RepeatMasker	similarity	233991	234086	18.7	+	.	Target "Motif:rnd-4_family-194" 24 118
HiC_scaffold_1	RepeatMasker	similarity	234114	234218	20.6	-	.	Target "Motif:rnd-6_family-56" 944 1048
HiC_scaffold_1	RepeatMasker	similarity	234374	234524	18.4	+	.	Target "Motif:rnd-4_family-170" 1 141
HiC_scaffold_1	RepeatMasker	similarity	234770	234794	0.0	+	.	Target "Motif:(AT)n" 1 25
HiC_scaffold_1	RepeatMasker	similarity	236974	237011	21.1	+	.	Target "Motif:A-rich" 1 38
HiC_scaffold_1	RepeatMasker	similarity	239628	239660	0.0	+	.	Target "Motif:(TAC)n" 1 33
HiC_scaffold_1	RepeatMasker	similarity	239661	239732	0.0	+	.	Target "Motif:(TAA)n" 1 72
HiC_scaffold_1	RepeatMasker	similarity	240550	240615	13.6	-	.	Target "Motif:rnd-1_family-435" 1 66
HiC_scaffold_1	RepeatMasker	similarity	240986	241033	6.5	+	.	Target "Motif:rnd-5_family-2014" 1 46
HiC_scaffold_1	RepeatMasker	similarity	241087	241120	20.6	+	.	Target "Motif:(AATCA)n" 1 35
HiC_scaffold_1	RepeatMasker	similarity	243223	243256	20.2	+	.	Target "Motif:A-rich" 1 34
HiC_scaffold_1	RepeatMasker	similarity	245019	245125	21.3	-	.	Target "Motif:rnd-1_family-120" 1 100
HiC_scaffold_1	RepeatMasker	similarity	245043	245136	16.6	+	.	Target "Motif:rnd-6_family-3105" 208 292
HiC_scaffold_1	RepeatMasker	similarity	245146	245294	24.8	+	.	Target "Motif:rnd-5_family-584" 25 181
HiC_scaffold_1	RepeatMasker	similarity	245286	245391	24.3	+	.	Target "Motif:rnd-5_family-584" 80 185
HiC_scaffold_1	RepeatMasker	similarity	245726	245972	30.3	+	.	Target "Motif:rnd-5_family-1341" 482 714
HiC_scaffold_1	RepeatMasker	similarity	245839	246103	28.1	+	.	Target "Motif:rnd-5_family-584" 386 618
HiC_scaffold_1	RepeatMasker	similarity	246336	246453	17.6	+	.	Target "Motif:rnd-1_family-715" 1 114
HiC_scaffold_1	RepeatMasker	similarity	246694	247212	9.0	-	.	Target "Motif:rnd-1_family-715" 1 516
HiC_scaffold_1	RepeatMasker	similarity	247811	247861	13.7	-	.	Target "Motif:rnd-1_family-435" 2 61
HiC_scaffold_1	RepeatMasker	similarity	248407	248544	12.4	-	.	Target "Motif:rnd-4_family-170" 1 123
HiC_scaffold_1	RepeatMasker	similarity	249735	249970	11.1	-	.	Target "Motif:rnd-6_family-1416" 64 301
HiC_scaffold_1	RepeatMasker	similarity	250039	250062	8.9	+	.	Target "Motif:(CCCA)n" 1 24
HiC_scaffold_1	RepeatMasker	similarity	251139	251166	12.1	+	.	Target "Motif:(A)n" 1 28
HiC_scaffold_1	RepeatMasker	similarity	252431	252462	3.2	+	.	Target "Motif:(GTA)n" 1 32
HiC_scaffold_1	RepeatMasker	similarity	253096	253176	2.5	+	.	Target "Motif:(TA)n" 1 81
HiC_scaffold_1	RepeatMasker	similarity	253350	253931	31.7	-	.	Target "Motif:rnd-5_family-3906" 271 887
HiC_scaffold_1	RepeatMasker	similarity	254553	254588	13.6	+	.	Target "Motif:(ATTG)n" 1 35
HiC_scaffold_1	RepeatMasker	similarity	254861	254915	15.4	+	.	Target "Motif:rnd-6_family-2764" 567 618
HiC_scaffold_1	RepeatMasker	similarity	255085	255122	7.9	-	.	Target "Motif:rnd-2_family-2" 1 39
HiC_scaffold_1	RepeatMasker	similarity	255093	255124	6.2	-	.	Target "Motif:rnd-6_family-2764" 587 618
HiC_scaffold_1	RepeatMasker	similarity	255131	255425	13.4	+	.	Target "Motif:rnd-5_family-3927" 15 300
HiC_scaffold_1	RepeatMasker	similarity	255456	255610	7.7	+	.	Target "Motif:rnd-5_family-1296" 81 252
HiC_scaffold_1	RepeatMasker	similarity	255708	255725	0.0	+	.	Target "Motif:(T)n" 1 18
HiC_scaffold_1	RepeatMasker	similarity	256347	256391	20.6	+	.	Target "Motif:A-rich" 1 48
HiC_scaffold_1	RepeatMasker	similarity	257084	257126	0.0	+	.	Target "Motif:(AT)n" 1 43
HiC_scaffold_1	RepeatMasker	similarity	257127	257468	10.9	-	.	Target "Motif:rnd-6_family-17255" 36 388
HiC_scaffold_1	RepeatMasker	similarity	257670	258071	16.7	-	.	Target "Motif:rnd-5_family-2468" 29 486
HiC_scaffold_1	RepeatMasker	similarity	258080	258342	8.4	+	.	Target "Motif:(AT)n" 1 261
HiC_scaffold_1	RepeatMasker	similarity	259794	259899	20.9	+	.	Target "Motif:rnd-5_family-3906" 687 793
HiC_scaffold_1	RepeatMasker	similarity	261739	261776	9.4	+	.	Target "Motif:(TTTAT)n" 1 36
HiC_scaffold_1	RepeatMasker	similarity	262027	262202	11.1	+	.	Target "Motif:rnd-1_family-590" 527 700
HiC_scaffold_1	RepeatMasker	similarity	263987	264056	12.9	-	.	Target "Motif:rnd-6_family-4484" 128 205
HiC_scaffold_1	RepeatMasker	similarity	265957	266162	24.9	+	.	Target "Motif:rnd-1_family-176" 406 610
HiC_scaffold_1	RepeatMasker	similarity	265963	266219	20.9	+	.	Target "Motif:rnd-6_family-1738" 3 237
HiC_scaffold_1	RepeatMasker	similarity	266133	266396	21.2	-	.	Target "Motif:rnd-4_family-256" 287 551
HiC_scaffold_1	RepeatMasker	similarity	266384	266437	20.4	+	.	Target "Motif:rnd-6_family-1738" 3 56
HiC_scaffold_1	RepeatMasker	similarity	266427	266558	7.9	+	.	Target "Motif:rnd-5_family-1258" 102 233
HiC_scaffold_1	RepeatMasker	similarity	267061	267099	5.3	+	.	Target "Motif:(TTA)n" 1 40
HiC_scaffold_1	RepeatMasker	similarity	267131	267180	0.0	+	.	Target "Motif:(AT)n" 1 52
HiC_scaffold_1	RepeatMasker	similarity	269608	269886	11.9	+	.	Target "Motif:rnd-5_family-3927" 7 298
HiC_scaffold_1	RepeatMasker	similarity	269920	270089	13.5	+	.	Target "Motif:rnd-5_family-1296" 81 252
HiC_scaffold_1	RepeatMasker	similarity	270836	272829	17.9	+	.	Target "Motif:rnd-1_family-75" 1 1143
HiC_scaffold_1	RepeatMasker	similarity	272834	272993	17.0	+	.	Target "Motif:rnd-1_family-548" 3 84
HiC_scaffold_1	RepeatMasker	similarity	272993	273189	16.2	-	.	Target "Motif:rnd-6_family-2797" 555 727
HiC_scaffold_1	RepeatMasker	similarity	273190	273311	0.0	+	.	Target "Motif:(AT)n" 1 122
HiC_scaffold_1	RepeatMasker	similarity	273312	273531	16.2	-	.	Target "Motif:rnd-6_family-2797" 332 554
HiC_scaffold_1	RepeatMasker	similarity	274262	274298	8.1	-	.	Target "Motif:rnd-6_family-94" 87 123
HiC_scaffold_1	RepeatMasker	similarity	274267	274634	10.1	+	.	Target "Motif:rnd-6_family-21091" 1 408
HiC_scaffold_1	RepeatMasker	similarity	274789	274990	14.8	+	.	Target "Motif:rnd-6_family-10294" 2028 2233
HiC_scaffold_1	RepeatMasker	similarity	276189	276317	18.2	+	.	Target "Motif:rnd-5_family-2468" 1 124
HiC_scaffold_1	RepeatMasker	similarity	276319	276461	3.5	+	.	Target "Motif:rnd-6_family-11510" 1 143
HiC_scaffold_1	RepeatMasker	similarity	276771	276822	1.9	+	.	Target "Motif:rnd-6_family-11510" 191 244
HiC_scaffold_1	RepeatMasker	similarity	277281	277386	24.8	+	.	Target "Motif:rnd-5_family-3906" 687 793
HiC_scaffold_1	RepeatMasker	similarity	281111	281159	10.4	+	.	Target "Motif:rnd-5_family-551" 7 55
HiC_scaffold_1	RepeatMasker	similarity	281731	281836	20.9	+	.	Target "Motif:rnd-5_family-3906" 687 793
HiC_scaffold_1	RepeatMasker	similarity	281952	283068	12.0	+	.	Target "Motif:rnd-1_family-590" 1 1083
HiC_scaffold_1	RepeatMasker	similarity	283403	283588	7.1	-	.	Target "Motif:rnd-6_family-2933" 1 188
HiC_scaffold_1	RepeatMasker	similarity	284523	284712	11.3	-	.	Target "Motif:rnd-6_family-1106" 77 291
HiC_scaffold_1	RepeatMasker	similarity	285348	285536	9.4	-	.	Target "Motif:rnd-4_family-194" 259 445
HiC_scaffold_1	RepeatMasker	similarity	285800	285836	18.3	+	.	Target "Motif:A-rich" 1 37
HiC_scaffold_1	RepeatMasker	similarity	286058	286143	14.1	-	.	Target "Motif:rnd-6_family-3083" 1 93
HiC_scaffold_1	RepeatMasker	similarity	286694	286717	0.0	+	.	Target "Motif:(AGAA)n" 1 22
HiC_scaffold_1	RepeatMasker	similarity	286723	286778	11.1	-	.	Target "Motif:rnd-6_family-151" 3 56
HiC_scaffold_1	RepeatMasker	similarity	287071	287241	12.4	+	.	Target "Motif:rnd-1_family-590" 527 700
HiC_scaffold_1	RepeatMasker	similarity	287347	287646	13.5	+	.	Target "Motif:rnd-6_family-451" 327 645
HiC_scaffold_1	RepeatMasker	similarity	288216	288356	13.1	-	.	Target "Motif:rnd-5_family-2779" 1283 1425
HiC_scaffold_1	RepeatMasker	similarity	288232	288372	6.4	+	.	Target "Motif:rnd-6_family-2256" 28 176
HiC_scaffold_1	RepeatMasker	similarity	288363	288376	14.4	-	.	Target "Motif:rnd-4_family-20" 1002 1114
HiC_scaffold_1	RepeatMasker	similarity	288377	288489	11.9	+	.	Target "Motif:rnd-6_family-2256" 539 640
HiC_scaffold_1	RepeatMasker	similarity	288894	288994	24.7	-	.	Target "Motif:rnd-6_family-4009" 16 117
HiC_scaffold_1	RepeatMasker	similarity	289878	289921	20.8	+	.	Target "Motif:(TCCTTTC)n" 1 47
HiC_scaffold_1	RepeatMasker	similarity	290772	290831	26.6	+	.	Target "Motif:A-rich" 1 61
HiC_scaffold_1	RepeatMasker	similarity	290913	291000	15.5	+	.	Target "Motif:rnd-5_family-284" 37 124
HiC_scaffold_1	RepeatMasker	similarity	295521	295561	26.1	+	.	Target "Motif:A-rich" 1 41
HiC_scaffold_1	RepeatMasker	similarity	296004	296033	14.9	+	.	Target "Motif:(A)n" 1 30
HiC_scaffold_1	RepeatMasker	similarity	298365	298623	26.6	-	.	Target "Motif:rnd-6_family-100" 234 486
HiC_scaffold_1	RepeatMasker	similarity	299036	299081	18.8	+	.	Target "Motif:(AT)n" 1 46
HiC_scaffold_1	RepeatMasker	similarity	299174	299334	23.2	-	.	Target "Motif:rnd-5_family-1516" 2 169
HiC_scaffold_1	RepeatMasker	similarity	299393	299404	16.5	+	.	Target "Motif:rnd-4_family-194" 101 200
HiC_scaffold_1	RepeatMasker	similarity	299405	299502	14.3	-	.	Target "Motif:rnd-6_family-1106" 83 186
HiC_scaffold_1	RepeatMasker	similarity	300050	300111	13.0	+	.	Target "Motif:(TTAA)n" 1 59
HiC_scaffold_1	RepeatMasker	similarity	301285	301392	13.8	+	.	Target "Motif:rnd-3_family-52" 343 435
HiC_scaffold_1	RepeatMasker	similarity	301384	301466	20.0	+	.	Target "Motif:rnd-6_family-18206" 75 157
HiC_scaffold_1	RepeatMasker	similarity	301820	302013	21.9	-	.	Target "Motif:rnd-5_family-802" 1048 1227
HiC_scaffold_1	RepeatMasker	similarity	302065	302293	22.0	-	.	Target "Motif:rnd-5_family-802" 705 941
HiC_scaffold_1	RepeatMasker	similarity	302527	302692	22.1	-	.	Target "Motif:rnd-5_family-1516" 2 169
HiC_scaffold_1	RepeatMasker	similarity	303126	303257	2.3	-	.	Target "Motif:rnd-4_family-2584" 21 151
HiC_scaffold_1	RepeatMasker	similarity	303356	303380	24.3	+	.	Target "Motif:rnd-6_family-500" 67 174
HiC_scaffold_1	RepeatMasker	similarity	303381	303494	21.1	-	.	Target "Motif:rnd-5_family-33" 148 257
HiC_scaffold_1	RepeatMasker	similarity	303419	303527	17.3	-	.	Target "Motif:rnd-6_family-1106" 62 164
HiC_scaffold_1	RepeatMasker	similarity	303495	303505	24.3	+	.	Target "Motif:rnd-6_family-500" 175 231
HiC_scaffold_1	RepeatMasker	similarity	303972	304422	18.4	+	.	Target "Motif:rnd-6_family-8867" 2 270
HiC_scaffold_1	RepeatMasker	similarity	303983	304747	13.5	-	.	Target "Motif:rnd-6_family-5370" 492 1252
HiC_scaffold_1	RepeatMasker	similarity	304806	304987	20.1	-	.	Target "Motif:rnd-6_family-5350" 1 178
HiC_scaffold_1	RepeatMasker	similarity	305224	305431	21.0	+	.	Target "Motif:rnd-4_family-1873" 45 248
HiC_scaffold_1	RepeatMasker	similarity	305503	305645	23.6	+	.	Target "Motif:rnd-4_family-321" 6 137
HiC_scaffold_1	RepeatMasker	similarity	305836	306106	18.2	+	.	Target "Motif:rnd-4_family-1873" 477 656
HiC_scaffold_1	RepeatMasker	similarity	306107	306839	19.0	+	.	Target "Motif:rnd-4_family-321" 46 785
HiC_scaffold_1	RepeatMasker	similarity	307283	307559	19.6	-	.	Target "Motif:rnd-6_family-3806" 1245 1493
HiC_scaffold_1	RepeatMasker	similarity	307773	307873	20.1	-	.	Target "Motif:rnd-6_family-3806" 1090 1188
HiC_scaffold_1	RepeatMasker	similarity	307898	308030	23.6	-	.	Target "Motif:rnd-1_family-112" 270 413
HiC_scaffold_1	RepeatMasker	similarity	308031	308052	19.9	+	.	Target "Motif:rnd-4_family-20" 1039 1206
HiC_scaffold_1	RepeatMasker	similarity	308061	308184	19.4	-	.	Target "Motif:rnd-6_family-3806" 1497 1614
HiC_scaffold_1	RepeatMasker	similarity	308238	308304	12.3	-	.	Target "Motif:rnd-6_family-3806" 1321 1385
HiC_scaffold_1	RepeatMasker	similarity	309968	310007	14.5	+	.	Target "Motif:(TATGTA)n" 1 42
HiC_scaffold_1	RepeatMasker	similarity	310235	310257	17.3	-	.	Target "Motif:rnd-6_family-525" 635 658
HiC_scaffold_1	RepeatMasker	similarity	310258	310462	5.4	-	.	Target "Motif:rnd-6_family-1786" 3400 3625
HiC_scaffold_1	RepeatMasker	similarity	311197	311278	18.1	+	.	Target "Motif:rnd-4_family-48" 121 193
HiC_scaffold_1	RepeatMasker	similarity	312069	312098	10.0	-	.	Target "Motif:rnd-5_family-2528" 1 30
HiC_scaffold_1	RepeatMasker	similarity	314680	314718	18.3	+	.	Target "Motif:(TTTTA)n" 1 39
HiC_scaffold_1	RepeatMasker	similarity	314915	315026	19.7	-	.	Target "Motif:rnd-6_family-500" 137 244
HiC_scaffold_1	RepeatMasker	similarity	314931	315052	20.3	+	.	Target "Motif:rnd-5_family-284" 3 129
HiC_scaffold_1	RepeatMasker	similarity	315069	315092	4.8	+	.	Target "Motif:(TAA)n" 1 23
HiC_scaffold_1	RepeatMasker	similarity	315093	315116	13.8	+	.	Target "Motif:rnd-1_family-293" 68 90
HiC_scaffold_1	RepeatMasker	similarity	315117	315163	0.0	+	.	Target "Motif:(TTG)n" 1 47
HiC_scaffold_1	RepeatMasker	similarity	315164	316739	13.8	+	.	Target "Motif:rnd-1_family-293" 91 1668
HiC_scaffold_1	RepeatMasker	similarity	316059	316831	30.4	-	.	Target "Motif:rnd-6_family-4983" 435 1213
HiC_scaffold_1	RepeatMasker	similarity	317216	317301	8.1	-	.	Target "Motif:rnd-6_family-36" 1 86
HiC_scaffold_1	RepeatMasker	similarity	317369	317501	5.3	-	.	Target "Motif:rnd-1_family-211" 2 136
HiC_scaffold_1	RepeatMasker	similarity	318759	318813	1.8	-	.	Target "Motif:rnd-1_family-705" 482 537
HiC_scaffold_1	RepeatMasker	similarity	319038	319292	9.1	-	.	Target "Motif:rnd-1_family-185" 14 267
HiC_scaffold_1	RepeatMasker	similarity	319308	319851	3.2	+	.	Target "Motif:rnd-1_family-705" 1 539
HiC_scaffold_1	RepeatMasker	similarity	320420	320455	7.0	+	.	Target "Motif:(ATTA)n" 1 33
HiC_scaffold_1	RepeatMasker	similarity	320654	320678	12.9	+	.	Target "Motif:rnd-6_family-4399" 4406 4556
HiC_scaffold_1	RepeatMasker	similarity	320679	320786	6.5	-	.	Target "Motif:rnd-4_family-2584" 25 151
HiC_scaffold_1	RepeatMasker	similarity	325138	325164	0.0	+	.	Target "Motif:(AAT)n" 1 27
HiC_scaffold_1	RepeatMasker	similarity	325370	325395	0.0	+	.	Target "Motif:(CTCTA)n" 1 29
HiC_scaffold_1	RepeatMasker	similarity	325631	325728	13.3	-	.	Target "Motif:rnd-4_family-84" 1 184
HiC_scaffold_1	RepeatMasker	similarity	325877	325945	12.1	-	.	Target "Motif:rnd-6_family-3678" 1 67
HiC_scaffold_1	RepeatMasker	similarity	326346	326382	11.8	+	.	Target "Motif:(A)n" 1 37
HiC_scaffold_1	RepeatMasker	similarity	326941	326957	0.0	+	.	Target "Motif:(T)n" 1 17
HiC_scaffold_1	RepeatMasker	similarity	327113	327218	25.7	-	.	Target "Motif:rnd-6_family-10294" 2125 2229
HiC_scaffold_1	RepeatMasker	similarity	327222	327260	14.1	+	.	Target "Motif:A-rich" 1 41
HiC_scaffold_1	RepeatMasker	similarity	327922	327988	26.9	+	.	Target "Motif:rnd-6_family-3084" 1159 1226
HiC_scaffold_1	RepeatMasker	similarity	328574	328636	6.5	+	.	Target "Motif:rnd-1_family-782" 1 62
HiC_scaffold_1	RepeatMasker	similarity	329569	329659	13.3	+	.	Target "Motif:rnd-5_family-5663" 1 91
HiC_scaffold_1	RepeatMasker	similarity	329683	329789	16.8	-	.	Target "Motif:rnd-6_family-2803" 562 673
HiC_scaffold_1	RepeatMasker	similarity	329742	329802	12.3	+	.	Target "Motif:rnd-1_family-299" 1 58
HiC_scaffold_1	RepeatMasker	similarity	330420	330576	16.7	-	.	Target "Motif:rnd-6_family-2803" 1 173
HiC_scaffold_1	RepeatMasker	similarity	330778	330854	24.4	+	.	Target "Motif:rnd-6_family-13576" 635 709
HiC_scaffold_1	RepeatMasker	similarity	332290	332308	5.5	+	.	Target "Motif:(ATT)n" 1 19
HiC_scaffold_1	RepeatMasker	similarity	332700	332768	17.4	+	.	Target "Motif:rnd-5_family-2362" 17 86
HiC_scaffold_1	RepeatMasker	similarity	332751	333083	6.0	+	.	Target "Motif:rnd-5_family-2362" 7 337
HiC_scaffold_1	RepeatMasker	similarity	333157	333189	13.5	+	.	Target "Motif:(A)n" 1 33
HiC_scaffold_1	RepeatMasker	similarity	333239	333418	15.0	-	.	Target "Motif:rnd-4_family-170" 1 162
HiC_scaffold_1	RepeatMasker	similarity	333408	333582	22.9	+	.	Target "Motif:rnd-1_family-165" 601 769
HiC_scaffold_1	RepeatMasker	similarity	333735	333752	0.0	+	.	Target "Motif:(A)n" 1 18
HiC_scaffold_1	RepeatMasker	similarity	333764	334055	25.5	+	.	Target "Motif:rnd-1_family-668" 260 565
HiC_scaffold_1	RepeatMasker	similarity	334205	334392	10.1	+	.	Target "Motif:rnd-5_family-4602" 1 186
HiC_scaffold_1	RepeatMasker	similarity	338241	338306	7.6	-	.	Target "Motif:rnd-1_family-435" 1 66
HiC_scaffold_1	RepeatMasker	similarity	338301	338357	12.3	-	.	Target "Motif:rnd-5_family-2170" 1809 1868
HiC_scaffold_1	RepeatMasker	similarity	338992	339014	23.1	-	.	Target "Motif:rnd-2_family-2" 157 242
HiC_scaffold_1	RepeatMasker	similarity	339015	339171	16.9	+	.	Target "Motif:rnd-1_family-188" 229 377
HiC_scaffold_1	RepeatMasker	similarity	339172	339204	23.1	-	.	Target "Motif:rnd-2_family-2" 22 156
HiC_scaffold_1	RepeatMasker	similarity	339184	339358	16.0	-	.	Target "Motif:rnd-4_family-170" 2 159
HiC_scaffold_1	RepeatMasker	similarity	339359	339371	18.4	+	.	Target "Motif:rnd-6_family-12079" 4850 4970
HiC_scaffold_1	RepeatMasker	similarity	340025	340364	17.8	+	.	Target "Motif:rnd-6_family-3497" 1 407
HiC_scaffold_1	RepeatMasker	similarity	340368	340437	10.0	-	.	Target "Motif:rnd-1_family-414" 1 71
HiC_scaffold_1	RepeatMasker	similarity	340789	340907	17.4	-	.	Target "Motif:rnd-1_family-533" 166 293
HiC_scaffold_1	RepeatMasker	similarity	341144	341216	21.1	+	.	Target "Motif:A-rich" 1 73
HiC_scaffold_1	RepeatMasker	similarity	341594	341654	22.9	-	.	Target "Motif:rnd-6_family-451" 586 646
HiC_scaffold_1	RepeatMasker	similarity	341805	341923	39.4	+	.	Target "Motif:(TTTTT)n" 1 119
HiC_scaffold_1	RepeatMasker	similarity	344181	344696	29.5	+	.	Target "Motif:rnd-5_family-359" 1156 1658
HiC_scaffold_1	RepeatMasker	similarity	345687	345842	25.6	-	.	Target "Motif:rnd-6_family-1416" 114 256
HiC_scaffold_1	RepeatMasker	similarity	346267	347371	16.4	-	.	Target "Motif:rnd-4_family-506" 783 1576
HiC_scaffold_1	RepeatMasker	similarity	347446	347507	12.9	-	.	Target "Motif:rnd-4_family-506" 704 765
HiC_scaffold_1	RepeatMasker	similarity	347745	348170	8.3	-	.	Target "Motif:rnd-6_family-5354" 1 430
HiC_scaffold_1	RepeatMasker	similarity	348311	348356	27.0	+	.	Target "Motif:(TAATT)n" 1 45
HiC_scaffold_1	RepeatMasker	similarity	348382	348607	22.8	+	.	Target "Motif:rnd-6_family-1106" 66 280
HiC_scaffold_1	RepeatMasker	similarity	348670	348704	5.7	+	.	Target "Motif:rnd-6_family-2764" 584 618
HiC_scaffold_1	RepeatMasker	similarity	348674	348730	16.1	+	.	Target "Motif:rnd-1_family-489" 1 57
HiC_scaffold_1	RepeatMasker	similarity	349410	349854	20.1	-	.	Target "Motif:rnd-5_family-5663" 21 515
HiC_scaffold_1	RepeatMasker	similarity	351111	351144	9.4	+	.	Target "Motif:(AAT)n" 1 37
HiC_scaffold_1	RepeatMasker	similarity	351400	351463	16.4	+	.	Target "Motif:rnd-6_family-1416" 84 144
HiC_scaffold_1	RepeatMasker	similarity	351552	351897	20.6	+	.	Target "Motif:rnd-1_family-453" 5 398
HiC_scaffold_1	RepeatMasker	similarity	351865	351901	10.8	+	.	Target "Motif:rnd-6_family-16" 521 557
HiC_scaffold_1	RepeatMasker	similarity	351903	352088	19.9	-	.	Target "Motif:rnd-5_family-1478" 45 221
HiC_scaffold_1	RepeatMasker	similarity	352121	352171	18.0	-	.	Target "Motif:rnd-5_family-2170" 1810 1860
HiC_scaffold_1	RepeatMasker	similarity	353488	353542	24.4	+	.	Target "Motif:(ATTT)n" 1 56
HiC_scaffold_1	RepeatMasker	similarity	353619	353647	7.4	+	.	Target "Motif:(TCTT)n" 1 30
HiC_scaffold_1	RepeatMasker	similarity	353757	353788	7.5	+	.	Target "Motif:GA-rich" 1 31
HiC_scaffold_1	RepeatMasker	similarity	353992	354013	0.0	+	.	Target "Motif:(T)n" 1 22
HiC_scaffold_1	RepeatMasker	similarity	354066	354102	33.3	+	.	Target "Motif:(GTTTT)n" 1 65
HiC_scaffold_1	RepeatMasker	similarity	354103	354130	11.7	+	.	Target "Motif:(T)n" 1 28
HiC_scaffold_1	RepeatMasker	similarity	354485	354568	26.7	+	.	Target "Motif:(TGGTGA)n" 1 84
HiC_scaffold_1	RepeatMasker	similarity	357012	357031	0.0	+	.	Target "Motif:(ATC)n" 1 19
HiC_scaffold_1	RepeatMasker	similarity	357846	357946	11.3	+	.	Target "Motif:rnd-4_family-170" 1 90
HiC_scaffold_1	RepeatMasker	similarity	357947	357963	20.0	-	.	Target "Motif:rnd-6_family-12079" 4858 4957
HiC_scaffold_1	RepeatMasker	similarity	358762	358969	32.0	+	.	Target "Motif:rnd-1_family-756" 15 228
HiC_scaffold_1	RepeatMasker	similarity	358953	359025	19.2	-	.	Target "Motif:rnd-6_family-954" 1560 1632
HiC_scaffold_1	RepeatMasker	similarity	359276	359315	0.0	+	.	Target "Motif:(GAT)n" 1 40
HiC_scaffold_1	RepeatMasker	similarity	359690	359907	16.8	-	.	Target "Motif:rnd-6_family-4945" 104 319
HiC_scaffold_1	RepeatMasker	similarity	359777	359925	8.1	+	.	Target "Motif:rnd-6_family-4945" 1 151
HiC_scaffold_1	RepeatMasker	similarity	360019	360138	17.8	-	.	Target "Motif:rnd-6_family-4945" 32 142
HiC_scaffold_1	RepeatMasker	similarity	360159	360349	12.0	+	.	Target "Motif:rnd-6_family-4945" 140 335
HiC_scaffold_1	RepeatMasker	similarity	360329	360488	11.3	+	.	Target "Motif:rnd-6_family-4945" 75 318
HiC_scaffold_1	RepeatMasker	similarity	360746	360805	18.7	+	.	Target "Motif:A-rich" 1 59
HiC_scaffold_1	RepeatMasker	similarity	361486	361594	26.6	-	.	Target "Motif:rnd-5_family-284" 6 122
HiC_scaffold_1	RepeatMasker	similarity	362355	362491	16.1	+	.	Target "Motif:rnd-5_family-716" 1 137
HiC_scaffold_1	RepeatMasker	similarity	363184	363211	8.2	+	.	Target "Motif:(AAT)n" 1 27
HiC_scaffold_1	RepeatMasker	similarity	363212	363229	21.8	+	.	Target "Motif:(AATTAT)n" 1 44
HiC_scaffold_1	RepeatMasker	similarity	364393	364442	24.0	-	.	Target "Motif:rnd-1_family-211" 37 86
HiC_scaffold_1	RepeatMasker	similarity	364446	364506	22.5	+	.	Target "Motif:rnd-1_family-211" 22 79
HiC_scaffold_1	RepeatMasker	similarity	365058	365103	16.7	+	.	Target "Motif:(CAATT)n" 1 43
HiC_scaffold_1	RepeatMasker	similarity	367524	367558	23.6	+	.	Target "Motif:(TCCTCA)n" 1 35
HiC_scaffold_1	RepeatMasker	similarity	371660	371701	10.3	+	.	Target "Motif:(A)n" 1 42
HiC_scaffold_1	RepeatMasker	similarity	371760	371790	14.4	+	.	Target "Motif:(AGT)n" 1 32
HiC_scaffold_1	RepeatMasker	similarity	372058	372074	0.0	+	.	Target "Motif:(T)n" 1 17
HiC_scaffold_1	RepeatMasker	similarity	372138	372394	12.9	-	.	Target "Motif:rnd-6_family-472" 5225 5469
HiC_scaffold_1	RepeatMasker	similarity	373470	373669	22.4	-	.	Target "Motif:rnd-6_family-500" 32 224
HiC_scaffold_1	RepeatMasker	similarity	373772	373909	14.5	+	.	Target "Motif:rnd-6_family-10294" 2044 2235
HiC_scaffold_1	RepeatMasker	similarity	374308	374459	23.7	-	.	Target "Motif:rnd-4_family-490" 32 181
HiC_scaffold_1	RepeatMasker	similarity	375111	375175	23.1	-	.	Target "Motif:rnd-1_family-163" 334 394
HiC_scaffold_1	RepeatMasker	similarity	375418	375547	22.7	+	.	Target "Motif:rnd-4_family-302" 1138 1266
HiC_scaffold_1	RepeatMasker	similarity	375849	376032	18.2	+	.	Target "Motif:rnd-4_family-302" 1696 1885
HiC_scaffold_1	RepeatMasker	similarity	376661	377230	23.8	-	.	Target "Motif:rnd-4_family-43" 364 902
HiC_scaffold_1	RepeatMasker	similarity	378191	378214	14.4	+	.	Target "Motif:(A)n" 1 24
HiC_scaffold_1	RepeatMasker	similarity	381008	381107	12.2	+	.	Target "Motif:rnd-4_family-144" 205 302
HiC_scaffold_1	RepeatMasker	similarity	384294	384427	33.8	-	.	Target "Motif:rnd-5_family-649" 208 341
HiC_scaffold_1	RepeatMasker	similarity	384660	384820	17.1	-	.	Target "Motif:rnd-5_family-359" 1493 1658
HiC_scaffold_1	RepeatMasker	similarity	384803	385002	10.9	-	.	Target "Motif:rnd-1_family-190" 1451 1644
HiC_scaffold_1	RepeatMasker	similarity	388915	389163	19.3	-	.	Target "Motif:rnd-5_family-1478" 47 311
HiC_scaffold_1	RepeatMasker	similarity	389231	389394	28.9	-	.	Target "Motif:rnd-6_family-10579" 1358 1511
HiC_scaffold_1	RepeatMasker	similarity	389968	390130	31.3	-	.	Target "Motif:rnd-1_family-176" 424 608
HiC_scaffold_1	RepeatMasker	similarity	390291	390340	22.8	+	.	Target "Motif:GA-rich" 1 48
HiC_scaffold_1	RepeatMasker	similarity	390442	390478	25.6	+	.	Target "Motif:A-rich" 1 37
HiC_scaffold_1	RepeatMasker	similarity	391728	391904	17.2	+	.	Target "Motif:rnd-4_family-170" 1 159
HiC_scaffold_1	RepeatMasker	similarity	391909	392320	25.5	-	.	Target "Motif:rnd-5_family-1035" 3 385
HiC_scaffold_1	RepeatMasker	similarity	393940	394139	18.0	+	.	Target "Motif:rnd-5_family-54" 825 1045
HiC_scaffold_1	RepeatMasker	similarity	394230	394289	20.0	+	.	Target "Motif:(ATT)n" 1 63
HiC_scaffold_1	RepeatMasker	similarity	394290	394308	19.5	+	.	Target "Motif:(AATTAT)n" 2 75
HiC_scaffold_1	RepeatMasker	similarity	394462	394510	22.2	+	.	Target "Motif:(TC)n" 1 49
HiC_scaffold_1	RepeatMasker	similarity	394953	394975	9.3	+	.	Target "Motif:(ATTA)n" 1 23
HiC_scaffold_1	RepeatMasker	similarity	394966	395006	16.4	+	.	Target "Motif:(T)n" 1 41
HiC_scaffold_1	RepeatMasker	similarity	399812	399836	8.5	+	.	Target "Motif:(GTTT)n" 1 26
HiC_scaffold_1	RepeatMasker	similarity	400809	400938	26.1	-	.	Target "Motif:rnd-5_family-3125" 412 544
HiC_scaffold_1	RepeatMasker	similarity	406883	406922	17.7	+	.	Target "Motif:(AGATGAT)n" 1 40
HiC_scaffold_1	RepeatMasker	similarity	407522	407732	20.8	-	.	Target "Motif:rnd-6_family-7339" 245 456
HiC_scaffold_1	RepeatMasker	similarity	409091	409139	6.4	-	.	Target "Motif:rnd-5_family-1663" 17 63
HiC_scaffold_1	RepeatMasker	similarity	410025	410051	8.5	+	.	Target "Motif:(AATAA)n" 1 26
HiC_scaffold_1	RepeatMasker	similarity	410351	410809	13.4	+	.	Target "Motif:rnd-5_family-2468" 2 483
HiC_scaffold_1	RepeatMasker	similarity	411511	411901	4.9	+	.	Target "Motif:rnd-6_family-17255" 1 390
HiC_scaffold_1	RepeatMasker	similarity	413586	413621	5.6	+	.	Target "Motif:rnd-4_family-311" 124 159
HiC_scaffold_1	RepeatMasker	similarity	413695	413804	2.8	+	.	Target "Motif:rnd-4_family-311" 9 126
HiC_scaffold_1	RepeatMasker	similarity	415203	415239	16.8	+	.	Target "Motif:(ATTTT)n" 1 35
HiC_scaffold_1	RepeatMasker	similarity	415427	415748	19.7	+	.	Target "Motif:rnd-6_family-98" 972 1282
HiC_scaffold_1	RepeatMasker	similarity	415988	416130	21.0	-	.	Target "Motif:rnd-5_family-2686" 199 352
HiC_scaffold_1	RepeatMasker	similarity	418386	418529	5.1	-	.	Target "Motif:rnd-4_family-2584" 14 151
HiC_scaffold_1	RepeatMasker	similarity	418948	419084	25.2	-	.	Target "Motif:rnd-5_family-299" 292 423
HiC_scaffold_1	RepeatMasker	similarity	419489	419652	15.5	+	.	Target "Motif:rnd-1_family-771" 1 161
HiC_scaffold_1	RepeatMasker	similarity	419562	419687	17.9	-	.	Target "Motif:rnd-6_family-5354" 231 353
HiC_scaffold_1	RepeatMasker	similarity	419658	419874	17.6	-	.	Target "Motif:rnd-5_family-1424" 1 239
HiC_scaffold_1	RepeatMasker	similarity	420006	420118	21.0	-	.	Target "Motif:rnd-6_family-18206" 38 143
HiC_scaffold_1	RepeatMasker	similarity	420602	420644	16.9	+	.	Target "Motif:A-rich" 1 44
HiC_scaffold_1	RepeatMasker	similarity	420823	420855	14.3	+	.	Target "Motif:(ATTTG)n" 1 32
HiC_scaffold_1	RepeatMasker	similarity	420995	421140	21.0	+	.	Target "Motif:rnd-6_family-2963" 66 212
HiC_scaffold_1	RepeatMasker	similarity	421189	421324	21.5	-	.	Target "Motif:rnd-5_family-2495" 5 145
HiC_scaffold_1	RepeatMasker	similarity	421367	421404	6.0	+	.	Target "Motif:(TAATTAA)n" 1 36
HiC_scaffold_1	RepeatMasker	similarity	421768	421957	7.4	-	.	Target "Motif:rnd-4_family-2584" 1 151
HiC_scaffold_1	RepeatMasker	similarity	423310	423465	21.6	-	.	Target "Motif:rnd-1_family-633" 42 197
HiC_scaffold_1	RepeatMasker	similarity	423597	423658	8.3	-	.	Target "Motif:rnd-6_family-492" 9 79
HiC_scaffold_1	RepeatMasker	similarity	424106	424133	8.3	+	.	Target "Motif:(GAT)n" 1 27
HiC_scaffold_1	RepeatMasker	similarity	425083	425115	9.1	-	.	Target "Motif:rnd-5_family-1350" 1967 1999
HiC_scaffold_1	RepeatMasker	similarity	426200	426267	22.2	+	.	Target "Motif:A-rich" 1 65
HiC_scaffold_1	RepeatMasker	similarity	426361	426438	16.5	+	.	Target "Motif:(CAC)n" 1 80
HiC_scaffold_1	RepeatMasker	similarity	426832	426856	9.5	+	.	Target "Motif:(GGC)n" 1 24
HiC_scaffold_1	RepeatMasker	similarity	426857	426906	19.2	+	.	Target "Motif:(CAG)n" 1 50
HiC_scaffold_1	RepeatMasker	similarity	429404	429434	3.8	+	.	Target "Motif:(ATA)n" 1 31
HiC_scaffold_1	RepeatMasker	similarity	429435	429468	15.9	+	.	Target "Motif:(TAGAA)n" 6 71
HiC_scaffold_1	RepeatMasker	similarity	431638	431663	4.3	+	.	Target "Motif:(AT)n" 1 26
HiC_scaffold_1	RepeatMasker	similarity	431865	431894	19.2	+	.	Target "Motif:(T)n" 1 30
HiC_scaffold_1	RepeatMasker	similarity	432043	432191	21.1	-	.	Target "Motif:rnd-5_family-343" 1004 1149
HiC_scaffold_1	RepeatMasker	similarity	432206	432347	24.1	+	.	Target "Motif:rnd-5_family-640" 320 439
HiC_scaffold_1	RepeatMasker	similarity	432390	432471	14.6	-	.	Target "Motif:rnd-6_family-2958" 1418 1499
HiC_scaffold_1	RepeatMasker	similarity	432974	433036	24.2	+	.	Target "Motif:(ATT)n" 1 66
HiC_scaffold_1	RepeatMasker	similarity	433325	433465	17.0	-	.	Target "Motif:rnd-6_family-278" 24 165
HiC_scaffold_1	RepeatMasker	similarity	436292	436328	15.8	+	.	Target "Motif:(TAGTACT)n" 1 37
HiC_scaffold_1	RepeatMasker	similarity	436436	436477	19.2	+	.	Target "Motif:(TACGA)n" 1 45
HiC_scaffold_1	RepeatMasker	similarity	436920	436991	21.6	+	.	Target "Motif:(TAA)n" 1 76
HiC_scaffold_1	RepeatMasker	similarity	437415	437459	15.4	+	.	Target "Motif:(TAA)n" 1 46
HiC_scaffold_1	RepeatMasker	similarity	437612	438246	6.4	-	.	Target "Motif:rnd-5_family-1726" 1 622
HiC_scaffold_1	RepeatMasker	similarity	439147	439383	16.9	+	.	Target "Motif:rnd-5_family-1478" 70 307
HiC_scaffold_1	RepeatMasker	similarity	439479	439705	19.9	+	.	Target "Motif:rnd-6_family-500" 32 239
HiC_scaffold_1	RepeatMasker	similarity	440313	440340	11.6	+	.	Target "Motif:(AACA)n" 1 28
HiC_scaffold_1	RepeatMasker	similarity	443277	443306	10.7	+	.	Target "Motif:(TGA)n" 1 30
HiC_scaffold_1	RepeatMasker	similarity	446708	446759	23.3	+	.	Target "Motif:(TTATTCA)n" 1 53
HiC_scaffold_1	RepeatMasker	similarity	450030	450184	19.1	-	.	Target "Motif:rnd-5_family-1429" 58 217
HiC_scaffold_1	RepeatMasker	similarity	451098	451181	26.2	+	.	Target "Motif:rnd-5_family-1516" 84 170
HiC_scaffold_1	RepeatMasker	similarity	451272	451385	9.9	+	.	Target "Motif:rnd-5_family-863" 1 110
HiC_scaffold_1	RepeatMasker	similarity	451953	452024	24.5	+	.	Target "Motif:A-rich" 1 67
HiC_scaffold_1	RepeatMasker	similarity	452643	453138	16.2	-	.	Target "Motif:rnd-6_family-7169" 295 844
HiC_scaffold_1	RepeatMasker	similarity	453159	453324	19.9	-	.	Target "Motif:rnd-6_family-7169" 30 193
HiC_scaffold_1	RepeatMasker	similarity	453868	453976	24.7	-	.	Target "Motif:rnd-1_family-176" 448 559
HiC_scaffold_1	RepeatMasker	similarity	456067	456088	9.8	+	.	Target "Motif:(TGA)n" 1 22
HiC_scaffold_1	RepeatMasker	similarity	456279	456309	0.0	+	.	Target "Motif:(AT)n" 1 31
HiC_scaffold_1	RepeatMasker	similarity	456948	457213	15.9	+	.	Target "Motif:rnd-1_family-395" 1 378
HiC_scaffold_1	RepeatMasker	similarity	457887	457963	21.1	+	.	Target "Motif:rnd-1_family-211" 6 81
HiC_scaffold_1	RepeatMasker	similarity	459595	459847	19.1	+	.	Target "Motif:rnd-5_family-568" 5 243
HiC_scaffold_1	RepeatMasker	similarity	460442	460509	19.1	-	.	Target "Motif:rnd-6_family-1995" 1 69
HiC_scaffold_1	RepeatMasker	similarity	460499	460580	19.5	-	.	Target "Motif:rnd-1_family-603" 1 85
HiC_scaffold_1	RepeatMasker	similarity	461208	461238	18.2	+	.	Target "Motif:A-rich" 1 31
HiC_scaffold_1	RepeatMasker	similarity	461387	461440	18.5	-	.	Target "Motif:rnd-4_family-170" 105 159
HiC_scaffold_1	RepeatMasker	similarity	463009	463050	18.6	+	.	Target "Motif:(TAA)n" 1 39
HiC_scaffold_1	RepeatMasker	similarity	463770	463900	26.3	-	.	Target "Motif:rnd-5_family-302" 347 467
HiC_scaffold_1	RepeatMasker	similarity	464001	464058	19.9	+	.	Target "Motif:rnd-1_family-467" 1 71
HiC_scaffold_1	RepeatMasker	similarity	464059	464198	30.4	+	.	Target "Motif:rnd-4_family-1873" 88 225
HiC_scaffold_1	RepeatMasker	similarity	464199	464360	19.9	+	.	Target "Motif:rnd-1_family-467" 72 273
HiC_scaffold_1	RepeatMasker	similarity	464285	464468	9.8	-	.	Target "Motif:rnd-6_family-10495" 312 476
HiC_scaffold_1	RepeatMasker	similarity	464363	464534	13.6	+	.	Target "Motif:rnd-4_family-178" 1 146
HiC_scaffold_1	RepeatMasker	similarity	464718	464816	16.5	-	.	Target "Motif:rnd-6_family-4399" 4763 4862
HiC_scaffold_1	RepeatMasker	similarity	464793	465000	17.9	+	.	Target "Motif:rnd-4_family-178" 178 373
HiC_scaffold_1	RepeatMasker	similarity	465067	465323	12.1	+	.	Target "Motif:rnd-1_family-120" 1 257
HiC_scaffold_1	RepeatMasker	similarity	465391	465432	7.1	-	.	Target "Motif:rnd-6_family-126" 140 182
HiC_scaffold_1	RepeatMasker	similarity	466776	467276	21.2	+	.	Target "Motif:rnd-5_family-302" 1 555
HiC_scaffold_1	RepeatMasker	similarity	467520	467675	8.6	+	.	Target "Motif:rnd-6_family-4399" 4418 4569
HiC_scaffold_1	RepeatMasker	similarity	470268	470297	10.7	+	.	Target "Motif:(T)n" 1 30
HiC_scaffold_1	RepeatMasker	similarity	470362	470413	17.3	-	.	Target "Motif:rnd-1_family-352" 1 52
HiC_scaffold_1	RepeatMasker	similarity	471077	471127	15.7	+	.	Target "Motif:rnd-1_family-211" 42 92
HiC_scaffold_1	RepeatMasker	similarity	471108	471190	14.5	-	.	Target "Motif:rnd-5_family-587" 5 88
HiC_scaffold_1	RepeatMasker	similarity	471183	471358	10.3	-	.	Target "Motif:rnd-5_family-587" 1 193
HiC_scaffold_1	RepeatMasker	similarity	471358	471431	5.4	+	.	Target "Motif:rnd-1_family-211" 60 136
HiC_scaffold_1	RepeatMasker	similarity	471505	471583	10.1	+	.	Target "Motif:rnd-1_family-211" 2 80
HiC_scaffold_1	RepeatMasker	similarity	471792	472075	18.1	-	.	Target "Motif:rnd-5_family-4443" 111 364
HiC_scaffold_1	RepeatMasker	similarity	472583	472681	7.2	+	.	Target "Motif:rnd-5_family-1296" 27 129
HiC_scaffold_1	RepeatMasker	similarity	473583	473683	28.3	-	.	Target "Motif:rnd-5_family-284" 17 119
HiC_scaffold_1	RepeatMasker	similarity	473589	473716	27.7	-	.	Target "Motif:rnd-5_family-33" 6 143
HiC_scaffold_1	RepeatMasker	similarity	476792	477110	23.3	-	.	Target "Motif:rnd-4_family-556" 2024 2326
HiC_scaffold_1	RepeatMasker	similarity	478204	478289	27.1	-	.	Target "Motif:rnd-1_family-6" 261 345
HiC_scaffold_1	RepeatMasker	similarity	478292	478456	23.0	-	.	Target "Motif:rnd-1_family-488" 14 160
HiC_scaffold_1	RepeatMasker	similarity	478905	478929	8.5	+	.	Target "Motif:(ATTA)n" 1 25
HiC_scaffold_1	RepeatMasker	similarity	479033	479214	31.1	-	.	Target "Motif:rnd-6_family-5909" 388 554
HiC_scaffold_1	RepeatMasker	similarity	479271	479344	14.3	-	.	Target "Motif:rnd-5_family-2779" 1157 1226
HiC_scaffold_1	RepeatMasker	similarity	479450	479532	0.0	+	.	Target "Motif:rnd-6_family-10373" 1 86
HiC_scaffold_1	RepeatMasker	similarity	479755	479945	18.7	-	.	Target "Motif:rnd-5_family-2779" 116 318
HiC_scaffold_1	RepeatMasker	similarity	480530	480626	23.4	-	.	Target "Motif:rnd-6_family-5370" 503 599
HiC_scaffold_1	RepeatMasker	similarity	480656	480774	13.6	-	.	Target "Motif:rnd-6_family-1138" 24 149
HiC_scaffold_1	RepeatMasker	similarity	480849	480963	17.7	+	.	Target "Motif:rnd-6_family-9854" 750 853
HiC_scaffold_1	RepeatMasker	similarity	481235	481273	9.7	+	.	Target "Motif:(AATATA)n" 1 37
HiC_scaffold_1	RepeatMasker	similarity	481445	481620	6.2	+	.	Target "Motif:rnd-1_family-481" 1 176
HiC_scaffold_1	RepeatMasker	similarity	481861	482074	21.4	+	.	Target "Motif:rnd-5_family-6178" 23 239
HiC_scaffold_1	RepeatMasker	similarity	481961	482080	11.9	-	.	Target "Motif:rnd-5_family-2443" 1 126
HiC_scaffold_1	RepeatMasker	similarity	482151	482446	24.0	-	.	Target "Motif:rnd-5_family-359" 1366 1655
HiC_scaffold_1	RepeatMasker	similarity	482952	483013	30.3	+	.	Target "Motif:(GGT)n" 1 62
HiC_scaffold_1	RepeatMasker	similarity	483149	483218	14.3	-	.	Target "Motif:rnd-4_family-949" 188 257
HiC_scaffold_1	RepeatMasker	similarity	483329	483396	8.8	-	.	Target "Motif:rnd-4_family-2343" 10 77
HiC_scaffold_1	RepeatMasker	similarity	483915	484012	21.1	+	.	Target "Motif:rnd-4_family-170" 72 171
HiC_scaffold_1	RepeatMasker	similarity	484018	484216	21.3	+	.	Target "Motif:rnd-6_family-281" 24 236
HiC_scaffold_1	RepeatMasker	similarity	484544	485453	2.1	-	.	Target "Motif:rnd-1_family-155" 1 916
HiC_scaffold_1	RepeatMasker	similarity	485582	485644	19.1	-	.	Target "Motif:rnd-6_family-286" 116 186
HiC_scaffold_1	RepeatMasker	similarity	489897	490198	25.7	-	.	Target "Motif:rnd-4_family-1819" 799 1095
HiC_scaffold_1	RepeatMasker	similarity	490820	490883	11.5	+	.	Target "Motif:rnd-1_family-620" 80 140
HiC_scaffold_1	RepeatMasker	similarity	490892	491159	23.1	-	.	Target "Motif:rnd-4_family-15" 4 283
HiC_scaffold_1	RepeatMasker	similarity	491292	491314	9.3	+	.	Target "Motif:(A)n" 1 23
HiC_scaffold_1	RepeatMasker	similarity	491336	491369	5.9	+	.	Target "Motif:rnd-1_family-592" 24 57
HiC_scaffold_1	RepeatMasker	similarity	491603	491837	21.3	+	.	Target "Motif:rnd-1_family-209" 87 323
HiC_scaffold_1	RepeatMasker	similarity	491606	492237	23.7	-	.	Target "Motif:rnd-4_family-15" 8 756
HiC_scaffold_1	RepeatMasker	similarity	492364	492544	19.9	-	.	Target "Motif:rnd-2_family-2" 76 244
HiC_scaffold_1	RepeatMasker	similarity	492389	492571	17.7	+	.	Target "Motif:rnd-6_family-281" 29 186
HiC_scaffold_1	RepeatMasker	similarity	493053	493278	2.7	+	.	Target "Motif:rnd-1_family-542" 1 293
HiC_scaffold_1	RepeatMasker	similarity	493267	493321	3.4	+	.	Target "Motif:rnd-1_family-364" 2061 2115
HiC_scaffold_1	RepeatMasker	similarity	493322	493632	1.0	+	.	Target "Motif:rnd-1_family-413" 1 313
HiC_scaffold_1	RepeatMasker	similarity	493716	493759	22.1	+	.	Target "Motif:(TAT)n" 1 43
HiC_scaffold_1	RepeatMasker	similarity	494785	494973	23.9	-	.	Target "Motif:rnd-6_family-286" 6 186
HiC_scaffold_1	RepeatMasker	similarity	495112	495141	19.2	+	.	Target "Motif:(T)n" 1 30
HiC_scaffold_1	RepeatMasker	similarity	495142	495155	13.3	+	.	Target "Motif:(ATTT)n" 2 44
HiC_scaffold_1	RepeatMasker	similarity	495559	495586	12.1	+	.	Target "Motif:(T)n" 1 28
HiC_scaffold_1	RepeatMasker	similarity	495619	495715	18.6	+	.	Target "Motif:rnd-6_family-1684" 133 233
HiC_scaffold_1	RepeatMasker	similarity	495771	496005	19.5	-	.	Target "Motif:rnd-2_family-2" 36 244
HiC_scaffold_1	RepeatMasker	similarity	495797	496053	21.2	+	.	Target "Motif:rnd-2_family-2" 1 244
HiC_scaffold_1	RepeatMasker	similarity	496088	496203	13.2	-	.	Target "Motif:rnd-6_family-1975" 145 258
HiC_scaffold_1	RepeatMasker	similarity	496221	496306	14.3	-	.	Target "Motif:rnd-6_family-1975" 145 228
HiC_scaffold_1	RepeatMasker	similarity	496307	496362	21.2	+	.	Target "Motif:(AT)n" 1 58
HiC_scaffold_1	RepeatMasker	similarity	496380	496436	29.9	+	.	Target "Motif:(TAC)n" 1 59
HiC_scaffold_1	RepeatMasker	similarity	497367	497413	10.6	+	.	Target "Motif:rnd-6_family-3134" 511 557
HiC_scaffold_1	RepeatMasker	similarity	497523	497628	12.8	-	.	Target "Motif:rnd-4_family-170" 2 85
HiC_scaffold_1	RepeatMasker	similarity	499802	499843	22.6	+	.	Target "Motif:(TA)n" 1 43
HiC_scaffold_1	RepeatMasker	similarity	501101	501192	23.9	-	.	Target "Motif:rnd-1_family-441" 1 161
HiC_scaffold_1	RepeatMasker	similarity	501188	501243	10.7	-	.	Target "Motif:rnd-5_family-2945" 3 58
HiC_scaffold_1	RepeatMasker	similarity	501383	501503	3.3	+	.	Target "Motif:rnd-1_family-211" 4 127
HiC_scaffold_1	RepeatMasker	similarity	501504	501568	12.3	+	.	Target "Motif:rnd-1_family-211" 16 80
HiC_scaffold_1	RepeatMasker	similarity	501579	501619	16.3	+	.	Target "Motif:(AATTG)n" 1 42
HiC_scaffold_1	RepeatMasker	similarity	502695	502840	17.6	+	.	Target "Motif:rnd-6_family-3497" 1 151
HiC_scaffold_1	RepeatMasker	similarity	504221	504398	20.9	-	.	Target "Motif:rnd-6_family-47" 48 225
HiC_scaffold_1	RepeatMasker	similarity	506805	506838	21.1	+	.	Target "Motif:(T)n" 1 34
HiC_scaffold_1	RepeatMasker	similarity	507057	507126	29.2	+	.	Target "Motif:(ACAA)n" 1 70
HiC_scaffold_1	RepeatMasker	similarity	507353	507418	4.5	+	.	Target "Motif:rnd-1_family-435" 1 66
HiC_scaffold_1	RepeatMasker	similarity	507803	507832	7.0	+	.	Target "Motif:(A)n" 1 30
HiC_scaffold_1	RepeatMasker	similarity	508245	508519	22.2	-	.	Target "Motif:rnd-6_family-3040" 134 402
HiC_scaffold_1	RepeatMasker	similarity	509977	510218	22.8	+	.	Target "Motif:rnd-5_family-3131" 287 522
HiC_scaffold_1	RepeatMasker	similarity	510576	510606	18.2	+	.	Target "Motif:A-rich" 1 31
HiC_scaffold_1	RepeatMasker	similarity	510712	510757	15.2	+	.	Target "Motif:rnd-5_family-3131" 744 789
HiC_scaffold_1	RepeatMasker	similarity	511967	512599	29.9	+	.	Target "Motif:rnd-5_family-3131" 837 1440
HiC_scaffold_1	RepeatMasker	similarity	512930	512971	5.2	+	.	Target "Motif:(AAAT)n" 1 43
HiC_scaffold_1	RepeatMasker	similarity	515823	515875	20.8	+	.	Target "Motif:rnd-5_family-3131" 744 796
HiC_scaffold_1	RepeatMasker	similarity	516374	516401	0.0	+	.	Target "Motif:(A)n" 1 28
HiC_scaffold_1	RepeatMasker	similarity	518574	518611	0.0	+	.	Target "Motif:(AT)n" 1 38
HiC_scaffold_1	RepeatMasker	similarity	519062	519177	11.5	+	.	Target "Motif:rnd-1_family-6" 273 385
HiC_scaffold_1	RepeatMasker	similarity	519076	519321	15.4	+	.	Target "Motif:rnd-2_family-2" 24 261
HiC_scaffold_1	RepeatMasker	similarity	519394	519573	6.7	-	.	Target "Motif:rnd-1_family-268" 61 241
HiC_scaffold_1	RepeatMasker	similarity	519504	519569	18.4	+	.	Target "Motif:rnd-5_family-1478" 34 376
HiC_scaffold_1	RepeatMasker	similarity	519570	519813	13.3	-	.	Target "Motif:rnd-6_family-3105" 45 286
HiC_scaffold_1	RepeatMasker	similarity	519814	519839	18.4	+	.	Target "Motif:rnd-5_family-1478" 377 523
HiC_scaffold_1	RepeatMasker	similarity	519829	519891	9.5	-	.	Target "Motif:rnd-1_family-268" 1 63
HiC_scaffold_1	RepeatMasker	similarity	520295	520709	21.1	-	.	Target "Motif:rnd-6_family-3040" 25 456
HiC_scaffold_1	RepeatMasker	similarity	521548	521689	25.0	+	.	Target "Motif:rnd-5_family-3131" 1078 1214
HiC_scaffold_1	RepeatMasker	similarity	523263	523501	23.2	+	.	Target "Motif:rnd-5_family-3131" 287 522
HiC_scaffold_1	RepeatMasker	similarity	523559	523606	14.6	+	.	Target "Motif:rnd-5_family-3131" 475 522
HiC_scaffold_1	RepeatMasker	similarity	523796	523895	30.0	+	.	Target "Motif:rnd-5_family-3131" 423 522
HiC_scaffold_1	RepeatMasker	similarity	524056	524095	10.0	+	.	Target "Motif:rnd-5_family-3131" 744 783
HiC_scaffold_1	RepeatMasker	similarity	525321	525961	29.0	+	.	Target "Motif:rnd-5_family-3131" 826 1440
HiC_scaffold_1	RepeatMasker	similarity	528641	528688	10.2	+	.	Target "Motif:A-rich" 1 45
HiC_scaffold_1	RepeatMasker	similarity	528706	528736	14.5	+	.	Target "Motif:(T)n" 1 31
HiC_scaffold_1	RepeatMasker	similarity	529437	529458	0.0	+	.	Target "Motif:(GAA)n" 1 22
HiC_scaffold_1	RepeatMasker	similarity	530187	530513	23.4	+	.	Target "Motif:rnd-5_family-3131" 211 522
HiC_scaffold_1	RepeatMasker	similarity	530734	530779	15.2	+	.	Target "Motif:rnd-5_family-3131" 744 789
HiC_scaffold_1	RepeatMasker	similarity	531997	532636	29.4	+	.	Target "Motif:rnd-5_family-3131" 827 1440
HiC_scaffold_1	RepeatMasker	similarity	533164	533190	3.8	+	.	Target "Motif:(TATT)n" 1 28
HiC_scaffold_1	RepeatMasker	similarity	533265	533608	10.9	-	.	Target "Motif:rnd-4_family-20" 592 933
HiC_scaffold_1	RepeatMasker	similarity	533603	533682	13.9	-	.	Target "Motif:rnd-5_family-1516" 60 139
HiC_scaffold_1	RepeatMasker	similarity	533680	533885	11.3	-	.	Target "Motif:rnd-4_family-194" 261 441
HiC_scaffold_1	RepeatMasker	similarity	533938	533976	11.2	+	.	Target "Motif:(A)n" 1 39
HiC_scaffold_1	RepeatMasker	similarity	534400	534730	22.5	-	.	Target "Motif:rnd-6_family-3040" 134 456
HiC_scaffold_1	RepeatMasker	similarity	535801	536311	28.4	+	.	Target "Motif:rnd-5_family-3131" 933 1440
HiC_scaffold_1	RepeatMasker	similarity	536944	536981	14.5	+	.	Target "Motif:(TTTATT)n" 1 39
HiC_scaffold_1	RepeatMasker	similarity	537874	538106	20.8	+	.	Target "Motif:rnd-5_family-3131" 299 522
HiC_scaffold_1	RepeatMasker	similarity	538504	538556	15.1	+	.	Target "Motif:rnd-5_family-3131" 744 796
HiC_scaffold_1	RepeatMasker	similarity	539767	540219	29.2	+	.	Target "Motif:rnd-5_family-3131" 827 1259
HiC_scaffold_1	RepeatMasker	similarity	540955	540979	0.0	+	.	Target "Motif:(T)n" 1 25
HiC_scaffold_1	RepeatMasker	similarity	542047	542081	9.1	+	.	Target "Motif:(TACTATA)n" 1 38
HiC_scaffold_1	RepeatMasker	similarity	543072	543101	14.7	+	.	Target "Motif:(T)n" 1 30
HiC_scaffold_1	RepeatMasker	similarity	544568	544804	21.4	+	.	Target "Motif:rnd-5_family-3131" 287 523
HiC_scaffold_1	RepeatMasker	similarity	544841	544891	14.7	+	.	Target "Motif:rnd-5_family-3131" 479 526
HiC_scaffold_1	RepeatMasker	similarity	545549	545601	15.1	+	.	Target "Motif:rnd-5_family-3131" 744 796
HiC_scaffold_1	RepeatMasker	similarity	546925	547448	29.7	+	.	Target "Motif:rnd-5_family-3131" 933 1440
HiC_scaffold_1	RepeatMasker	similarity	548900	549331	6.5	+	.	Target "Motif:rnd-6_family-23659" 2 406
HiC_scaffold_1	RepeatMasker	similarity	549754	549777	4.3	+	.	Target "Motif:(C)n" 1 24
HiC_scaffold_1	RepeatMasker	similarity	550473	550504	22.1	+	.	Target "Motif:(T)n" 1 32
HiC_scaffold_1	RepeatMasker	similarity	551323	551532	21.5	+	.	Target "Motif:rnd-6_family-1106" 82 296
HiC_scaffold_1	RepeatMasker	similarity	551601	551670	8.4	-	.	Target "Motif:rnd-5_family-1032" 10 70
HiC_scaffold_1	RepeatMasker	similarity	551942	552071	11.6	+	.	Target "Motif:rnd-4_family-2584" 25 153
HiC_scaffold_1	RepeatMasker	similarity	552867	552994	20.1	+	.	Target "Motif:rnd-5_family-447" 6 127
HiC_scaffold_1	RepeatMasker	similarity	553909	554172	3.8	-	.	Target "Motif:rnd-1_family-185" 4 267
HiC_scaffold_1	RepeatMasker	similarity	554254	554270	0.0	+	.	Target "Motif:(T)n" 1 17
HiC_scaffold_1	RepeatMasker	similarity	554286	554422	21.5	+	.	Target "Motif:rnd-1_family-302" 5 170
HiC_scaffold_1	RepeatMasker	similarity	556896	556918	25.1	+	.	Target "Motif:rnd-6_family-1389" 41 102
HiC_scaffold_1	RepeatMasker	similarity	556919	556990	11.1	-	.	Target "Motif:rnd-5_family-428" 21 115
HiC_scaffold_1	RepeatMasker	similarity	556991	557011	25.1	+	.	Target "Motif:rnd-6_family-1389" 103 166
HiC_scaffold_1	RepeatMasker	similarity	557089	557162	20.9	+	.	Target "Motif:rnd-6_family-1389" 930 1001
HiC_scaffold_1	RepeatMasker	similarity	557724	557793	8.7	+	.	Target "Motif:rnd-1_family-6" 267 335
HiC_scaffold_1	RepeatMasker	similarity	558003	558068	4.5	+	.	Target "Motif:rnd-1_family-435" 1 66
HiC_scaffold_1	RepeatMasker	similarity	559334	559417	18.1	+	.	Target "Motif:rnd-5_family-5804" 179 262
HiC_scaffold_1	RepeatMasker	similarity	559721	559849	13.2	-	.	Target "Motif:rnd-1_family-676" 179 347
HiC_scaffold_1	RepeatMasker	similarity	560691	560799	17.8	-	.	Target "Motif:rnd-1_family-676" 180 325
HiC_scaffold_1	RepeatMasker	similarity	561206	561227	0.0	+	.	Target "Motif:(A)n" 1 22
HiC_scaffold_1	RepeatMasker	similarity	561255	561380	18.1	+	.	Target "Motif:rnd-5_family-1516" 1 118
HiC_scaffold_1	RepeatMasker	similarity	561929	561950	0.0	+	.	Target "Motif:(T)n" 1 22
HiC_scaffold_1	RepeatMasker	similarity	562064	562112	16.3	+	.	Target "Motif:rnd-5_family-6441" 1 50
HiC_scaffold_1	RepeatMasker	similarity	565244	565398	2.7	-	.	Target "Motif:rnd-4_family-2584" 2 151
HiC_scaffold_1	RepeatMasker	similarity	565682	565741	23.3	+	.	Target "Motif:rnd-6_family-2132" 87 146
HiC_scaffold_1	RepeatMasker	similarity	566568	566956	29.5	-	.	Target "Motif:rnd-5_family-302" 15 541
HiC_scaffold_1	RepeatMasker	similarity	567050	567068	5.6	+	.	Target "Motif:(G)n" 1 19
HiC_scaffold_1	RepeatMasker	similarity	567073	567138	27.3	-	.	Target "Motif:rnd-5_family-302" 325 390
HiC_scaffold_1	RepeatMasker	similarity	567163	567255	23.9	-	.	Target "Motif:rnd-5_family-302" 348 444
HiC_scaffold_1	RepeatMasker	similarity	567343	567374	10.7	+	.	Target "Motif:A-rich" 1 32
HiC_scaffold_1	RepeatMasker	similarity	567635	567656	9.7	+	.	Target "Motif:(ACC)n" 1 22
HiC_scaffold_1	RepeatMasker	similarity	570230	570249	0.0	+	.	Target "Motif:(T)n" 1 20
HiC_scaffold_1	RepeatMasker	similarity	572710	572820	26.3	-	.	Target "Motif:rnd-5_family-428" 19 124
HiC_scaffold_1	RepeatMasker	similarity	572834	572880	7.0	+	.	Target "Motif:(AAAATTA)n" 1 46
HiC_scaffold_1	RepeatMasker	similarity	572997	573025	15.3	+	.	Target "Motif:A-rich" 1 29
HiC_scaffold_1	RepeatMasker	similarity	575406	575422	0.0	+	.	Target "Motif:(C)n" 1 17
HiC_scaffold_1	RepeatMasker	similarity	579208	579246	28.0	+	.	Target "Motif:GA-rich" 1 39
HiC_scaffold_1	RepeatMasker	similarity	579893	579959	24.2	-	.	Target "Motif:rnd-1_family-509" 653 718
HiC_scaffold_1	RepeatMasker	similarity	579977	580314	20.7	-	.	Target "Motif:rnd-1_family-509" 345 687
HiC_scaffold_1	RepeatMasker	similarity	581629	582022	6.1	+	.	Target "Motif:rnd-1_family-538" 1 400
HiC_scaffold_1	RepeatMasker	similarity	583456	583518	29.7	+	.	Target "Motif:(TTCTCTT)n" 1 64
HiC_scaffold_1	RepeatMasker	similarity	586012	586048	13.4	+	.	Target "Motif:(AT)n" 1 35
HiC_scaffold_1	RepeatMasker	similarity	587701	587929	11.3	+	.	Target "Motif:rnd-6_family-2763" 6 219
HiC_scaffold_1	RepeatMasker	similarity	588355	588668	7.9	+	.	Target "Motif:rnd-5_family-4443" 47 364
HiC_scaffold_1	RepeatMasker	similarity	588724	588854	11.9	-	.	Target "Motif:rnd-4_family-407" 56 182
HiC_scaffold_1	RepeatMasker	similarity	588922	588969	12.5	+	.	Target "Motif:rnd-6_family-3781" 5 53
HiC_scaffold_1	RepeatMasker	similarity	590604	590671	26.6	+	.	Target "Motif:(TTTGTT)n" 1 66
HiC_scaffold_1	RepeatMasker	similarity	590825	590913	8.3	-	.	Target "Motif:rnd-1_family-603" 1 85
HiC_scaffold_1	RepeatMasker	similarity	594616	594707	10.9	+	.	Target "Motif:rnd-1_family-686" 1 92
HiC_scaffold_1	RepeatMasker	similarity	594714	594787	13.1	+	.	Target "Motif:rnd-5_family-3749" 12 80
HiC_scaffold_1	RepeatMasker	similarity	594793	594988	9.4	-	.	Target "Motif:rnd-5_family-3749" 3 208
HiC_scaffold_1	RepeatMasker	similarity	595281	595406	21.0	-	.	Target "Motif:rnd-6_family-3806" 1258 1385
HiC_scaffold_1	RepeatMasker	similarity	595565	595637	19.7	-	.	Target "Motif:rnd-6_family-98" 2636 2706
HiC_scaffold_1	RepeatMasker	similarity	595932	596329	8.5	+	.	Target "Motif:rnd-1_family-109" 3393 3780
HiC_scaffold_1	RepeatMasker	similarity	597961	597984	4.3	+	.	Target "Motif:(A)n" 1 24
HiC_scaffold_1	RepeatMasker	similarity	599308	599349	21.2	+	.	Target "Motif:A-rich" 1 40
HiC_scaffold_1	RepeatMasker	similarity	600942	600989	12.5	-	.	Target "Motif:rnd-6_family-3781" 5 53
HiC_scaffold_1	RepeatMasker	similarity	600996	601185	16.7	+	.	Target "Motif:rnd-4_family-407" 13 182
HiC_scaffold_1	RepeatMasker	similarity	601241	601553	7.6	-	.	Target "Motif:rnd-5_family-4443" 47 364
HiC_scaffold_1	RepeatMasker	similarity	601979	602207	11.3	-	.	Target "Motif:rnd-6_family-2763" 6 219
HiC_scaffold_1	RepeatMasker	similarity	603863	603897	14.3	+	.	Target "Motif:(TA)n" 1 33
HiC_scaffold_1	RepeatMasker	similarity	609686	609738	18.9	+	.	Target "Motif:rnd-1_family-700" 1 53
HiC_scaffold_1	RepeatMasker	similarity	609695	609769	16.1	-	.	Target "Motif:rnd-4_family-48" 124 187
HiC_scaffold_1	RepeatMasker	similarity	610033	610387	14.7	-	.	Target "Motif:rnd-6_family-525" 170 485
HiC_scaffold_1	RepeatMasker	similarity	610039	610625	17.2	+	.	Target "Motif:rnd-6_family-525" 170 565
HiC_scaffold_1	RepeatMasker	similarity	610747	610790	13.6	+	.	Target "Motif:rnd-4_family-48" 144 187
HiC_scaffold_1	RepeatMasker	similarity	611705	611855	14.4	-	.	Target "Motif:rnd-1_family-669" 5 150
HiC_scaffold_1	RepeatMasker	similarity	612046	612074	19.6	+	.	Target "Motif:(T)n" 1 29
HiC_scaffold_1	RepeatMasker	similarity	612092	612315	11.2	-	.	Target "Motif:rnd-6_family-2779" 283 533
HiC_scaffold_1	RepeatMasker	similarity	612401	612603	11.9	-	.	Target "Motif:rnd-6_family-2779" 78 283
HiC_scaffold_1	RepeatMasker	similarity	613524	613589	32.9	+	.	Target "Motif:(ATG)n" 1 66
HiC_scaffold_1	RepeatMasker	similarity	614677	615042	18.4	+	.	Target "Motif:rnd-1_family-286" 13 408
HiC_scaffold_1	RepeatMasker	similarity	614895	615106	20.5	-	.	Target "Motif:rnd-1_family-465" 2 214
HiC_scaffold_1	RepeatMasker	similarity	615133	615298	21.3	-	.	Target "Motif:rnd-6_family-9655" 492 670
HiC_scaffold_1	RepeatMasker	similarity	615311	615565	10.3	+	.	Target "Motif:rnd-1_family-550" 1 253
HiC_scaffold_1	RepeatMasker	similarity	615405	615780	9.6	-	.	Target "Motif:rnd-1_family-549" 52 430
HiC_scaffold_1	RepeatMasker	similarity	615794	615902	11.1	-	.	Target "Motif:rnd-6_family-281" 153 260
HiC_scaffold_1	RepeatMasker	similarity	615822	615919	20.7	+	.	Target "Motif:rnd-4_family-20" 465 556
HiC_scaffold_1	RepeatMasker	similarity	615888	615999	14.7	+	.	Target "Motif:rnd-6_family-281" 145 262
HiC_scaffold_1	RepeatMasker	similarity	616035	616309	14.6	+	.	Target "Motif:rnd-5_family-5663" 1 301
HiC_scaffold_1	RepeatMasker	similarity	616223	616363	19.3	-	.	Target "Motif:rnd-6_family-1329" 2904 3045
HiC_scaffold_1	RepeatMasker	similarity	616338	616396	8.5	+	.	Target "Motif:rnd-5_family-5663" 474 533
HiC_scaffold_1	RepeatMasker	similarity	621223	621282	20.4	+	.	Target "Motif:(AATTC)n" 1 59
HiC_scaffold_1	RepeatMasker	similarity	621928	622070	6.9	+	.	Target "Motif:rnd-4_family-901" 2 160
HiC_scaffold_1	RepeatMasker	similarity	622013	622237	8.9	+	.	Target "Motif:rnd-1_family-600" 171 403
HiC_scaffold_1	RepeatMasker	similarity	624647	624679	18.1	+	.	Target "Motif:G-rich" 1 33
HiC_scaffold_1	RepeatMasker	similarity	625040	625310	18.0	-	.	Target "Motif:rnd-6_family-11953" 4 271
HiC_scaffold_1	RepeatMasker	similarity	628756	628854	21.0	+	.	Target "Motif:rnd-1_family-565" 3 107
HiC_scaffold_1	RepeatMasker	similarity	628857	629331	15.4	-	.	Target "Motif:rnd-4_family-689" 32 581
HiC_scaffold_1	RepeatMasker	similarity	629444	629460	0.0	+	.	Target "Motif:(T)n" 1 17
HiC_scaffold_1	RepeatMasker	similarity	629583	629640	10.3	+	.	Target "Motif:rnd-6_family-14410" 1 58
HiC_scaffold_1	RepeatMasker	similarity	630651	630704	17.7	+	.	Target "Motif:rnd-1_family-435" 3 54
HiC_scaffold_1	RepeatMasker	similarity	631788	631847	13.8	+	.	Target "Motif:rnd-6_family-1684" 3 60
HiC_scaffold_1	RepeatMasker	similarity	631863	632099	18.5	-	.	Target "Motif:rnd-5_family-447" 1 214
HiC_scaffold_1	RepeatMasker	similarity	632167	632200	6.2	+	.	Target "Motif:(TAATTA)n" 1 38
HiC_scaffold_1	RepeatMasker	similarity	632201	632242	9.5	-	.	Target "Motif:rnd-1_family-447" 99 140
HiC_scaffold_1	RepeatMasker	similarity	632819	633002	18.4	+	.	Target "Motif:rnd-6_family-11991" 17 203
HiC_scaffold_1	RepeatMasker	similarity	633019	633102	20.2	+	.	Target "Motif:rnd-6_family-1684" 124 212
HiC_scaffold_1	RepeatMasker	similarity	636334	636419	11.6	-	.	Target "Motif:rnd-6_family-126" 99 181
HiC_scaffold_1	RepeatMasker	similarity	636515	636597	19.0	+	.	Target "Motif:rnd-6_family-525" 579 658
HiC_scaffold_1	RepeatMasker	similarity	636863	636978	11.5	+	.	Target "Motif:rnd-1_family-597" 1 98
HiC_scaffold_1	RepeatMasker	similarity	636997	637016	0.0	+	.	Target "Motif:(A)n" 1 20
HiC_scaffold_1	RepeatMasker	similarity	637021	637088	8.8	+	.	Target "Motif:rnd-6_family-4218" 2644 2711
HiC_scaffold_1	RepeatMasker	similarity	637089	637206	5.2	-	.	Target "Motif:rnd-4_family-97" 6 130
HiC_scaffold_1	RepeatMasker	similarity	637208	637364	6.0	+	.	Target "Motif:rnd-6_family-13246" 1 143
HiC_scaffold_1	RepeatMasker	similarity	637435	637660	20.9	-	.	Target "Motif:rnd-5_family-449" 117 360
HiC_scaffold_1	RepeatMasker	similarity	637831	638082	19.2	+	.	Target "Motif:rnd-5_family-902" 1 261
HiC_scaffold_1	RepeatMasker	similarity	639239	639304	13.8	-	.	Target "Motif:rnd-6_family-1389" 934 998
HiC_scaffold_1	RepeatMasker	similarity	639335	639388	13.2	-	.	Target "Motif:rnd-6_family-1389" 934 986
HiC_scaffold_1	RepeatMasker	similarity	639955	640178	13.8	+	.	Target "Motif:rnd-1_family-643" 1 196
HiC_scaffold_1	RepeatMasker	similarity	640120	640355	19.4	-	.	Target "Motif:rnd-1_family-693" 1 392
HiC_scaffold_1	RepeatMasker	similarity	641595	641646	15.7	+	.	Target "Motif:(TTA)n" 1 48
HiC_scaffold_1	RepeatMasker	similarity	642038	642204	16.2	-	.	Target "Motif:rnd-6_family-6380" 1040 1222
HiC_scaffold_1	RepeatMasker	similarity	642357	642438	13.4	+	.	Target "Motif:rnd-6_family-6380" 195 273
HiC_scaffold_1	RepeatMasker	similarity	642736	642759	13.9	+	.	Target "Motif:(TGA)n" 1 24
HiC_scaffold_1	RepeatMasker	similarity	643177	643375	23.0	-	.	Target "Motif:rnd-6_family-3497" 2 228
HiC_scaffold_1	RepeatMasker	similarity	643568	643594	0.0	+	.	Target "Motif:(GCT)n" 1 27
HiC_scaffold_1	RepeatMasker	similarity	644251	644299	20.6	+	.	Target "Motif:(ATTAAT)n" 1 49
HiC_scaffold_1	RepeatMasker	similarity	644638	644865	28.6	-	.	Target "Motif:rnd-6_family-1671" 96 326
HiC_scaffold_1	RepeatMasker	similarity	644867	644908	7.1	-	.	Target "Motif:rnd-5_family-33" 217 258
HiC_scaffold_1	RepeatMasker	similarity	644909	644980	8.0	+	.	Target "Motif:(AGTTC)n" 1 71
HiC_scaffold_1	RepeatMasker	similarity	645009	645108	12.4	+	.	Target "Motif:(TTCAG)n" 1 100
HiC_scaffold_1	RepeatMasker	similarity	646349	646393	14.1	+	.	Target "Motif:(TATGAT)n" 1 44
HiC_scaffold_1	RepeatMasker	similarity	646883	647080	9.3	+	.	Target "Motif:rnd-6_family-281" 87 343
HiC_scaffold_1	RepeatMasker	similarity	647174	647542	28.9	-	.	Target "Motif:rnd-1_family-195" 2028 2400
HiC_scaffold_1	RepeatMasker	similarity	647853	648369	33.4	-	.	Target "Motif:rnd-1_family-195" 1261 1760
HiC_scaffold_1	RepeatMasker	similarity	654984	655070	17.4	-	.	Target "Motif:rnd-6_family-13246" 530 615
HiC_scaffold_1	RepeatMasker	similarity	657727	657869	16.6	+	.	Target "Motif:rnd-6_family-4655" 405 525
HiC_scaffold_1	RepeatMasker	similarity	658411	658697	15.2	-	.	Target "Motif:rnd-6_family-3105" 31 310
HiC_scaffold_1	RepeatMasker	similarity	659072	659283	20.6	+	.	Target "Motif:rnd-4_family-43" 705 902
HiC_scaffold_1	RepeatMasker	similarity	659360	659553	25.4	+	.	Target "Motif:rnd-4_family-43" 937 1132
HiC_scaffold_1	RepeatMasker	similarity	660645	660710	18.5	+	.	Target "Motif:rnd-1_family-6" 251 316
HiC_scaffold_1	RepeatMasker	similarity	660714	660941	20.1	+	.	Target "Motif:rnd-6_family-6177" 1 239
HiC_scaffold_1	RepeatMasker	similarity	661507	661621	15.0	-	.	Target "Motif:rnd-5_family-6178" 120 239
HiC_scaffold_1	RepeatMasker	similarity	661832	661909	20.8	+	.	Target "Motif:rnd-6_family-1379" 3430 3514
HiC_scaffold_1	RepeatMasker	similarity	664113	664161	33.7	+	.	Target "Motif:(TT)n" 1 49
HiC_scaffold_1	RepeatMasker	similarity	666004	666992	22.4	-	.	Target "Motif:rnd-4_family-43" 54 1126
HiC_scaffold_1	RepeatMasker	similarity	667532	667602	20.0	+	.	Target "Motif:rnd-6_family-9854" 571 641
HiC_scaffold_1	RepeatMasker	similarity	667683	667760	11.5	-	.	Target "Motif:rnd-4_family-2343" 1 78
HiC_scaffold_1	RepeatMasker	similarity	667789	668025	17.8	+	.	Target "Motif:rnd-1_family-321" 13 278
HiC_scaffold_1	RepeatMasker	similarity	668362	668430	10.1	-	.	Target "Motif:rnd-6_family-23659" 310 406
HiC_scaffold_1	RepeatMasker	similarity	668432	668544	16.8	-	.	Target "Motif:rnd-6_family-23659" 1 113
HiC_scaffold_1	RepeatMasker	similarity	668648	668814	26.1	-	.	Target "Motif:rnd-1_family-163" 716 878
HiC_scaffold_1	RepeatMasker	similarity	668798	668856	5.2	+	.	Target "Motif:rnd-5_family-551" 2 59
HiC_scaffold_1	RepeatMasker	similarity	668852	668996	15.3	+	.	Target "Motif:rnd-5_family-551" 617 760
HiC_scaffold_1	RepeatMasker	similarity	671702	671784	23.0	+	.	Target "Motif:(GTTTT)n" 1 81
HiC_scaffold_1	RepeatMasker	similarity	675084	675133	26.1	+	.	Target "Motif:(TTTCAT)n" 1 52
HiC_scaffold_1	RepeatMasker	similarity	675179	675368	8.2	-	.	Target "Motif:rnd-6_family-2797" 1 218
HiC_scaffold_1	RepeatMasker	similarity	676183	676267	16.3	+	.	Target "Motif:rnd-1_family-603" 2 81
HiC_scaffold_1	RepeatMasker	similarity	676273	677318	16.1	-	.	Target "Motif:rnd-6_family-916" 10 1053
HiC_scaffold_1	RepeatMasker	similarity	677725	678004	16.8	-	.	Target "Motif:rnd-5_family-568" 1 240
HiC_scaffold_1	RepeatMasker	similarity	678156	678216	15.2	+	.	Target "Motif:(ATAATT)n" 1 57
HiC_scaffold_1	RepeatMasker	similarity	678217	678589	8.3	+	.	Target "Motif:rnd-1_family-549" 54 430
HiC_scaffold_1	RepeatMasker	similarity	678430	678684	13.5	-	.	Target "Motif:rnd-1_family-550" 1 253
HiC_scaffold_1	RepeatMasker	similarity	682045	682161	2.6	-	.	Target "Motif:rnd-4_family-2584" 16 151
HiC_scaffold_1	RepeatMasker	similarity	684504	684549	14.4	+	.	Target "Motif:(GA)n" 1 46
HiC_scaffold_1	RepeatMasker	similarity	684722	684747	12.7	+	.	Target "Motif:(A)n" 1 26
HiC_scaffold_1	RepeatMasker	similarity	684960	685150	19.2	+	.	Target "Motif:rnd-5_family-2779" 118 318
HiC_scaffold_1	RepeatMasker	similarity	685373	685458	0.0	-	.	Target "Motif:rnd-6_family-10373" 1 86
HiC_scaffold_1	RepeatMasker	similarity	685562	685614	15.1	-	.	Target "Motif:rnd-5_family-2779" 117 170
HiC_scaffold_1	RepeatMasker	similarity	685610	685701	16.3	-	.	Target "Motif:rnd-5_family-284" 3 115
HiC_scaffold_1	RepeatMasker	similarity	685705	685877	17.6	+	.	Target "Motif:rnd-6_family-1106" 165 364
HiC_scaffold_1	RepeatMasker	similarity	687508	688280	4.2	+	.	Target "Motif:rnd-1_family-155" 145 905
HiC_scaffold_1	RepeatMasker	similarity	688266	688390	11.5	-	.	Target "Motif:rnd-5_family-2751" 688 811
HiC_scaffold_1	RepeatMasker	similarity	689225	689262	10.5	-	.	Target "Motif:rnd-5_family-2170" 1806 1848
HiC_scaffold_1	RepeatMasker	similarity	690556	690584	8.0	+	.	Target "Motif:(AAAAT)n" 1 29
HiC_scaffold_1	RepeatMasker	similarity	690829	693036	1.6	+	.	Target "Motif:rnd-1_family-163" 2 2212
HiC_scaffold_1	RepeatMasker	similarity	693325	695753	2.5	+	.	Target "Motif:rnd-1_family-163" 1069 4069
HiC_scaffold_1	RepeatMasker	similarity	695998	696113	29.3	-	.	Target "Motif:rnd-5_family-3906" 631 752
HiC_scaffold_1	RepeatMasker	similarity	697705	697745	17.1	+	.	Target "Motif:(TTTAA)n" 1 42
HiC_scaffold_1	RepeatMasker	similarity	697849	697892	2.3	+	.	Target "Motif:rnd-1_family-546" 7 50
HiC_scaffold_1	RepeatMasker	similarity	698870	698925	17.9	-	.	Target "Motif:rnd-5_family-3906" 688 743
HiC_scaffold_1	RepeatMasker	similarity	700049	700422	19.4	+	.	Target "Motif:rnd-5_family-1595" 2 348
HiC_scaffold_1	RepeatMasker	similarity	700489	700597	23.1	-	.	Target "Motif:rnd-1_family-491" 225 328
HiC_scaffold_1	RepeatMasker	similarity	700744	700794	9.8	+	.	Target "Motif:rnd-1_family-207" 50 100
HiC_scaffold_1	RepeatMasker	similarity	701678	701704	12.0	+	.	Target "Motif:(TTA)n" 1 27
HiC_scaffold_1	RepeatMasker	similarity	701705	701735	27.2	+	.	Target "Motif:(TAATTA)n" 4 61
HiC_scaffold_1	RepeatMasker	similarity	701841	701898	22.0	+	.	Target "Motif:GA-rich" 1 60
HiC_scaffold_1	RepeatMasker	similarity	703289	703343	23.6	+	.	Target "Motif:(T)n" 1 55
HiC_scaffold_1	RepeatMasker	similarity	706737	706829	19.4	-	.	Target "Motif:rnd-6_family-2779" 77 183
HiC_scaffold_1	RepeatMasker	similarity	710189	710216	4.3	+	.	Target "Motif:(AAAT)n" 1 26
HiC_scaffold_1	RepeatMasker	similarity	711132	711243	17.9	+	.	Target "Motif:rnd-6_family-2797" 50 170
HiC_scaffold_1	RepeatMasker	similarity	711266	711414	18.0	-	.	Target "Motif:rnd-6_family-5922" 207 339
HiC_scaffold_1	RepeatMasker	similarity	712049	712131	8.4	-	.	Target "Motif:rnd-6_family-36" 6 88
HiC_scaffold_1	RepeatMasker	similarity	715507	715512	16.3	+	.	Target "Motif:(CTTTT)n" 1 14
HiC_scaffold_1	RepeatMasker	similarity	715513	715536	13.7	+	.	Target "Motif:(T)n" 1 24
HiC_scaffold_1	RepeatMasker	similarity	715537	715542	16.3	+	.	Target "Motif:(CTTTT)n" 15 36
HiC_scaffold_1	RepeatMasker	similarity	718066	718101	16.3	+	.	Target "Motif:(ATAA)n" 1 35
HiC_scaffold_1	RepeatMasker	similarity	718443	718460	0.0	+	.	Target "Motif:(T)n" 1 18
HiC_scaffold_1	RepeatMasker	similarity	718658	719062	23.8	-	.	Target "Motif:rnd-5_family-1035" 2 427
HiC_scaffold_1	RepeatMasker	similarity	720629	720649	0.0	+	.	Target "Motif:(AG)n" 1 20
HiC_scaffold_1	RepeatMasker	similarity	720907	721146	23.6	-	.	Target "Motif:rnd-5_family-1035" 56 350
HiC_scaffold_1	RepeatMasker	similarity	727150	727183	0.0	+	.	Target "Motif:rnd-6_family-9886" 1 32
HiC_scaffold_1	RepeatMasker	similarity	727420	727747	4.0	+	.	Target "Motif:rnd-6_family-9886" 33 353
HiC_scaffold_1	RepeatMasker	similarity	727752	728221	10.7	+	.	Target "Motif:rnd-5_family-551" 279 756
HiC_scaffold_1	RepeatMasker	similarity	728239	728263	4.2	+	.	Target "Motif:(T)n" 1 25
HiC_scaffold_1	RepeatMasker	similarity	731834	732248	3.1	+	.	Target "Motif:rnd-6_family-23659" 1 406
HiC_scaffold_1	RepeatMasker	similarity	732337	732417	14.1	-	.	Target "Motif:rnd-1_family-355" 547 618
HiC_scaffold_1	RepeatMasker	similarity	736424	736466	24.5	+	.	Target "Motif:(TTA)n" 1 43
HiC_scaffold_1	RepeatMasker	similarity	737220	737250	14.2	+	.	Target "Motif:(CCT)n" 1 31
HiC_scaffold_1	RepeatMasker	similarity	737644	737700	20.9	+	.	Target "Motif:(TTTTCT)n" 1 57
HiC_scaffold_1	RepeatMasker	similarity	739216	739250	0.0	+	.	Target "Motif:(ATT)n" 1 35
HiC_scaffold_1	RepeatMasker	similarity	740070	740077	23.9	+	.	Target "Motif:(ATCCTC)n" 1 42
HiC_scaffold_1	RepeatMasker	similarity	740078	740111	24.1	+	.	Target "Motif:(CCT)n" 1 34
HiC_scaffold_1	RepeatMasker	similarity	740510	740538	11.2	+	.	Target "Motif:(T)n" 1 29
HiC_scaffold_1	RepeatMasker	similarity	740539	740553	22.0	+	.	Target "Motif:(TTCT)n" 1 45
HiC_scaffold_1	RepeatMasker	similarity	742580	743218	14.6	-	.	Target "Motif:rnd-6_family-2552" 6 661
HiC_scaffold_1	RepeatMasker	similarity	743743	743781	5.3	+	.	Target "Motif:(ATC)n" 1 40
HiC_scaffold_1	RepeatMasker	similarity	743859	745466	10.9	+	.	Target "Motif:rnd-1_family-293" 56 1668
HiC_scaffold_1	RepeatMasker	similarity	744509	747259	11.4	-	.	Target "Motif:rnd-1_family-282" 2 2236
HiC_scaffold_1	RepeatMasker	similarity	747592	747686	29.9	+	.	Target "Motif:A-rich" 1 91
HiC_scaffold_1	RepeatMasker	similarity	747889	747914	0.0	+	.	Target "Motif:(ATT)n" 1 26
HiC_scaffold_1	RepeatMasker	similarity	747923	747958	13.6	+	.	Target "Motif:A-rich" 1 35
HiC_scaffold_1	RepeatMasker	similarity	748244	748406	0.0	+	.	Target "Motif:(AAT)n" 1 164
HiC_scaffold_1	RepeatMasker	similarity	748827	748854	8.1	+	.	Target "Motif:(AT)n" 1 28
HiC_scaffold_1	RepeatMasker	similarity	748982	749127	11.6	+	.	Target "Motif:rnd-4_family-2584" 3 140
HiC_scaffold_1	RepeatMasker	similarity	749142	749189	6.4	+	.	Target "Motif:rnd-6_family-14410" 8 54
HiC_scaffold_1	RepeatMasker	similarity	750007	750089	17.7	+	.	Target "Motif:rnd-6_family-2821" 333 416
HiC_scaffold_1	RepeatMasker	similarity	750539	750576	12.0	+	.	Target "Motif:(AAT)n" 1 39
HiC_scaffold_1	RepeatMasker	similarity	751125	751314	10.6	-	.	Target "Motif:rnd-4_family-194" 261 441
HiC_scaffold_1	RepeatMasker	similarity	751342	751414	11.0	-	.	Target "Motif:rnd-1_family-685" 97 177
HiC_scaffold_1	RepeatMasker	similarity	751596	751708	21.4	+	.	Target "Motif:rnd-4_family-2356" 1 114
HiC_scaffold_1	RepeatMasker	similarity	751709	752344	6.2	-	.	Target "Motif:rnd-1_family-645" 1 648
HiC_scaffold_1	RepeatMasker	similarity	753048	753113	22.7	-	.	Target "Motif:rnd-5_family-428" 7 72
HiC_scaffold_1	RepeatMasker	similarity	757270	757297	3.7	+	.	Target "Motif:(G)n" 1 28
HiC_scaffold_1	RepeatMasker	similarity	760214	760263	6.8	+	.	Target "Motif:(AAAATA)n" 1 49
HiC_scaffold_1	RepeatMasker	similarity	761125	761391	17.3	-	.	Target "Motif:rnd-2_family-2" 1 244
HiC_scaffold_1	RepeatMasker	similarity	761343	761400	15.8	+	.	Target "Motif:rnd-6_family-6940" 35 91
HiC_scaffold_1	RepeatMasker	similarity	762658	762710	31.1	+	.	Target "Motif:A-rich" 1 52
HiC_scaffold_1	RepeatMasker	similarity	763796	763814	0.0	+	.	Target "Motif:(AC)n" 1 19
HiC_scaffold_1	RepeatMasker	similarity	763908	763932	0.0	+	.	Target "Motif:(GA)n" 1 25
HiC_scaffold_1	RepeatMasker	similarity	764860	765151	21.0	-	.	Target "Motif:rnd-1_family-375" 1 342
HiC_scaffold_1	RepeatMasker	similarity	766991	767010	0.0	+	.	Target "Motif:(GA)n" 1 20
HiC_scaffold_1	RepeatMasker	similarity	767630	767740	11.8	-	.	Target "Motif:rnd-6_family-11991" 45 159
HiC_scaffold_1	RepeatMasker	similarity	767897	768034	14.5	+	.	Target "Motif:rnd-5_family-276" 4 187
HiC_scaffold_1	RepeatMasker	similarity	768245	768291	18.3	+	.	Target "Motif:GA-rich" 1 46
HiC_scaffold_1	RepeatMasker	similarity	768601	768751	9.2	+	.	Target "Motif:rnd-4_family-194" 282 443
HiC_scaffold_1	RepeatMasker	similarity	770724	770882	17.5	-	.	Target "Motif:rnd-5_family-2623" 334 484
HiC_scaffold_1	RepeatMasker	similarity	771018	771430	16.9	+	.	Target "Motif:rnd-5_family-2779" 116 534
HiC_scaffold_1	RepeatMasker	similarity	771810	771843	13.4	+	.	Target "Motif:(ATTTTG)n" 1 34
HiC_scaffold_1	RepeatMasker	similarity	771877	772011	22.2	+	.	Target "Motif:rnd-5_family-2779" 1068 1213
HiC_scaffold_1	RepeatMasker	similarity	772562	772624	16.6	+	.	Target "Motif:rnd-6_family-1416" 125 187
HiC_scaffold_1	RepeatMasker	similarity	772637	772663	16.5	+	.	Target "Motif:(T)n" 1 27
HiC_scaffold_1	RepeatMasker	similarity	772665	772811	18.7	-	.	Target "Motif:rnd-5_family-1478" 50 202
HiC_scaffold_1	RepeatMasker	similarity	772930	772981	19.8	+	.	Target "Motif:(ATGAG)n" 1 49
HiC_scaffold_1	RepeatMasker	similarity	773139	773166	11.7	+	.	Target "Motif:(A)n" 1 28
HiC_scaffold_1	RepeatMasker	similarity	773316	773591	5.1	+	.	Target "Motif:rnd-1_family-268" 1 252
HiC_scaffold_1	RepeatMasker	similarity	773618	773654	13.2	+	.	Target "Motif:A-rich" 1 35
HiC_scaffold_1	RepeatMasker	similarity	775502	775617	23.3	-	.	Target "Motif:rnd-5_family-1524" 1031 1149
HiC_scaffold_1	RepeatMasker	similarity	776634	776796	28.2	-	.	Target "Motif:rnd-5_family-1524" 3 166
HiC_scaffold_1	RepeatMasker	similarity	780747	781115	24.7	+	.	Target "Motif:rnd-6_family-1575" 1 360
HiC_scaffold_1	RepeatMasker	similarity	781116	781147	10.1	+	.	Target "Motif:(TA)n" 1 33
HiC_scaffold_1	RepeatMasker	similarity	784676	784834	19.2	+	.	Target "Motif:rnd-6_family-1676" 10 156
HiC_scaffold_1	RepeatMasker	similarity	785856	785899	11.3	+	.	Target "Motif:(TTTA)n" 1 43
HiC_scaffold_1	RepeatMasker	similarity	787003	787407	24.2	+	.	Target "Motif:rnd-4_family-43" 713 1132
HiC_scaffold_1	RepeatMasker	similarity	788917	788951	19.6	+	.	Target "Motif:(TTTTC)n" 1 36
HiC_scaffold_1	RepeatMasker	similarity	789714	789853	12.9	-	.	Target "Motif:rnd-6_family-7786" 2 126
HiC_scaffold_1	RepeatMasker	similarity	789875	790154	22.2	-	.	Target "Motif:rnd-5_family-359" 821 1095
HiC_scaffold_1	RepeatMasker	similarity	790222	791098	23.6	-	.	Target "Motif:rnd-5_family-3906" 50 936
HiC_scaffold_1	RepeatMasker	similarity	791552	791608	10.9	+	.	Target "Motif:A-rich" 1 55
HiC_scaffold_1	RepeatMasker	similarity	792564	792739	12.9	+	.	Target "Motif:rnd-1_family-481" 1 176
HiC_scaffold_1	RepeatMasker	similarity	792802	793076	15.1	+	.	Target "Motif:rnd-5_family-5804" 1 273
HiC_scaffold_1	RepeatMasker	similarity	793104	793324	0.9	+	.	Target "Motif:rnd-1_family-6" 1 219
HiC_scaffold_1	RepeatMasker	similarity	793515	793568	15.1	+	.	Target "Motif:rnd-5_family-444" 30 82
HiC_scaffold_1	RepeatMasker	similarity	793569	793589	15.3	-	.	Target "Motif:rnd-1_family-355" 539 607
HiC_scaffold_1	RepeatMasker	similarity	793581	793839	5.3	+	.	Target "Motif:rnd-1_family-6" 221 484
HiC_scaffold_1	RepeatMasker	similarity	793847	793970	0.0	+	.	Target "Motif:(TG)n" 1 124
HiC_scaffold_1	RepeatMasker	similarity	793971	793985	5.6	-	.	Target "Motif:rnd-1_family-3" 2 16
HiC_scaffold_1	RepeatMasker	similarity	793986	794008	6.5	+	.	Target "Motif:rnd-6_family-2935" 199 233
HiC_scaffold_1	RepeatMasker	similarity	794009	794080	9.4	+	.	Target "Motif:rnd-5_family-1655" 2131 2241
HiC_scaffold_1	RepeatMasker	similarity	794442	794480	0.0	+	.	Target "Motif:(TAA)n" 1 39
HiC_scaffold_1	RepeatMasker	similarity	794776	794863	22.3	-	.	Target "Motif:rnd-5_family-428" 21 116
HiC_scaffold_1	RepeatMasker	similarity	795170	795353	17.3	-	.	Target "Motif:rnd-6_family-2963" 67 267
HiC_scaffold_1	RepeatMasker	similarity	795386	795622	20.5	-	.	Target "Motif:rnd-5_family-449" 139 379
HiC_scaffold_1	RepeatMasker	similarity	795555	795643	11.3	+	.	Target "Motif:rnd-6_family-4425" 86 184
HiC_scaffold_1	RepeatMasker	similarity	795836	795873	12.0	+	.	Target "Motif:A-rich" 1 39
HiC_scaffold_1	RepeatMasker	similarity	796296	796343	10.0	-	.	Target "Motif:rnd-1_family-211" 37 77
HiC_scaffold_1	RepeatMasker	similarity	797185	797209	4.1	+	.	Target "Motif:(T)n" 1 25
HiC_scaffold_1	RepeatMasker	similarity	799151	799287	18.5	-	.	Target "Motif:rnd-6_family-1676" 26 147
HiC_scaffold_1	RepeatMasker	similarity	799270	799313	13.6	+	.	Target "Motif:rnd-1_family-452" 15 58
HiC_scaffold_1	RepeatMasker	similarity	799406	799516	13.8	+	.	Target "Motif:rnd-4_family-22" 104 200
HiC_scaffold_1	RepeatMasker	similarity	799412	799564	13.1	-	.	Target "Motif:rnd-4_family-22" 1 151
HiC_scaffold_1	RepeatMasker	similarity	799589	799707	5.8	-	.	Target "Motif:rnd-5_family-1081" 104 209
HiC_scaffold_1	RepeatMasker	similarity	800428	801041	28.1	-	.	Target "Motif:rnd-6_family-2108" 866 1493
HiC_scaffold_1	RepeatMasker	similarity	801316	801541	31.1	-	.	Target "Motif:rnd-6_family-2108" 47 283
HiC_scaffold_1	RepeatMasker	similarity	801711	801991	9.3	+	.	Target "Motif:rnd-5_family-5804" 1 273
HiC_scaffold_1	RepeatMasker	similarity	801934	802038	18.0	-	.	Target "Motif:rnd-5_family-1655" 1183 1282
HiC_scaffold_1	RepeatMasker	similarity	802255	802322	25.0	-	.	Target "Motif:rnd-6_family-884" 2 69
HiC_scaffold_1	RepeatMasker	similarity	802356	802619	12.9	+	.	Target "Motif:rnd-5_family-2170" 1495 1778
HiC_scaffold_1	RepeatMasker	similarity	802571	802688	8.5	+	.	Target "Motif:rnd-1_family-587" 1 118
HiC_scaffold_1	RepeatMasker	similarity	808778	808821	8.2	+	.	Target "Motif:(AAAAAAT)n" 1 41
HiC_scaffold_1	RepeatMasker	similarity	810441	810466	8.1	+	.	Target "Motif:(ACT)n" 1 26
HiC_scaffold_1	RepeatMasker	similarity	810470	810494	0.0	+	.	Target "Motif:(AC)n" 1 25
HiC_scaffold_1	RepeatMasker	similarity	811807	811832	9.1	+	.	Target "Motif:(AATC)n" 1 25
HiC_scaffold_1	RepeatMasker	similarity	812277	812298	4.7	+	.	Target "Motif:(TCTT)n" 1 22
HiC_scaffold_1	RepeatMasker	similarity	812631	812803	11.8	+	.	Target "Motif:rnd-6_family-2963" 84 256
HiC_scaffold_1	RepeatMasker	similarity	812924	813142	22.4	+	.	Target "Motif:rnd-4_family-144" 2 210
HiC_scaffold_1	RepeatMasker	similarity	813143	813307	0.6	+	.	Target "Motif:rnd-1_family-507" 1 166
HiC_scaffold_1	RepeatMasker	similarity	813581	813714	0.0	+	.	Target "Motif:(TA)n" 1 134
HiC_scaffold_1	RepeatMasker	similarity	813721	813811	15.4	-	.	Target "Motif:rnd-5_family-805" 141 249
HiC_scaffold_1	RepeatMasker	similarity	813761	813852	18.5	+	.	Target "Motif:rnd-5_family-805" 131 224
HiC_scaffold_1	RepeatMasker	similarity	813820	813995	2.8	-	.	Target "Motif:rnd-1_family-518" 1 176
HiC_scaffold_1	RepeatMasker	similarity	813935	814085	2.0	+	.	Target "Motif:rnd-1_family-669" 1 151
HiC_scaffold_1	RepeatMasker	similarity	814065	814177	19.1	-	.	Target "Motif:rnd-1_family-507" 8 122
HiC_scaffold_1	RepeatMasker	similarity	814127	814184	11.2	+	.	Target "Motif:rnd-6_family-2803" 769 823
HiC_scaffold_1	RepeatMasker	similarity	814216	814266	7.8	+	.	Target "Motif:rnd-4_family-144" 251 303
HiC_scaffold_1	RepeatMasker	similarity	814370	814427	15.5	+	.	Target "Motif:rnd-1_family-787" 3 60
HiC_scaffold_1	RepeatMasker	similarity	815244	815294	14.8	+	.	Target "Motif:(TATT)n" 1 48
HiC_scaffold_1	RepeatMasker	similarity	817014	817044	18.4	+	.	Target "Motif:A-rich" 1 31
HiC_scaffold_1	RepeatMasker	similarity	820875	821089	20.0	-	.	Target "Motif:rnd-6_family-1416" 101 302
HiC_scaffold_1	RepeatMasker	similarity	821495	821606	21.8	-	.	Target "Motif:rnd-6_family-2077" 89 199
HiC_scaffold_1	RepeatMasker	similarity	823441	823490	14.0	-	.	Target "Motif:rnd-6_family-3774" 23 72
HiC_scaffold_1	RepeatMasker	similarity	828310	828338	7.3	+	.	Target "Motif:(GA)n" 1 29
HiC_scaffold_1	RepeatMasker	similarity	829284	829420	20.2	+	.	Target "Motif:rnd-5_family-302" 414 547
HiC_scaffold_1	RepeatMasker	similarity	829462	829573	25.2	+	.	Target "Motif:rnd-5_family-302" 325 436
HiC_scaffold_1	RepeatMasker	similarity	829644	829759	18.6	+	.	Target "Motif:rnd-5_family-302" 329 442
HiC_scaffold_1	RepeatMasker	similarity	829793	829976	21.8	+	.	Target "Motif:rnd-5_family-302" 330 504
HiC_scaffold_1	RepeatMasker	similarity	829982	830247	20.7	+	.	Target "Motif:rnd-5_family-302" 328 561
HiC_scaffold_1	RepeatMasker	similarity	830322	830560	22.3	+	.	Target "Motif:rnd-1_family-643" 3 196
HiC_scaffold_1	RepeatMasker	similarity	830792	830825	13.0	+	.	Target "Motif:(TTAGTCA)n" 1 37
HiC_scaffold_1	RepeatMasker	similarity	831011	831685	10.5	-	.	Target "Motif:rnd-6_family-2948" 1 601
HiC_scaffold_1	RepeatMasker	similarity	831706	831819	20.8	+	.	Target "Motif:rnd-5_family-2014" 157 261
HiC_scaffold_1	RepeatMasker	similarity	840172	840208	19.5	+	.	Target "Motif:A-rich" 1 36
HiC_scaffold_1	RepeatMasker	similarity	841540	841847	32.8	-	.	Target "Motif:rnd-5_family-3131" 946 1240
HiC_scaffold_1	RepeatMasker	similarity	843326	843371	13.3	-	.	Target "Motif:rnd-5_family-3131" 745 789
HiC_scaffold_1	RepeatMasker	similarity	843514	843753	24.9	-	.	Target "Motif:rnd-5_family-3131" 287 526
HiC_scaffold_1	RepeatMasker	similarity	846016	846050	19.6	+	.	Target "Motif:A-rich" 1 35
HiC_scaffold_1	RepeatMasker	similarity	847300	847333	10.7	+	.	Target "Motif:A-rich" 1 33
HiC_scaffold_1	RepeatMasker	similarity	847811	847933	18.4	+	.	Target "Motif:rnd-4_family-321" 561 670
HiC_scaffold_1	RepeatMasker	similarity	850267	850303	13.1	+	.	Target "Motif:(TTTTTA)n" 1 36
HiC_scaffold_1	RepeatMasker	similarity	853752	853826	16.0	+	.	Target "Motif:rnd-1_family-80" 1 77
HiC_scaffold_1	RepeatMasker	similarity	854621	854649	7.7	+	.	Target "Motif:(GAAA)n" 1 29
HiC_scaffold_1	RepeatMasker	similarity	860003	860056	11.1	+	.	Target "Motif:rnd-6_family-6813" 184 237
HiC_scaffold_1	RepeatMasker	similarity	861813	861916	14.8	-	.	Target "Motif:rnd-5_family-1478" 12 116
HiC_scaffold_1	RepeatMasker	similarity	861940	861963	4.3	+	.	Target "Motif:(GAAA)n" 1 26
HiC_scaffold_1	RepeatMasker	similarity	862295	862390	22.1	+	.	Target "Motif:rnd-6_family-2821" 334 413
HiC_scaffold_1	RepeatMasker	similarity	863112	863176	20.0	-	.	Target "Motif:rnd-1_family-435" 1 66
HiC_scaffold_1	RepeatMasker	similarity	863178	863230	18.9	-	.	Target "Motif:rnd-5_family-2170" 1806 1859
HiC_scaffold_1	RepeatMasker	similarity	863489	863577	1.1	+	.	Target "Motif:(TA)n" 1 89
HiC_scaffold_1	RepeatMasker	similarity	864784	864817	10.7	+	.	Target "Motif:(TTA)n" 1 33
HiC_scaffold_1	RepeatMasker	similarity	865728	865755	15.9	+	.	Target "Motif:(T)n" 1 28
HiC_scaffold_1	RepeatMasker	similarity	866383	867132	5.1	-	.	Target "Motif:rnd-1_family-286" 1 495
HiC_scaffold_1	RepeatMasker	similarity	867066	867157	21.1	+	.	Target "Motif:rnd-6_family-5370" 1178 1268
HiC_scaffold_1	RepeatMasker	similarity	867357	867713	23.9	+	.	Target "Motif:rnd-5_family-302" 81 561
HiC_scaffold_1	RepeatMasker	similarity	867898	867974	29.7	+	.	Target "Motif:(AATTT)n" 1 77
HiC_scaffold_1	RepeatMasker	similarity	868280	868435	18.9	-	.	Target "Motif:rnd-4_family-194" 272 429
HiC_scaffold_1	RepeatMasker	similarity	868621	868665	16.2	+	.	Target "Motif:(TCT)n" 1 44
HiC_scaffold_1	RepeatMasker	similarity	868752	868778	8.5	+	.	Target "Motif:(AACA)n" 1 26
HiC_scaffold_1	RepeatMasker	similarity	870540	870563	13.7	+	.	Target "Motif:(TG)n" 1 24
HiC_scaffold_1	RepeatMasker	similarity	874960	875034	20.5	+	.	Target "Motif:(TTTTTAT)n" 1 68
HiC_scaffold_1	RepeatMasker	similarity	877384	877411	12.6	+	.	Target "Motif:(TTTGT)n" 1 27
HiC_scaffold_1	RepeatMasker	similarity	878078	878397	27.9	+	.	Target "Motif:rnd-5_family-3131" 933 1240
HiC_scaffold_1	RepeatMasker	similarity	878415	878674	9.8	-	.	Target "Motif:rnd-6_family-281" 6 262
HiC_scaffold_1	RepeatMasker	similarity	883637	883682	20.9	+	.	Target "Motif:A-rich" 1 46
HiC_scaffold_1	RepeatMasker	similarity	885338	885492	22.2	+	.	Target "Motif:rnd-1_family-208" 119 256
HiC_scaffold_1	RepeatMasker	similarity	885525	885546	10.0	+	.	Target "Motif:(T)n" 1 22
HiC_scaffold_1	RepeatMasker	similarity	885796	885878	23.2	+	.	Target "Motif:rnd-6_family-25321" 1 82
HiC_scaffold_1	RepeatMasker	similarity	886709	886753	15.6	+	.	Target "Motif:(AATATAA)n" 1 48
HiC_scaffold_1	RepeatMasker	similarity	886754	887084	13.6	+	.	Target "Motif:rnd-4_family-158" 278 606
HiC_scaffold_1	RepeatMasker	similarity	887341	887386	21.8	+	.	Target "Motif:(ATTTCA)n" 1 44
HiC_scaffold_1	RepeatMasker	similarity	888315	888484	18.8	-	.	Target "Motif:rnd-5_family-3125" 383 543
HiC_scaffold_1	RepeatMasker	similarity	888903	889070	16.4	+	.	Target "Motif:rnd-6_family-2508" 1 300
HiC_scaffold_1	RepeatMasker	similarity	889305	889596	17.5	-	.	Target "Motif:rnd-6_family-1416" 41 323
HiC_scaffold_1	RepeatMasker	similarity	889582	889745	23.8	+	.	Target "Motif:rnd-5_family-2177" 90 255
HiC_scaffold_1	RepeatMasker	similarity	889744	889789	15.2	-	.	Target "Motif:rnd-1_family-782" 34 79
HiC_scaffold_1	RepeatMasker	similarity	889942	889963	15.4	+	.	Target "Motif:rnd-6_family-423" 203 288
HiC_scaffold_1	RepeatMasker	similarity	889964	890020	14.0	-	.	Target "Motif:rnd-1_family-787" 3 60
HiC_scaffold_1	RepeatMasker	similarity	893674	893923	23.5	+	.	Target "Motif:rnd-5_family-3131" 273 526
HiC_scaffold_1	RepeatMasker	similarity	894066	894110	11.1	+	.	Target "Motif:rnd-5_family-3131" 745 789
HiC_scaffold_1	RepeatMasker	similarity	895344	895990	25.1	+	.	Target "Motif:rnd-5_family-3131" 830 1440
HiC_scaffold_1	RepeatMasker	similarity	896062	896099	10.0	+	.	Target "Motif:(GAATATT)n" 1 36
HiC_scaffold_1	RepeatMasker	similarity	896757	896782	8.1	+	.	Target "Motif:(TTTC)n" 1 27
HiC_scaffold_1	RepeatMasker	similarity	896849	897001	19.6	+	.	Target "Motif:rnd-6_family-619" 271 423
HiC_scaffold_1	RepeatMasker	similarity	896919	897043	18.9	+	.	Target "Motif:rnd-5_family-2170" 1174 1298
HiC_scaffold_1	RepeatMasker	similarity	897092	897147	27.4	+	.	Target "Motif:(TA)n" 1 55
HiC_scaffold_1	RepeatMasker	similarity	897254	897396	22.5	+	.	Target "Motif:rnd-6_family-5277" 313 452
HiC_scaffold_1	RepeatMasker	similarity	897753	897851	20.1	-	.	Target "Motif:rnd-1_family-625" 2 94
HiC_scaffold_1	RepeatMasker	similarity	897864	898014	8.0	-	.	Target "Motif:rnd-1_family-268" 91 241
HiC_scaffold_1	RepeatMasker	similarity	898017	898101	17.6	+	.	Target "Motif:rnd-1_family-603" 1 85
HiC_scaffold_1	RepeatMasker	similarity	899030	899172	15.6	-	.	Target "Motif:rnd-5_family-568" 18 160
HiC_scaffold_1	RepeatMasker	similarity	899162	899240	12.4	-	.	Target "Motif:rnd-1_family-268" 1 73
HiC_scaffold_1	RepeatMasker	similarity	899333	899407	14.8	+	.	Target "Motif:rnd-4_family-22" 101 191
HiC_scaffold_1	RepeatMasker	similarity	902472	903099	31.5	+	.	Target "Motif:rnd-5_family-3131" 830 1440
HiC_scaffold_1	RepeatMasker	similarity	905197	905214	0.0	+	.	Target "Motif:(G)n" 1 18
HiC_scaffold_1	RepeatMasker	similarity	906406	906444	9.5	+	.	Target "Motif:(A)n" 1 39
HiC_scaffold_1	RepeatMasker	similarity	911257	911288	21.7	+	.	Target "Motif:(TGTTTG)n" 1 32
HiC_scaffold_1	RepeatMasker	similarity	913217	913238	9.8	+	.	Target "Motif:(T)n" 1 22
HiC_scaffold_1	RepeatMasker	similarity	915344	915817	7.0	-	.	Target "Motif:rnd-5_family-4501" 1 480
HiC_scaffold_1	RepeatMasker	similarity	915968	916177	24.1	-	.	Target "Motif:rnd-6_family-1106" 62 280
HiC_scaffold_1	RepeatMasker	similarity	917180	917240	11.7	-	.	Target "Motif:rnd-6_family-3239" 464 526
HiC_scaffold_1	RepeatMasker	similarity	917257	917291	16.1	+	.	Target "Motif:(TAC)n" 1 36
HiC_scaffold_1	RepeatMasker	similarity	917292	917324	3.1	+	.	Target "Motif:(TAA)n" 1 33
HiC_scaffold_1	RepeatMasker	similarity	918097	918184	19.1	+	.	Target "Motif:rnd-1_family-302" 1 86
HiC_scaffold_1	RepeatMasker	similarity	919031	919165	23.2	-	.	Target "Motif:rnd-5_family-1790" 98 220
HiC_scaffold_1	RepeatMasker	similarity	919174	919372	19.1	-	.	Target "Motif:rnd-5_family-276" 21 195
HiC_scaffold_1	RepeatMasker	similarity	919360	919474	18.0	-	.	Target "Motif:rnd-5_family-276" 1 115
HiC_scaffold_1	RepeatMasker	similarity	919709	919730	9.8	+	.	Target "Motif:(A)n" 1 22
HiC_scaffold_1	RepeatMasker	similarity	920339	920529	18.4	-	.	Target "Motif:rnd-6_family-10294" 2052 2235
HiC_scaffold_1	RepeatMasker	similarity	921348	921569	29.1	+	.	Target "Motif:rnd-6_family-1575" 144 362
HiC_scaffold_1	RepeatMasker	similarity	921705	921957	16.9	-	.	Target "Motif:rnd-5_family-299" 180 453
HiC_scaffold_1	RepeatMasker	similarity	922324	922346	0.0	+	.	Target "Motif:(TTAA)n" 1 23
HiC_scaffold_1	RepeatMasker	similarity	926787	927043	29.1	+	.	Target "Motif:rnd-6_family-5277" 292 769
HiC_scaffold_1	RepeatMasker	similarity	927554	927593	24.8	+	.	Target "Motif:A-rich" 1 39
HiC_scaffold_1	RepeatMasker	similarity	928256	928289	13.0	+	.	Target "Motif:(GATG)n" 1 36
HiC_scaffold_1	RepeatMasker	similarity	928601	928701	30.7	-	.	Target "Motif:rnd-5_family-54" 601 701
HiC_scaffold_1	RepeatMasker	similarity	928788	929149	11.6	+	.	Target "Motif:rnd-1_family-209" 1 362
HiC_scaffold_1	RepeatMasker	similarity	929552	929733	24.3	-	.	Target "Motif:rnd-1_family-426" 34 212
HiC_scaffold_1	RepeatMasker	similarity	929759	929975	14.8	-	.	Target "Motif:rnd-6_family-1738" 1 210
HiC_scaffold_1	RepeatMasker	similarity	929795	929982	13.3	-	.	Target "Motif:rnd-1_family-176" 403 597
HiC_scaffold_1	RepeatMasker	similarity	931025	931088	26.6	-	.	Target "Motif:rnd-1_family-460" 8 71
HiC_scaffold_1	RepeatMasker	similarity	932674	932723	24.4	+	.	Target "Motif:(AATAA)n" 1 50
HiC_scaffold_1	RepeatMasker	similarity	933796	933830	16.9	+	.	Target "Motif:(TCAA)n" 1 35
HiC_scaffold_1	RepeatMasker	similarity	934665	934851	12.5	+	.	Target "Motif:rnd-4_family-170" 2 173
HiC_scaffold_1	RepeatMasker	similarity	935085	935103	13.7	-	.	Target "Motif:rnd-4_family-225" 3 92
HiC_scaffold_1	RepeatMasker	similarity	935104	935177	16.9	+	.	Target "Motif:rnd-5_family-299" 386 456
HiC_scaffold_1	RepeatMasker	similarity	935971	936230	18.8	-	.	Target "Motif:rnd-5_family-2170" 1113 1360
HiC_scaffold_1	RepeatMasker	similarity	935974	936264	21.7	-	.	Target "Motif:rnd-6_family-619" 214 483
HiC_scaffold_1	RepeatMasker	similarity	936322	936467	15.1	-	.	Target "Motif:rnd-4_family-206" 64 213
HiC_scaffold_1	RepeatMasker	similarity	936524	936745	16.7	+	.	Target "Motif:rnd-5_family-146" 1 232
HiC_scaffold_1	RepeatMasker	similarity	936891	936955	13.8	-	.	Target "Motif:rnd-4_family-206" 1 72
HiC_scaffold_1	RepeatMasker	similarity	936968	937181	24.2	+	.	Target "Motif:rnd-1_family-197" 1 241
HiC_scaffold_1	RepeatMasker	similarity	937377	937395	0.0	+	.	Target "Motif:(AT)n" 1 19
HiC_scaffold_1	RepeatMasker	similarity	940891	940997	7.5	+	.	Target "Motif:rnd-5_family-4383" 240 350
HiC_scaffold_1	RepeatMasker	similarity	945770	945807	18.1	+	.	Target "Motif:A-rich" 1 38
HiC_scaffold_1	RepeatMasker	similarity	945909	945936	16.2	+	.	Target "Motif:A-rich" 1 28
HiC_scaffold_1	RepeatMasker	similarity	947592	947621	19.1	+	.	Target "Motif:A-rich" 1 30
HiC_scaffold_1	RepeatMasker	similarity	950266	950281	10.8	-	.	Target "Motif:rnd-4_family-194" 133 150
HiC_scaffold_1	RepeatMasker	similarity	950282	950401	11.4	+	.	Target "Motif:(CTGAA)n" 1 120
HiC_scaffold_1	RepeatMasker	similarity	950403	950520	3.4	+	.	Target "Motif:rnd-5_family-33" 97 250
HiC_scaffold_1	RepeatMasker	similarity	954128	954239	17.5	+	.	Target "Motif:rnd-5_family-551" 652 760
HiC_scaffold_1	RepeatMasker	similarity	955680	955712	10.4	+	.	Target "Motif:GA-rich" 1 34
HiC_scaffold_1	RepeatMasker	similarity	955723	955772	22.0	+	.	Target "Motif:(TTATA)n" 1 51
HiC_scaffold_1	RepeatMasker	similarity	955902	955942	8.1	+	.	Target "Motif:GA-rich" 1 39
HiC_scaffold_1	RepeatMasker	similarity	956058	956080	0.0	+	.	Target "Motif:(TAAT)n" 1 23
HiC_scaffold_1	RepeatMasker	similarity	956352	956383	21.7	+	.	Target "Motif:(TGTTTG)n" 1 32
HiC_scaffold_1	RepeatMasker	similarity	958242	958272	3.3	+	.	Target "Motif:(A)n" 1 31
HiC_scaffold_1	RepeatMasker	similarity	963310	963338	0.0	+	.	Target "Motif:(ATGT)n" 1 29
HiC_scaffold_1	RepeatMasker	similarity	965568	965632	16.9	+	.	Target "Motif:rnd-4_family-206" 148 212
HiC_scaffold_1	RepeatMasker	similarity	965677	966007	21.8	+	.	Target "Motif:rnd-4_family-15" 58 575
HiC_scaffold_1	RepeatMasker	similarity	966038	966209	25.2	-	.	Target "Motif:rnd-1_family-224" 1 171
HiC_scaffold_1	RepeatMasker	similarity	966705	966755	9.8	+	.	Target "Motif:rnd-1_family-395" 1 51
HiC_scaffold_1	RepeatMasker	similarity	966881	967229	21.4	+	.	Target "Motif:rnd-1_family-509" 363 718
HiC_scaffold_1	RepeatMasker	similarity	967432	967527	7.3	+	.	Target "Motif:rnd-1_family-395" 51 146
HiC_scaffold_1	RepeatMasker	similarity	967615	967751	1.5	+	.	Target "Motif:(AT)n" 1 139
HiC_scaffold_1	RepeatMasker	similarity	967822	967856	9.7	+	.	Target "Motif:A-rich" 1 37
HiC_scaffold_1	RepeatMasker	similarity	968543	968640	16.3	-	.	Target "Motif:rnd-4_family-565" 1 98
HiC_scaffold_1	RepeatMasker	similarity	969344	969370	16.5	+	.	Target "Motif:A-rich" 1 27
HiC_scaffold_1	RepeatMasker	similarity	969580	969626	15.5	+	.	Target "Motif:(ACAACT)n" 1 48
HiC_scaffold_1	RepeatMasker	similarity	969725	969761	2.7	+	.	Target "Motif:rnd-6_family-11580" 1 39
HiC_scaffold_1	RepeatMasker	similarity	970695	970849	3.3	+	.	Target "Motif:rnd-6_family-11580" 52 202
HiC_scaffold_1	RepeatMasker	similarity	971120	972012	3.2	-	.	Target "Motif:rnd-1_family-155" 1 915
HiC_scaffold_1	RepeatMasker	similarity	972597	972820	8.5	+	.	Target "Motif:rnd-6_family-1786" 3384 3627
HiC_scaffold_1	RepeatMasker	similarity	972673	972841	19.2	+	.	Target "Motif:rnd-6_family-525" 489 658
HiC_scaffold_1	RepeatMasker	similarity	972834	972911	25.6	-	.	Target "Motif:rnd-1_family-497" 1 78
HiC_scaffold_1	RepeatMasker	similarity	973489	973524	19.7	+	.	Target "Motif:A-rich" 1 36
HiC_scaffold_1	RepeatMasker	similarity	973626	973653	16.2	+	.	Target "Motif:A-rich" 1 28
HiC_scaffold_1	RepeatMasker	similarity	975340	975386	19.2	+	.	Target "Motif:(CTT)n" 1 45
HiC_scaffold_1	RepeatMasker	similarity	975436	975486	11.8	+	.	Target "Motif:rnd-1_family-395" 1 51
HiC_scaffold_1	RepeatMasker	similarity	975447	975511	16.9	-	.	Target "Motif:rnd-5_family-2495" 81 145
HiC_scaffold_1	RepeatMasker	similarity	975620	975714	9.5	+	.	Target "Motif:rnd-1_family-395" 52 146
HiC_scaffold_1	RepeatMasker	similarity	976015	976137	13.1	-	.	Target "Motif:rnd-1_family-769" 1 115
HiC_scaffold_1	RepeatMasker	similarity	976143	976377	6.1	+	.	Target "Motif:rnd-5_family-5042" 3 220
HiC_scaffold_1	RepeatMasker	similarity	976545	976734	14.6	-	.	Target "Motif:rnd-1_family-180" 598 752
HiC_scaffold_1	RepeatMasker	similarity	976898	977001	13.6	-	.	Target "Motif:rnd-1_family-453" 2 102
HiC_scaffold_1	RepeatMasker	similarity	977538	977811	17.9	+	.	Target "Motif:rnd-5_family-6441" 1 282
HiC_scaffold_1	RepeatMasker	similarity	981077	981323	18.1	-	.	Target "Motif:rnd-6_family-281" 29 244
HiC_scaffold_1	RepeatMasker	similarity	981226	981338	13.9	-	.	Target "Motif:rnd-1_family-6" 277 386
HiC_scaffold_1	RepeatMasker	similarity	981375	981398	0.0	+	.	Target "Motif:(AGTAT)n" 1 26
HiC_scaffold_1	RepeatMasker	similarity	981961	982476	17.2	-	.	Target "Motif:rnd-5_family-808" 125 636
HiC_scaffold_1	RepeatMasker	similarity	982864	983013	23.3	+	.	Target "Motif:rnd-5_family-40" 102 272
HiC_scaffold_1	RepeatMasker	similarity	983017	983300	10.8	+	.	Target "Motif:rnd-6_family-13916" 3 335
HiC_scaffold_1	RepeatMasker	similarity	983302	983758	18.3	-	.	Target "Motif:rnd-5_family-808" 162 636
HiC_scaffold_1	RepeatMasker	similarity	988340	988376	18.6	+	.	Target "Motif:A-rich" 1 37
HiC_scaffold_1	RepeatMasker	similarity	988480	988507	11.7	+	.	Target "Motif:(A)n" 1 28
HiC_scaffold_1	RepeatMasker	similarity	990209	990264	20.4	+	.	Target "Motif:(CTT)n" 1 54
HiC_scaffold_1	RepeatMasker	similarity	992467	992492	21.8	+	.	Target "Motif:rnd-6_family-2841" 64 147
HiC_scaffold_1	RepeatMasker	similarity	992493	992544	7.7	-	.	Target "Motif:rnd-1_family-189" 28 79
HiC_scaffold_1	RepeatMasker	similarity	993747	993904	23.4	+	.	Target "Motif:rnd-6_family-3105" 85 235
HiC_scaffold_1	RepeatMasker	similarity	994394	994455	13.1	-	.	Target "Motif:rnd-1_family-623" 1 61
HiC_scaffold_1	RepeatMasker	similarity	994411	994504	26.6	+	.	Target "Motif:rnd-6_family-10579" 1454 1547
HiC_scaffold_1	RepeatMasker	similarity	996193	996223	0.0	+	.	Target "Motif:(TA)n" 1 31
HiC_scaffold_1	RepeatMasker	similarity	998227	998269	17.2	+	.	Target "Motif:(AGTCATT)n" 1 42
HiC_scaffold_1	RepeatMasker	similarity	998663	998922	7.7	+	.	Target "Motif:rnd-4_family-901" 6 297
HiC_scaffold_1	RepeatMasker	similarity	998924	999226	3.1	+	.	Target "Motif:rnd-1_family-600" 57 424
HiC_scaffold_1	RepeatMasker	similarity	1000743	1000862	22.2	+	.	Target "Motif:rnd-5_family-772" 1 123
HiC_scaffold_1	RepeatMasker	similarity	1001138	1001402	4.5	+	.	Target "Motif:rnd-1_family-469" 1 266
HiC_scaffold_1	RepeatMasker	similarity	1001398	1001477	21.2	+	.	Target "Motif:rnd-1_family-463" 40 120
HiC_scaffold_1	RepeatMasker	similarity	1001506	1001542	11.7	+	.	Target "Motif:A-rich" 1 41
HiC_scaffold_1	RepeatMasker	similarity	1003452	1003529	10.3	-	.	Target "Motif:rnd-5_family-4358" 676 753
HiC_scaffold_1	RepeatMasker	similarity	1003847	1004005	20.7	-	.	Target "Motif:rnd-5_family-4358" 9 428
HiC_scaffold_1	RepeatMasker	similarity	1004006	1004246	13.7	+	.	Target "Motif:rnd-1_family-444" 6 244
HiC_scaffold_1	RepeatMasker	similarity	1004236	1004315	18.5	+	.	Target "Motif:rnd-6_family-2764" 542 618
HiC_scaffold_1	RepeatMasker	similarity	1004491	1004529	5.1	-	.	Target "Motif:rnd-2_family-2" 1 40
HiC_scaffold_1	RepeatMasker	similarity	1004578	1004758	16.6	-	.	Target "Motif:rnd-5_family-3042" 413 580
HiC_scaffold_1	RepeatMasker	similarity	1004769	1004970	13.4	-	.	Target "Motif:rnd-6_family-10294" 2022 2236
HiC_scaffold_1	RepeatMasker	similarity	1005090	1005362	16.7	+	.	Target "Motif:rnd-6_family-1447" 183 454
HiC_scaffold_1	RepeatMasker	similarity	1005512	1005551	11.3	+	.	Target "Motif:(ATATG)n" 1 41
HiC_scaffold_1	RepeatMasker	similarity	1006932	1007019	18.6	-	.	Target "Motif:rnd-1_family-211" 1 77
HiC_scaffold_1	RepeatMasker	similarity	1009924	1010053	10.5	+	.	Target "Motif:rnd-4_family-43" 547 683
HiC_scaffold_1	RepeatMasker	similarity	1011998	1012563	25.8	+	.	Target "Motif:rnd-4_family-43" 545 1132
HiC_scaffold_1	RepeatMasker	similarity	1012928	1012944	0.0	+	.	Target "Motif:(A)n" 1 17
HiC_scaffold_1	RepeatMasker	similarity	1013309	1014124	10.7	+	.	Target "Motif:rnd-5_family-1075" 1 860
HiC_scaffold_1	RepeatMasker	similarity	1014159	1014371	3.3	-	.	Target "Motif:rnd-1_family-542" 1 217
HiC_scaffold_1	RepeatMasker	similarity	1014660	1014756	1.0	+	.	Target "Motif:(TTA)n" 1 97
HiC_scaffold_1	RepeatMasker	similarity	1014757	1015013	12.1	+	.	Target "Motif:rnd-1_family-120" 4 256
HiC_scaffold_1	RepeatMasker	similarity	1015014	1015094	1.2	+	.	Target "Motif:(ATT)n" 1 81
HiC_scaffold_1	RepeatMasker	similarity	1015101	1015141	5.1	+	.	Target "Motif:(TAGGGTA)n" 1 41
HiC_scaffold_1	RepeatMasker	similarity	1015146	1015944	5.6	+	.	Target "Motif:rnd-5_family-4122" 1 799
HiC_scaffold_1	RepeatMasker	similarity	1016462	1017016	24.7	+	.	Target "Motif:rnd-4_family-43" 553 1132
HiC_scaffold_1	RepeatMasker	similarity	1020111	1020157	22.2	+	.	Target "Motif:(AATTAA)n" 1 50
HiC_scaffold_1	RepeatMasker	similarity	1020158	1020176	30.7	+	.	Target "Motif:(ATTAA)n" 4 66
HiC_scaffold_1	RepeatMasker	similarity	1023782	1023945	12.3	-	.	Target "Motif:rnd-6_family-2803" 524 665
HiC_scaffold_1	RepeatMasker	similarity	1024337	1024385	19.5	+	.	Target "Motif:A-rich" 1 51
HiC_scaffold_1	RepeatMasker	similarity	1024461	1024629	20.7	-	.	Target "Motif:rnd-6_family-2803" 1 182
HiC_scaffold_1	RepeatMasker	similarity	1024630	1024757	16.9	-	.	Target "Motif:rnd-6_family-10139" 946 1055
HiC_scaffold_1	RepeatMasker	similarity	1027499	1028268	25.2	+	.	Target "Motif:rnd-4_family-43" 351 1133
HiC_scaffold_1	RepeatMasker	similarity	1029487	1029608	16.6	+	.	Target "Motif:rnd-6_family-281" 145 262
HiC_scaffold_1	RepeatMasker	similarity	1030647	1030678	17.6	+	.	Target "Motif:A-rich" 1 32
HiC_scaffold_1	RepeatMasker	similarity	1031149	1031744	26.3	-	.	Target "Motif:rnd-4_family-43" 558 1132
HiC_scaffold_1	RepeatMasker	similarity	1032402	1032596	22.5	-	.	Target "Motif:rnd-6_family-10294" 2044 2237
HiC_scaffold_1	RepeatMasker	similarity	1033558	1033789	18.9	-	.	Target "Motif:rnd-4_family-43" 702 902
HiC_scaffold_1	RepeatMasker	similarity	1033906	1034154	27.5	-	.	Target "Motif:rnd-4_family-43" 364 607
HiC_scaffold_1	RepeatMasker	similarity	1036634	1037399	28.1	+	.	Target "Motif:rnd-4_family-43" 369 1133
HiC_scaffold_1	RepeatMasker	similarity	1037892	1037985	5.3	-	.	Target "Motif:rnd-1_family-395" 51 144
HiC_scaffold_1	RepeatMasker	similarity	1038119	1038169	13.7	-	.	Target "Motif:rnd-1_family-395" 1 51
HiC_scaffold_1	RepeatMasker	similarity	1038168	1038398	21.6	-	.	Target "Motif:rnd-5_family-1258" 455 763
HiC_scaffold_1	RepeatMasker	similarity	1038865	1038994	12.5	+	.	Target "Motif:rnd-1_family-533" 165 293
HiC_scaffold_1	RepeatMasker	similarity	1039019	1039175	3.2	-	.	Target "Motif:rnd-6_family-13804" 1 160
HiC_scaffold_1	RepeatMasker	similarity	1039185	1039245	19.7	+	.	Target "Motif:rnd-6_family-1416" 54 115
HiC_scaffold_1	RepeatMasker	similarity	1039471	1040306	8.3	+	.	Target "Motif:rnd-1_family-431" 4 577
HiC_scaffold_1	RepeatMasker	similarity	1040323	1040573	15.8	-	.	Target "Motif:rnd-6_family-10139" 946 1196
HiC_scaffold_1	RepeatMasker	similarity	1041022	1041272	20.9	+	.	Target "Motif:rnd-4_family-43" 545 816
HiC_scaffold_1	RepeatMasker	similarity	1041718	1042498	29.9	+	.	Target "Motif:rnd-4_family-43" 351 1133
HiC_scaffold_1	RepeatMasker	similarity	1044579	1044625	31.2	+	.	Target "Motif:(CCA)n" 1 47
HiC_scaffold_1	RepeatMasker	similarity	1044651	1044701	15.5	+	.	Target "Motif:(CCA)n" 1 51
HiC_scaffold_1	RepeatMasker	similarity	1044792	1044831	23.5	+	.	Target "Motif:(CCTCGC)n" 1 40
HiC_scaffold_1	RepeatMasker	similarity	1044850	1045228	36.9	+	.	Target "Motif:(CACCAC)n" 1 380
HiC_scaffold_1	RepeatMasker	similarity	1045277	1045329	19.3	+	.	Target "Motif:(TCCACG)n" 1 53
HiC_scaffold_1	RepeatMasker	similarity	1047476	1047495	0.0	+	.	Target "Motif:(TCA)n" 1 19
HiC_scaffold_1	RepeatMasker	similarity	1049401	1049466	24.5	+	.	Target "Motif:A-rich" 1 64
HiC_scaffold_1	RepeatMasker	similarity	1051549	1051587	15.0	+	.	Target "Motif:A-rich" 1 39
HiC_scaffold_1	RepeatMasker	similarity	1054904	1054941	14.6	+	.	Target "Motif:(AAT)n" 1 38
HiC_scaffold_1	RepeatMasker	similarity	1055680	1055758	6.3	+	.	Target "Motif:rnd-6_family-492" 1 79
HiC_scaffold_1	RepeatMasker	similarity	1055887	1056043	19.6	+	.	Target "Motif:rnd-1_family-633" 42 197
HiC_scaffold_1	RepeatMasker	similarity	1056145	1056313	16.9	+	.	Target "Motif:rnd-6_family-12177" 70 231
HiC_scaffold_1	RepeatMasker	similarity	1056314	1056982	2.1	-	.	Target "Motif:rnd-6_family-6867" 2402 3066
HiC_scaffold_1	RepeatMasker	similarity	1057195	1057233	11.7	+	.	Target "Motif:(GGTCCG)n" 1 40
HiC_scaffold_1	RepeatMasker	similarity	1057711	1057872	24.1	+	.	Target "Motif:rnd-6_family-1290" 152 339
HiC_scaffold_1	RepeatMasker	similarity	1058192	1058290	26.3	+	.	Target "Motif:rnd-4_family-522" 1664 1762
HiC_scaffold_1	RepeatMasker	similarity	1059831	1059984	16.9	+	.	Target "Motif:rnd-6_family-2763" 80 218
HiC_scaffold_1	RepeatMasker	similarity	1060074	1060134	16.4	-	.	Target "Motif:rnd-5_family-1032" 5 66
HiC_scaffold_1	RepeatMasker	similarity	1060093	1060206	14.3	+	.	Target "Motif:rnd-5_family-1516" 36 166
HiC_scaffold_1	RepeatMasker	similarity	1060227	1060313	21.8	+	.	Target "Motif:rnd-6_family-1619" 2101 2191
HiC_scaffold_1	RepeatMasker	similarity	1064054	1064116	28.8	+	.	Target "Motif:(TGA)n" 1 63
HiC_scaffold_1	RepeatMasker	similarity	1065209	1065235	12.0	+	.	Target "Motif:(AATAC)n" 1 28
HiC_scaffold_1	RepeatMasker	similarity	1065260	1065318	13.6	+	.	Target "Motif:rnd-5_family-2170" 1806 1864
HiC_scaffold_1	RepeatMasker	similarity	1065318	1065380	11.1	+	.	Target "Motif:rnd-1_family-435" 3 65
HiC_scaffold_1	RepeatMasker	similarity	1067258	1067866	23.8	-	.	Target "Motif:rnd-4_family-43" 484 1132
HiC_scaffold_1	RepeatMasker	similarity	1067989	1068035	0.0	+	.	Target "Motif:rnd-4_family-2584" 69 114
HiC_scaffold_1	RepeatMasker	similarity	1068036	1068055	3.0	-	.	Target "Motif:rnd-6_family-4399" 4427 4512
HiC_scaffold_1	RepeatMasker	similarity	1070371	1071545	4.2	-	.	Target "Motif:rnd-1_family-114" 1 1178
HiC_scaffold_1	RepeatMasker	similarity	1071303	1072886	17.8	+	.	Target "Motif:rnd-1_family-61" 41 1775
HiC_scaffold_1	RepeatMasker	similarity	1072886	1074677	0.7	+	.	Target "Motif:rnd-1_family-78" 2535 4343
HiC_scaffold_1	RepeatMasker	similarity	1074367	1074540	20.9	+	.	Target "Motif:rnd-1_family-46" 7 383
HiC_scaffold_1	RepeatMasker	similarity	1074541	1074734	4.1	-	.	Target "Motif:rnd-1_family-96" 1 194
HiC_scaffold_1	RepeatMasker	similarity	1075690	1075746	12.5	+	.	Target "Motif:rnd-6_family-151" 14 69
HiC_scaffold_1	RepeatMasker	similarity	1076966	1077081	22.6	+	.	Target "Motif:rnd-1_family-633" 82 197
HiC_scaffold_1	RepeatMasker	similarity	1078049	1078068	0.0	+	.	Target "Motif:(T)n" 1 20
HiC_scaffold_1	RepeatMasker	similarity	1078875	1078908	6.3	+	.	Target "Motif:(T)n" 1 34
HiC_scaffold_1	RepeatMasker	similarity	1081040	1081116	13.0	-	.	Target "Motif:rnd-1_family-112" 1 77
HiC_scaffold_1	RepeatMasker	similarity	1083369	1083387	13.8	-	.	Target "Motif:rnd-4_family-194" 49 115
HiC_scaffold_1	RepeatMasker	similarity	1083388	1083465	15.4	+	.	Target "Motif:rnd-1_family-256" 7 84
HiC_scaffold_1	RepeatMasker	similarity	1083707	1083811	25.9	-	.	Target "Motif:rnd-6_family-212" 715 820
HiC_scaffold_1	RepeatMasker	similarity	1084093	1085018	3.1	-	.	Target "Motif:rnd-1_family-155" 1 916
HiC_scaffold_1	RepeatMasker	similarity	1086792	1086855	20.9	+	.	Target "Motif:(ATCC)n" 1 61
HiC_scaffold_1	RepeatMasker	similarity	1087378	1087425	24.3	+	.	Target "Motif:(AATCCT)n" 1 46
HiC_scaffold_1	RepeatMasker	similarity	1087913	1088067	13.8	+	.	Target "Motif:rnd-6_family-8831" 3307 3466
HiC_scaffold_1	RepeatMasker	similarity	1088073	1088152	16.2	-	.	Target "Motif:rnd-5_family-449" 254 333
HiC_scaffold_1	RepeatMasker	similarity	1088151	1088797	6.9	-	.	Target "Motif:rnd-1_family-286" 1 495
HiC_scaffold_1	RepeatMasker	similarity	1088733	1088806	20.3	+	.	Target "Motif:rnd-6_family-5370" 1178 1252
HiC_scaffold_1	RepeatMasker	similarity	1088843	1089563	4.3	-	.	Target "Motif:rnd-1_family-286" 1 493
HiC_scaffold_1	RepeatMasker	similarity	1089497	1089571	22.7	+	.	Target "Motif:rnd-6_family-5370" 1178 1252
HiC_scaffold_1	RepeatMasker	similarity	1089572	1089689	15.2	-	.	Target "Motif:rnd-5_family-449" 114 232
HiC_scaffold_1	RepeatMasker	similarity	1090165	1090262	16.7	-	.	Target "Motif:rnd-6_family-4567" 333 433
HiC_scaffold_1	RepeatMasker	similarity	1090504	1090809	25.9	-	.	Target "Motif:rnd-6_family-4567" 1 306
HiC_scaffold_1	RepeatMasker	similarity	1091066	1091143	33.4	+	.	Target "Motif:(GATTTG)n" 1 81
HiC_scaffold_1	RepeatMasker	similarity	1094560	1094606	19.1	-	.	Target "Motif:rnd-1_family-400" 11 57
HiC_scaffold_1	RepeatMasker	similarity	1094774	1094870	14.9	-	.	Target "Motif:rnd-6_family-10294" 2143 2236
HiC_scaffold_1	RepeatMasker	similarity	1094873	1095079	7.7	+	.	Target "Motif:rnd-6_family-1738" 2 208
HiC_scaffold_1	RepeatMasker	similarity	1095074	1095183	21.8	-	.	Target "Motif:rnd-6_family-10294" 2044 2153
HiC_scaffold_1	RepeatMasker	similarity	1095578	1095643	16.7	-	.	Target "Motif:rnd-5_family-2495" 80 145
HiC_scaffold_1	RepeatMasker	similarity	1095609	1095672	13.1	+	.	Target "Motif:rnd-1_family-395" 7 70
HiC_scaffold_1	RepeatMasker	similarity	1095752	1095843	14.1	+	.	Target "Motif:rnd-1_family-395" 52 144
HiC_scaffold_1	RepeatMasker	similarity	1096089	1096177	9.6	+	.	Target "Motif:rnd-1_family-206" 2161 2245
HiC_scaffold_1	RepeatMasker	similarity	1096178	1096258	13.1	+	.	Target "Motif:rnd-1_family-275" 75 156
HiC_scaffold_1	RepeatMasker	similarity	1096362	1097021	24.6	-	.	Target "Motif:rnd-5_family-72" 2127 2763
HiC_scaffold_1	RepeatMasker	similarity	1097096	1097385	21.9	-	.	Target "Motif:rnd-5_family-72" 1729 1999
HiC_scaffold_1	RepeatMasker	similarity	1097428	1098793	16.2	-	.	Target "Motif:rnd-1_family-210" 116 1780
HiC_scaffold_1	RepeatMasker	similarity	1101835	1101876	8.4	+	.	Target "Motif:(TGTTTCA)n" 1 42
HiC_scaffold_1	RepeatMasker	similarity	1102056	1102121	25.8	+	.	Target "Motif:(AACTA)n" 1 67
HiC_scaffold_1	RepeatMasker	similarity	1102754	1102923	19.9	-	.	Target "Motif:rnd-6_family-4869" 3 167
HiC_scaffold_1	RepeatMasker	similarity	1104493	1104733	9.5	+	.	Target "Motif:rnd-1_family-268" 1 241
HiC_scaffold_1	RepeatMasker	similarity	1104870	1104907	14.5	+	.	Target "Motif:(T)n" 1 38
HiC_scaffold_1	RepeatMasker	similarity	1105035	1105214	19.6	-	.	Target "Motif:rnd-5_family-11" 1 196
HiC_scaffold_1	RepeatMasker	similarity	1105445	1105478	12.8	+	.	Target "Motif:(T)n" 1 34
HiC_scaffold_1	RepeatMasker	similarity	1106306	1106341	8.8	+	.	Target "Motif:(TACTTCA)n" 1 40
HiC_scaffold_1	RepeatMasker	similarity	1106435	1106467	21.3	+	.	Target "Motif:(T)n" 1 33
HiC_scaffold_1	RepeatMasker	similarity	1109073	1109147	13.3	-	.	Target "Motif:rnd-6_family-4869" 90 167
HiC_scaffold_1	RepeatMasker	similarity	1109580	1109666	21.2	-	.	Target "Motif:rnd-5_family-428" 34 123
HiC_scaffold_1	RepeatMasker	similarity	1109857	1109973	21.9	-	.	Target "Motif:rnd-5_family-11" 22 127
HiC_scaffold_1	RepeatMasker	similarity	1111275	1111464	1.6	+	.	Target "Motif:rnd-1_family-442" 1 190
HiC_scaffold_1	RepeatMasker	similarity	1111492	1111515	4.3	+	.	Target "Motif:(TTA)n" 1 26
HiC_scaffold_1	RepeatMasker	similarity	1111695	1112118	1.2	+	.	Target "Motif:rnd-1_family-442" 191 614
HiC_scaffold_1	RepeatMasker	similarity	1112115	1113354	2.5	+	.	Target "Motif:rnd-1_family-470" 151 1393
HiC_scaffold_1	RepeatMasker	similarity	1112802	1113506	2.8	-	.	Target "Motif:rnd-1_family-638" 1 681
HiC_scaffold_1	RepeatMasker	similarity	1116829	1117174	13.5	+	.	Target "Motif:rnd-6_family-11785" 127 541
HiC_scaffold_1	RepeatMasker	similarity	1117410	1117672	13.0	+	.	Target "Motif:rnd-1_family-469" 1 266
HiC_scaffold_1	RepeatMasker	similarity	1118405	1118493	18.0	-	.	Target "Motif:rnd-5_family-6178" 112 204
HiC_scaffold_1	RepeatMasker	similarity	1122206	1122244	12.8	-	.	Target "Motif:rnd-6_family-4947" 384 422
HiC_scaffold_1	RepeatMasker	similarity	1122347	1122962	18.7	-	.	Target "Motif:rnd-6_family-2358" 1 844
HiC_scaffold_1	RepeatMasker	similarity	1123039	1123183	3.8	-	.	Target "Motif:rnd-1_family-665" 1 112
HiC_scaffold_1	RepeatMasker	similarity	1123188	1123240	7.5	+	.	Target "Motif:rnd-5_family-174" 1 53
HiC_scaffold_1	RepeatMasker	similarity	1123331	1123715	12.4	-	.	Target "Motif:rnd-5_family-2529" 21 389
HiC_scaffold_1	RepeatMasker	similarity	1126215	1126402	6.4	-	.	Target "Motif:rnd-6_family-10294" 2028 2235
HiC_scaffold_1	RepeatMasker	similarity	1126636	1126727	30.4	-	.	Target "Motif:rnd-6_family-6213" 786 877
HiC_scaffold_1	RepeatMasker	similarity	1126771	1126804	4.5	-	.	Target "Motif:rnd-6_family-2797" 98 157
HiC_scaffold_1	RepeatMasker	similarity	1126805	1126856	8.4	+	.	Target "Motif:(AGTTCAGATC)n" 1 52
HiC_scaffold_1	RepeatMasker	similarity	1126857	1126888	4.5	-	.	Target "Motif:rnd-6_family-2797" 66 97
HiC_scaffold_1	RepeatMasker	similarity	1126888	1126981	11.7	-	.	Target "Motif:rnd-1_family-141" 3273 3360
HiC_scaffold_1	RepeatMasker	similarity	1127042	1127149	22.2	+	.	Target "Motif:rnd-1_family-17" 1392 1499
HiC_scaffold_1	RepeatMasker	similarity	1127150	1127219	14.1	-	.	Target "Motif:rnd-6_family-2797" 1 98
HiC_scaffold_1	RepeatMasker	similarity	1127443	1127683	6.2	+	.	Target "Motif:rnd-1_family-268" 1 241
HiC_scaffold_1	RepeatMasker	similarity	1127682	1127782	17.1	-	.	Target "Motif:rnd-6_family-6213" 55 135
HiC_scaffold_1	RepeatMasker	similarity	1127894	1127961	8.3	-	.	Target "Motif:rnd-4_family-170" 24 85
HiC_scaffold_1	RepeatMasker	similarity	1127993	1128033	16.3	+	.	Target "Motif:A-rich" 1 41
HiC_scaffold_1	RepeatMasker	similarity	1128321	1128395	26.7	+	.	Target "Motif:rnd-1_family-441" 74 153
HiC_scaffold_1	RepeatMasker	similarity	1128546	1128634	23.3	+	.	Target "Motif:rnd-1_family-441" 13 153
HiC_scaffold_1	RepeatMasker	similarity	1128636	1128744	19.7	-	.	Target "Motif:rnd-6_family-2963" 168 269
HiC_scaffold_1	RepeatMasker	similarity	1128778	1128951	17.3	-	.	Target "Motif:rnd-4_family-194" 28 214
HiC_scaffold_1	RepeatMasker	similarity	1130259	1130530	16.2	+	.	Target "Motif:rnd-1_family-643" 1 191
HiC_scaffold_1	RepeatMasker	similarity	1130394	1130736	26.4	-	.	Target "Motif:rnd-5_family-1514" 1 354
HiC_scaffold_1	RepeatMasker	similarity	1130832	1130879	14.6	-	.	Target "Motif:rnd-5_family-902" 97 144
HiC_scaffold_1	RepeatMasker	similarity	1130947	1131119	28.1	+	.	Target "Motif:rnd-1_family-8" 1225 1398
HiC_scaffold_1	RepeatMasker	similarity	1132802	1133026	15.6	-	.	Target "Motif:rnd-6_family-3105" 65 286
HiC_scaffold_1	RepeatMasker	similarity	1133061	1133154	5.3	-	.	Target "Motif:rnd-1_family-395" 51 144
HiC_scaffold_1	RepeatMasker	similarity	1133215	1133327	21.1	+	.	Target "Motif:rnd-5_family-2495" 45 145
HiC_scaffold_1	RepeatMasker	similarity	1133290	1133338	2.0	-	.	Target "Motif:rnd-1_family-395" 1 49
HiC_scaffold_1	RepeatMasker	similarity	1133370	1133504	19.8	-	.	Target "Motif:rnd-6_family-13246" 2423 2551
HiC_scaffold_1	RepeatMasker	similarity	1133975	1134206	10.3	-	.	Target "Motif:rnd-5_family-770" 31 255
HiC_scaffold_1	RepeatMasker	similarity	1134734	1134801	10.3	-	.	Target "Motif:rnd-6_family-9134" 537 616
HiC_scaffold_1	RepeatMasker	similarity	1136630	1136678	14.3	+	.	Target "Motif:rnd-5_family-2170" 1806 1855
HiC_scaffold_1	RepeatMasker	similarity	1138522	1138591	17.1	-	.	Target "Motif:rnd-6_family-212" 748 818
HiC_scaffold_1	RepeatMasker	similarity	1140705	1141658	17.4	-	.	Target "Motif:rnd-5_family-5349" 224 1183
HiC_scaffold_1	RepeatMasker	similarity	1141655	1141856	16.1	+	.	Target "Motif:rnd-1_family-526" 54 240
HiC_scaffold_1	RepeatMasker	similarity	1142816	1142962	14.6	+	.	Target "Motif:rnd-5_family-2686" 215 358
HiC_scaffold_1	RepeatMasker	similarity	1143018	1143646	22.1	+	.	Target "Motif:rnd-6_family-2358" 1 844
HiC_scaffold_1	RepeatMasker	similarity	1143981	1144099	13.4	-	.	Target "Motif:rnd-1_family-453" 6 102
HiC_scaffold_1	RepeatMasker	similarity	1145177	1145217	9.8	-	.	Target "Motif:rnd-5_family-770" 210 255
HiC_scaffold_1	RepeatMasker	similarity	1145220	1145475	28.5	+	.	Target "Motif:rnd-6_family-9151" 1 241
HiC_scaffold_1	RepeatMasker	similarity	1145520	1145582	6.3	+	.	Target "Motif:rnd-6_family-1774" 1011 1074
HiC_scaffold_1	RepeatMasker	similarity	1145654	1146598	22.6	+	.	Target "Motif:rnd-5_family-4358" 24 1007
HiC_scaffold_1	RepeatMasker	similarity	1146700	1146738	7.7	-	.	Target "Motif:rnd-2_family-2" 1 40
HiC_scaffold_1	RepeatMasker	similarity	1146709	1146745	10.8	-	.	Target "Motif:rnd-6_family-2764" 582 618
HiC_scaffold_1	RepeatMasker	similarity	1146746	1147005	13.2	+	.	Target "Motif:rnd-6_family-9151" 253 517
HiC_scaffold_1	RepeatMasker	similarity	1147006	1147161	9.8	-	.	Target "Motif:rnd-5_family-770" 49 216
HiC_scaffold_1	RepeatMasker	similarity	1147162	1147203	0.0	+	.	Target "Motif:(TA)n" 1 42
HiC_scaffold_1	RepeatMasker	similarity	1147204	1147220	9.8	-	.	Target "Motif:rnd-5_family-770" 32 48
HiC_scaffold_1	RepeatMasker	similarity	1149045	1149107	26.1	+	.	Target "Motif:(TCA)n" 1 63
HiC_scaffold_1	RepeatMasker	similarity	1150085	1150109	0.0	+	.	Target "Motif:(AC)n" 1 25
HiC_scaffold_1	RepeatMasker	similarity	1150110	1150156	28.4	+	.	Target "Motif:A-rich" 7 52
HiC_scaffold_1	RepeatMasker	similarity	1150886	1150957	8.9	-	.	Target "Motif:rnd-6_family-2508" 1 74
HiC_scaffold_1	RepeatMasker	similarity	1151129	1151160	17.6	+	.	Target "Motif:(TAATAT)n" 1 33
HiC_scaffold_1	RepeatMasker	similarity	1151300	1151668	14.9	+	.	Target "Motif:rnd-5_family-27" 1 398
HiC_scaffold_1	RepeatMasker	similarity	1151780	1151819	14.6	+	.	Target "Motif:(AACGTTT)n" 1 42
HiC_scaffold_1	RepeatMasker	similarity	1152666	1152803	6.7	-	.	Target "Motif:rnd-1_family-378" 3 121
HiC_scaffold_1	RepeatMasker	similarity	1152897	1152992	19.0	+	.	Target "Motif:rnd-5_family-27" 392 481
HiC_scaffold_1	RepeatMasker	similarity	1153195	1153389	18.0	-	.	Target "Motif:rnd-6_family-10294" 2040 2236
HiC_scaffold_1	RepeatMasker	similarity	1153761	1153988	19.1	+	.	Target "Motif:rnd-6_family-2888" 690 921
HiC_scaffold_1	RepeatMasker	similarity	1155128	1155190	26.1	+	.	Target "Motif:(TCA)n" 1 63
HiC_scaffold_1	RepeatMasker	similarity	1156030	1156115	27.5	+	.	Target "Motif:A-rich" 1 83
HiC_scaffold_1	RepeatMasker	similarity	1156874	1157127	29.2	-	.	Target "Motif:rnd-4_family-256" 45 306
HiC_scaffold_1	RepeatMasker	similarity	1157835	1157858	13.9	+	.	Target "Motif:(A)n" 1 24
HiC_scaffold_1	RepeatMasker	similarity	1158384	1158457	17.8	-	.	Target "Motif:rnd-6_family-2766" 4 76
HiC_scaffold_1	RepeatMasker	similarity	1158468	1158502	13.2	+	.	Target "Motif:(AGCAATT)n" 1 36
HiC_scaffold_1	RepeatMasker	similarity	1158612	1158666	16.5	+	.	Target "Motif:GA-rich" 1 53
HiC_scaffold_1	RepeatMasker	similarity	1159653	1159731	19.0	+	.	Target "Motif:rnd-6_family-2888" 689 771
HiC_scaffold_1	RepeatMasker	similarity	1159732	1160016	20.6	+	.	Target "Motif:rnd-6_family-2888" 644 867
HiC_scaffold_1	RepeatMasker	similarity	1160136	1160286	1.3	-	.	Target "Motif:rnd-4_family-2584" 2 151
HiC_scaffold_1	RepeatMasker	similarity	1160554	1160631	20.4	-	.	Target "Motif:rnd-1_family-302" 3 153
HiC_scaffold_1	RepeatMasker	similarity	1160817	1160855	15.9	+	.	Target "Motif:(TCTTTAC)n" 1 37
HiC_scaffold_1	RepeatMasker	similarity	1160914	1160939	8.1	+	.	Target "Motif:(TTTC)n" 1 27
HiC_scaffold_1	RepeatMasker	similarity	1161563	1161595	13.4	+	.	Target "Motif:(TTA)n" 1 33
HiC_scaffold_1	RepeatMasker	similarity	1161740	1161799	23.6	+	.	Target "Motif:(TATTAAT)n" 1 58
HiC_scaffold_1	RepeatMasker	similarity	1163886	1163922	22.0	+	.	Target "Motif:(TAATC)n" 1 38
HiC_scaffold_1	RepeatMasker	similarity	1163991	1164256	11.5	-	.	Target "Motif:rnd-1_family-469" 1 266
HiC_scaffold_1	RepeatMasker	similarity	1165430	1165577	17.6	-	.	Target "Motif:rnd-5_family-2495" 1 145
HiC_scaffold_1	RepeatMasker	similarity	1165532	1165614	19.8	+	.	Target "Motif:rnd-1_family-395" 89 144
HiC_scaffold_1	RepeatMasker	similarity	1166023	1166168	11.8	+	.	Target "Motif:rnd-1_family-668" 1 146
HiC_scaffold_1	RepeatMasker	similarity	1166442	1166807	11.0	+	.	Target "Motif:rnd-1_family-767" 47 420
HiC_scaffold_1	RepeatMasker	similarity	1166808	1166852	2.1	+	.	Target "Motif:rnd-1_family-737" 4 49
HiC_scaffold_1	RepeatMasker	similarity	1167468	1167490	16.9	+	.	Target "Motif:rnd-5_family-2170" 1501 1622
HiC_scaffold_1	RepeatMasker	similarity	1167491	1167692	8.4	+	.	Target "Motif:rnd-1_family-685" 1 191
HiC_scaffold_1	RepeatMasker	similarity	1167674	1167751	9.0	+	.	Target "Motif:rnd-1_family-587" 3 80
HiC_scaffold_1	RepeatMasker	similarity	1167693	1167718	16.9	+	.	Target "Motif:rnd-5_family-2170" 1623 1776
HiC_scaffold_1	RepeatMasker	similarity	1167748	1167950	9.4	+	.	Target "Motif:rnd-6_family-3729" 190 400
HiC_scaffold_1	RepeatMasker	similarity	1168427	1168467	26.2	+	.	Target "Motif:rnd-1_family-288" 11 86
HiC_scaffold_1	RepeatMasker	similarity	1168468	1168531	21.9	+	.	Target "Motif:rnd-1_family-164" 448 511
HiC_scaffold_1	RepeatMasker	similarity	1168532	1168570	26.2	+	.	Target "Motif:rnd-1_family-288" 87 163
HiC_scaffold_1	RepeatMasker	similarity	1168552	1168606	7.0	+	.	Target "Motif:rnd-1_family-772" 7 95
HiC_scaffold_1	RepeatMasker	similarity	1168578	1168817	19.2	+	.	Target "Motif:rnd-1_family-369" 15 266
HiC_scaffold_1	RepeatMasker	similarity	1168607	1168689	23.5	-	.	Target "Motif:rnd-5_family-485" 1685 1836
HiC_scaffold_1	RepeatMasker	similarity	1168813	1168982	22.0	-	.	Target "Motif:rnd-5_family-485" 1590 1836
HiC_scaffold_1	RepeatMasker	similarity	1168838	1169004	15.0	+	.	Target "Motif:rnd-1_family-369" 14 180
HiC_scaffold_1	RepeatMasker	similarity	1169135	1169178	12.1	+	.	Target "Motif:rnd-1_family-241" 1 1102
HiC_scaffold_1	RepeatMasker	similarity	1169179	1169482	4.0	-	.	Target "Motif:rnd-1_family-333" 1 341
HiC_scaffold_1	RepeatMasker	similarity	1169362	1169395	28.1	+	.	Target "Motif:rnd-1_family-214" 1108 1189
HiC_scaffold_1	RepeatMasker	similarity	1169396	1169699	4.0	-	.	Target "Motif:rnd-1_family-333" 1 341
HiC_scaffold_1	RepeatMasker	similarity	1169452	1169911	24.6	+	.	Target "Motif:rnd-1_family-214" 1108 1584
HiC_scaffold_1	RepeatMasker	similarity	1169613	1170148	12.1	-	.	Target "Motif:rnd-1_family-333" 14 344
HiC_scaffold_1	RepeatMasker	similarity	1169700	1169851	28.1	+	.	Target "Motif:rnd-1_family-214" 1190 1568
HiC_scaffold_1	RepeatMasker	similarity	1170149	1170172	12.1	+	.	Target "Motif:rnd-1_family-241" 1103 1767
HiC_scaffold_1	RepeatMasker	similarity	1170173	1170189	0.0	+	.	Target "Motif:(A)n" 1 17
HiC_scaffold_1	RepeatMasker	similarity	1170190	1170433	18.9	-	.	Target "Motif:rnd-1_family-369" 14 269
HiC_scaffold_1	RepeatMasker	similarity	1170321	1170458	21.3	+	.	Target "Motif:rnd-5_family-485" 1685 1836
HiC_scaffold_1	RepeatMasker	similarity	1170454	1170720	17.1	-	.	Target "Motif:rnd-1_family-369" 7 267
HiC_scaffold_1	RepeatMasker	similarity	1170717	1170740	26.4	-	.	Target "Motif:rnd-1_family-288" 102 151
HiC_scaffold_1	RepeatMasker	similarity	1170741	1170804	23.4	-	.	Target "Motif:rnd-1_family-164" 448 511
HiC_scaffold_1	RepeatMasker	similarity	1170805	1170845	26.4	-	.	Target "Motif:rnd-1_family-288" 11 101
HiC_scaffold_1	RepeatMasker	similarity	1171231	1171253	4.5	+	.	Target "Motif:(GCG)n" 1 23
HiC_scaffold_1	RepeatMasker	similarity	1171273	1171391	21.1	-	.	Target "Motif:rnd-6_family-152" 39 218
HiC_scaffold_1	RepeatMasker	similarity	1171392	1171452	0.0	+	.	Target "Motif:rnd-1_family-714" 5 65
HiC_scaffold_1	RepeatMasker	similarity	1172132	1172319	24.1	-	.	Target "Motif:rnd-5_family-284" 23 314
HiC_scaffold_1	RepeatMasker	similarity	1172378	1172541	26.2	-	.	Target "Motif:rnd-4_family-194" 29 201
HiC_scaffold_1	RepeatMasker	similarity	1172379	1172564	18.0	+	.	Target "Motif:rnd-5_family-284" 4 308
HiC_scaffold_1	RepeatMasker	similarity	1173231	1173464	20.3	-	.	Target "Motif:rnd-2_family-2" 35 500
HiC_scaffold_1	RepeatMasker	similarity	1179598	1179622	13.1	+	.	Target "Motif:(TTC)n" 1 25
HiC_scaffold_1	RepeatMasker	similarity	1180747	1180823	25.8	+	.	Target "Motif:(ATCCTC)n" 1 76
HiC_scaffold_1	RepeatMasker	similarity	1181631	1181673	17.2	+	.	Target "Motif:(GAACAA)n" 1 42
HiC_scaffold_1	RepeatMasker	similarity	1181993	1182025	14.4	+	.	Target "Motif:(A)n" 1 33
HiC_scaffold_1	RepeatMasker	similarity	1182094	1182224	17.9	+	.	Target "Motif:rnd-5_family-1478" 47 175
HiC_scaffold_1	RepeatMasker	similarity	1182390	1182423	10.8	+	.	Target "Motif:(GAATAT)n" 1 32
HiC_scaffold_1	RepeatMasker	similarity	1182719	1183180	25.9	-	.	Target "Motif:rnd-6_family-100" 45 534
HiC_scaffold_1	RepeatMasker	similarity	1183724	1183758	16.9	+	.	Target "Motif:(TAAT)n" 1 35
HiC_scaffold_1	RepeatMasker	similarity	1184391	1184491	19.1	-	.	Target "Motif:rnd-4_family-170" 67 249
HiC_scaffold_1	RepeatMasker	similarity	1186000	1186047	10.4	+	.	Target "Motif:rnd-6_family-2841" 131 179
HiC_scaffold_1	RepeatMasker	similarity	1186903	1186969	13.6	+	.	Target "Motif:rnd-6_family-8637" 29 102
HiC_scaffold_1	RepeatMasker	similarity	1187715	1187803	15.1	+	.	Target "Motif:rnd-6_family-1346" 3969 4060
HiC_scaffold_1	RepeatMasker	similarity	1187891	1187940	18.0	-	.	Target "Motif:rnd-6_family-1346" 3979 4031
HiC_scaffold_1	RepeatMasker	similarity	1187942	1188103	1.9	+	.	Target "Motif:rnd-6_family-7843" 1 162
HiC_scaffold_1	RepeatMasker	similarity	1188304	1188395	18.2	+	.	Target "Motif:rnd-6_family-1346" 3972 4060
HiC_scaffold_1	RepeatMasker	similarity	1188465	1188549	11.0	-	.	Target "Motif:rnd-6_family-1346" 3972 4058
HiC_scaffold_1	RepeatMasker	similarity	1189282	1189337	27.4	+	.	Target "Motif:(TTAGTAA)n" 1 55
HiC_scaffold_1	RepeatMasker	similarity	1189361	1189417	21.1	-	.	Target "Motif:rnd-6_family-500" 129 185
HiC_scaffold_1	RepeatMasker	similarity	1189367	1189450	16.0	+	.	Target "Motif:rnd-5_family-33" 27 112
HiC_scaffold_1	RepeatMasker	similarity	1192603	1192720	25.0	+	.	Target "Motif:rnd-6_family-8637" 26 145
HiC_scaffold_1	RepeatMasker	similarity	1194614	1197103	0.7	+	.	Target "Motif:rnd-6_family-8637" 24 2526
HiC_scaffold_1	RepeatMasker	similarity	1197153	1197781	23.3	-	.	Target "Motif:rnd-5_family-1240" 262 888
HiC_scaffold_1	RepeatMasker	similarity	1197919	1198234	3.2	-	.	Target "Motif:rnd-1_family-413" 1 316
HiC_scaffold_1	RepeatMasker	similarity	1198235	1198285	9.5	-	.	Target "Motif:rnd-1_family-364" 2057 2115
HiC_scaffold_1	RepeatMasker	similarity	1198258	1198470	1.4	-	.	Target "Motif:rnd-1_family-542" 1 212
HiC_scaffold_1	RepeatMasker	similarity	1198471	1198585	10.3	+	.	Target "Motif:rnd-1_family-413" 188 311
HiC_scaffold_1	RepeatMasker	similarity	1199749	1199955	26.4	-	.	Target "Motif:rnd-5_family-1240" 53 258
HiC_scaffold_1	RepeatMasker	similarity	1200101	1200259	31.4	+	.	Target "Motif:rnd-1_family-163" 2039 2192
HiC_scaffold_1	RepeatMasker	similarity	1200569	1200713	31.0	+	.	Target "Motif:rnd-1_family-163" 2246 2388
HiC_scaffold_1	RepeatMasker	similarity	1201075	1201137	12.7	-	.	Target "Motif:rnd-6_family-2031" 40 103
HiC_scaffold_1	RepeatMasker	similarity	1201138	1201343	17.9	+	.	Target "Motif:rnd-4_family-84" 278 554
HiC_scaffold_1	RepeatMasker	similarity	1201349	1201549	17.5	-	.	Target "Motif:rnd-5_family-4602" 406 633
HiC_scaffold_1	RepeatMasker	similarity	1201735	1201834	24.0	+	.	Target "Motif:rnd-1_family-463" 21 121
HiC_scaffold_1	RepeatMasker	similarity	1201742	1201853	22.2	-	.	Target "Motif:rnd-6_family-5370" 326 442
HiC_scaffold_1	RepeatMasker	similarity	1202012	1202314	25.8	+	.	Target "Motif:rnd-5_family-5800" 45 326
HiC_scaffold_1	RepeatMasker	similarity	1203191	1203763	21.1	-	.	Target "Motif:rnd-6_family-4959" 1 444
HiC_scaffold_1	RepeatMasker	similarity	1203947	1204275	16.9	+	.	Target "Motif:rnd-5_family-4383" 3 345
HiC_scaffold_1	RepeatMasker	similarity	1204552	1204773	19.4	+	.	Target "Motif:rnd-5_family-449" 129 356
HiC_scaffold_1	RepeatMasker	similarity	1205064	1205400	19.6	-	.	Target "Motif:rnd-6_family-2358" 500 844
HiC_scaffold_1	RepeatMasker	similarity	1205746	1205840	13.0	-	.	Target "Motif:rnd-6_family-2358" 1 96
HiC_scaffold_1	RepeatMasker	similarity	1206401	1206522	22.5	+	.	Target "Motif:rnd-6_family-286" 68 188
HiC_scaffold_1	RepeatMasker	similarity	1207000	1207050	4.5	+	.	Target "Motif:rnd-1_family-347" 1 45
HiC_scaffold_1	RepeatMasker	similarity	1207025	1207069	7.0	-	.	Target "Motif:rnd-1_family-347" 1 44
HiC_scaffold_1	RepeatMasker	similarity	1209234	1209686	16.8	+	.	Target "Motif:rnd-6_family-8637" 543 980
HiC_scaffold_1	RepeatMasker	similarity	1210523	1210585	22.2	-	.	Target "Motif:rnd-1_family-223" 128 190
HiC_scaffold_1	RepeatMasker	similarity	1210615	1210741	3.9	-	.	Target "Motif:rnd-6_family-7323" 331 478
HiC_scaffold_1	RepeatMasker	similarity	1210741	1211080	8.3	+	.	Target "Motif:rnd-1_family-224" 1 339
HiC_scaffold_1	RepeatMasker	similarity	1210838	1211538	18.6	-	.	Target "Motif:rnd-5_family-4358" 141 901
HiC_scaffold_1	RepeatMasker	similarity	1211666	1212000	5.1	-	.	Target "Motif:rnd-6_family-7323" 1 347
HiC_scaffold_1	RepeatMasker	similarity	1212066	1212169	19.6	-	.	Target "Motif:rnd-6_family-10101" 38 140
HiC_scaffold_1	RepeatMasker	similarity	1212353	1212448	18.3	-	.	Target "Motif:rnd-6_family-5922" 2 89
HiC_scaffold_1	RepeatMasker	similarity	1212457	1212580	20.1	+	.	Target "Motif:rnd-6_family-5922" 233 339
HiC_scaffold_1	RepeatMasker	similarity	1212940	1213264	21.0	+	.	Target "Motif:rnd-5_family-299" 145 456
HiC_scaffold_1	RepeatMasker	similarity	1213488	1214007	3.3	-	.	Target "Motif:rnd-1_family-126" 1 514
HiC_scaffold_1	RepeatMasker	similarity	1213722	1214165	21.1	+	.	Target "Motif:rnd-4_family-15" 159 633
HiC_scaffold_1	RepeatMasker	similarity	1214074	1214391	6.0	-	.	Target "Motif:rnd-1_family-382" 2 320
HiC_scaffold_1	RepeatMasker	similarity	1214913	1215033	7.4	+	.	Target "Motif:rnd-6_family-4399" 4428 4548
HiC_scaffold_1	RepeatMasker	similarity	1217841	1217942	17.0	-	.	Target "Motif:rnd-6_family-2763" 3 111
HiC_scaffold_1	RepeatMasker	similarity	1218003	1218037	5.7	+	.	Target "Motif:rnd-1_family-435" 1 35
HiC_scaffold_1	RepeatMasker	similarity	1218138	1218199	16.1	+	.	Target "Motif:rnd-6_family-3126" 1 62
HiC_scaffold_1	RepeatMasker	similarity	1220958	1221085	14.4	+	.	Target "Motif:rnd-5_family-587" 61 194
HiC_scaffold_1	RepeatMasker	similarity	1224311	1224370	18.3	+	.	Target "Motif:rnd-5_family-572" 1 63
HiC_scaffold_1	RepeatMasker	similarity	1231100	1231275	19.9	-	.	Target "Motif:rnd-6_family-11785" 245 411
HiC_scaffold_1	RepeatMasker	similarity	1231492	1231535	16.0	+	.	Target "Motif:(CTAATGT)n" 1 46
HiC_scaffold_1	RepeatMasker	similarity	1231609	1231666	21.1	+	.	Target "Motif:(TCTTCTA)n" 1 59
HiC_scaffold_1	RepeatMasker	similarity	1232280	1232317	18.9	+	.	Target "Motif:(TAGCAA)n" 1 38
HiC_scaffold_1	RepeatMasker	similarity	1233141	1233256	18.0	+	.	Target "Motif:rnd-5_family-171" 582 694
HiC_scaffold_1	RepeatMasker	similarity	1234115	1234266	15.8	+	.	Target "Motif:rnd-5_family-299" 313 456
HiC_scaffold_1	RepeatMasker	similarity	1234495	1234556	21.0	-	.	Target "Motif:rnd-6_family-2763" 3 66
HiC_scaffold_1	RepeatMasker	similarity	1234569	1234581	22.1	+	.	Target "Motif:rnd-6_family-1106" 6 69
HiC_scaffold_1	RepeatMasker	similarity	1234582	1234723	21.6	+	.	Target "Motif:rnd-5_family-33" 26 164
HiC_scaffold_1	RepeatMasker	similarity	1234724	1234753	22.1	+	.	Target "Motif:rnd-6_family-1106" 70 237
HiC_scaffold_1	RepeatMasker	similarity	1235008	1235025	0.0	+	.	Target "Motif:(AAT)n" 1 18
HiC_scaffold_1	RepeatMasker	similarity	1235042	1235082	17.2	+	.	Target "Motif:A-rich" 1 41
HiC_scaffold_1	RepeatMasker	similarity	1235344	1235373	11.6	+	.	Target "Motif:(ATA)n" 1 30
HiC_scaffold_1	RepeatMasker	similarity	1235377	1235395	5.6	+	.	Target "Motif:(GCA)n" 1 19
HiC_scaffold_1	RepeatMasker	similarity	1235422	1235441	0.0	+	.	Target "Motif:(CAT)n" 1 20
HiC_scaffold_1	RepeatMasker	similarity	1237679	1237700	10.0	+	.	Target "Motif:(G)n" 1 22
HiC_scaffold_1	RepeatMasker	similarity	1240415	1240505	19.3	-	.	Target "Motif:rnd-5_family-1478" 221 309
HiC_scaffold_1	RepeatMasker	similarity	1240500	1240694	13.3	-	.	Target "Motif:rnd-4_family-194" 24 211
HiC_scaffold_1	RepeatMasker	similarity	1240703	1240839	17.1	+	.	Target "Motif:rnd-6_family-1416" 181 325
HiC_scaffold_1	RepeatMasker	similarity	1240832	1240877	6.5	-	.	Target "Motif:rnd-5_family-284" 151 196
HiC_scaffold_1	RepeatMasker	similarity	1240952	1241156	28.4	+	.	Target "Motif:rnd-1_family-224" 52 258
HiC_scaffold_1	RepeatMasker	similarity	1240966	1241232	19.9	-	.	Target "Motif:rnd-4_family-15" 499 772
HiC_scaffold_1	RepeatMasker	similarity	1241285	1241446	20.5	+	.	Target "Motif:rnd-5_family-4358" 236 400
HiC_scaffold_1	RepeatMasker	similarity	1241316	1241694	17.9	-	.	Target "Motif:rnd-4_family-15" 1 419
HiC_scaffold_1	RepeatMasker	similarity	1241694	1241783	18.9	-	.	Target "Motif:rnd-5_family-33" 26 115
HiC_scaffold_1	RepeatMasker	similarity	1241784	1241814	19.2	+	.	Target "Motif:rnd-6_family-1106" 317 434
HiC_scaffold_1	RepeatMasker	similarity	1242295	1242733	29.6	-	.	Target "Motif:rnd-5_family-3131" 823 1251
HiC_scaffold_1	RepeatMasker	similarity	1243966	1244009	11.4	-	.	Target "Motif:rnd-5_family-3131" 745 789
HiC_scaffold_1	RepeatMasker	similarity	1244216	1244460	20.7	-	.	Target "Motif:rnd-5_family-3131" 287 528
HiC_scaffold_1	RepeatMasker	similarity	1247239	1247539	27.4	-	.	Target "Motif:rnd-5_family-3131" 933 1240
HiC_scaffold_1	RepeatMasker	similarity	1249072	1249316	23.6	-	.	Target "Motif:rnd-5_family-3131" 287 528
HiC_scaffold_1	RepeatMasker	similarity	1251635	1251680	23.9	+	.	Target "Motif:(CAACTC)n" 1 46
HiC_scaffold_1	RepeatMasker	similarity	1252293	1252340	23.8	+	.	Target "Motif:(GTG)n" 1 46
HiC_scaffold_1	RepeatMasker	similarity	1254901	1254926	0.0	+	.	Target "Motif:(AAT)n" 1 26
HiC_scaffold_1	RepeatMasker	similarity	1254927	1254942	5.0	+	.	Target "Motif:(A)n" 1 16
HiC_scaffold_1	RepeatMasker	similarity	1259172	1259190	0.0	+	.	Target "Motif:(AGA)n" 1 19
HiC_scaffold_1	RepeatMasker	similarity	1259680	1259812	21.2	-	.	Target "Motif:rnd-6_family-1676" 6 156
HiC_scaffold_1	RepeatMasker	similarity	1259894	1259990	9.5	-	.	Target "Motif:rnd-4_family-22" 1 97
HiC_scaffold_1	RepeatMasker	similarity	1260770	1260835	15.2	-	.	Target "Motif:rnd-1_family-435" 1 66
HiC_scaffold_1	RepeatMasker	similarity	1260830	1260921	10.9	-	.	Target "Motif:rnd-5_family-2170" 1785 1868
HiC_scaffold_1	RepeatMasker	similarity	1262047	1262159	25.9	-	.	Target "Motif:rnd-1_family-286" 373 494
HiC_scaffold_1	RepeatMasker	similarity	1262072	1262217	16.8	+	.	Target "Motif:rnd-1_family-232" 130 692
HiC_scaffold_1	RepeatMasker	similarity	1262218	1262499	18.5	-	.	Target "Motif:rnd-1_family-126" 5 301
HiC_scaffold_1	RepeatMasker	similarity	1262342	1262571	20.8	-	.	Target "Motif:rnd-4_family-15" 221 439
HiC_scaffold_1	RepeatMasker	similarity	1262566	1262776	22.3	-	.	Target "Motif:rnd-6_family-8867" 3 226
HiC_scaffold_1	RepeatMasker	similarity	1262572	1262651	16.8	+	.	Target "Motif:rnd-1_family-232" 693 1010
HiC_scaffold_1	RepeatMasker	similarity	1263252	1263345	22.6	+	.	Target "Motif:rnd-1_family-347" 1 93
HiC_scaffold_1	RepeatMasker	similarity	1265894	1266047	17.6	+	.	Target "Motif:rnd-6_family-3544" 9 158
HiC_scaffold_1	RepeatMasker	similarity	1266310	1266386	14.3	-	.	Target "Motif:rnd-5_family-1035" 298 375
HiC_scaffold_1	RepeatMasker	similarity	1266608	1266625	0.0	+	.	Target "Motif:(A)n" 1 18
HiC_scaffold_1	RepeatMasker	similarity	1269271	1269367	18.6	-	.	Target "Motif:rnd-5_family-1035" 287 384
HiC_scaffold_1	RepeatMasker	similarity	1272295	1272461	17.1	+	.	Target "Motif:rnd-4_family-194" 20 183
HiC_scaffold_1	RepeatMasker	similarity	1277211	1277279	26.5	+	.	Target "Motif:(AGCTGG)n" 1 70
HiC_scaffold_1	RepeatMasker	similarity	1281034	1281270	9.7	+	.	Target "Motif:rnd-1_family-268" 1 241
HiC_scaffold_1	RepeatMasker	similarity	1283591	1283624	16.9	+	.	Target "Motif:(TAGTCA)n" 1 34
HiC_scaffold_1	RepeatMasker	similarity	1285080	1285154	13.3	-	.	Target "Motif:rnd-6_family-29" 22 107
HiC_scaffold_1	RepeatMasker	similarity	1285440	1285479	13.9	+	.	Target "Motif:(A)n" 1 40
HiC_scaffold_1	RepeatMasker	similarity	1285485	1285729	15.9	+	.	Target "Motif:rnd-5_family-2571" 83 310
HiC_scaffold_1	RepeatMasker	similarity	1285728	1285857	14.6	-	.	Target "Motif:rnd-1_family-488" 41 173
HiC_scaffold_1	RepeatMasker	similarity	1285878	1285961	19.1	+	.	Target "Motif:rnd-5_family-7153" 2 80
HiC_scaffold_1	RepeatMasker	similarity	1286385	1286538	18.5	+	.	Target "Motif:rnd-6_family-3105" 59 231
HiC_scaffold_1	RepeatMasker	similarity	1288308	1288370	17.7	+	.	Target "Motif:rnd-4_family-22" 32 94
HiC_scaffold_1	RepeatMasker	similarity	1288445	1288577	26.5	+	.	Target "Motif:rnd-4_family-22" 65 200
HiC_scaffold_1	RepeatMasker	similarity	1288660	1288770	21.1	-	.	Target "Motif:rnd-6_family-29" 1 112
HiC_scaffold_1	RepeatMasker	similarity	1289158	1289256	0.0	+	.	Target "Motif:(AT)n" 1 100
HiC_scaffold_1	RepeatMasker	similarity	1289257	1289583	9.8	+	.	Target "Motif:rnd-5_family-4652" 161 656
HiC_scaffold_1	RepeatMasker	similarity	1289584	1289887	13.7	-	.	Target "Motif:rnd-6_family-5277" 308 796
HiC_scaffold_1	RepeatMasker	similarity	1289888	1289910	9.8	+	.	Target "Motif:rnd-5_family-4652" 657 693
HiC_scaffold_1	RepeatMasker	similarity	1289902	1289978	5.5	+	.	Target "Motif:rnd-1_family-559" 1 73
HiC_scaffold_1	RepeatMasker	similarity	1290027	1290200	5.2	+	.	Target "Motif:rnd-4_family-20" 572 746
HiC_scaffold_1	RepeatMasker	similarity	1290616	1290651	13.6	+	.	Target "Motif:(CTT)n" 1 35
HiC_scaffold_1	RepeatMasker	similarity	1293371	1293397	4.1	+	.	Target "Motif:(TA)n" 1 26
HiC_scaffold_1	RepeatMasker	similarity	1295230	1295607	7.8	+	.	Target "Motif:rnd-6_family-5539" 204 576
HiC_scaffold_1	RepeatMasker	similarity	1295709	1295763	23.4	+	.	Target "Motif:(T)n" 1 55
HiC_scaffold_1	RepeatMasker	similarity	1295832	1295915	17.1	-	.	Target "Motif:rnd-6_family-1346" 3979 4060
HiC_scaffold_1	RepeatMasker	similarity	1295992	1296107	23.3	+	.	Target "Motif:rnd-5_family-3125" 412 520
HiC_scaffold_1	RepeatMasker	similarity	1296117	1296133	0.0	+	.	Target "Motif:(A)n" 1 17
HiC_scaffold_1	RepeatMasker	similarity	1299624	1299852	10.7	-	.	Target "Motif:rnd-6_family-4760" 642 863
HiC_scaffold_1	RepeatMasker	similarity	1301685	1301708	13.7	+	.	Target "Motif:(A)n" 1 24
HiC_scaffold_1	RepeatMasker	similarity	1303862	1303903	11.9	+	.	Target "Motif:rnd-6_family-19690" 5 47
HiC_scaffold_1	RepeatMasker	similarity	1304788	1304808	5.0	+	.	Target "Motif:(A)n" 1 21
HiC_scaffold_1	RepeatMasker	similarity	1308481	1309009	6.9	+	.	Target "Motif:rnd-4_family-158" 1 606
HiC_scaffold_1	RepeatMasker	similarity	1309817	1309904	2.3	+	.	Target "Motif:rnd-6_family-7397" 1 88
HiC_scaffold_1	RepeatMasker	similarity	1309928	1309996	9.2	+	.	Target "Motif:G-rich" 1 65
HiC_scaffold_1	RepeatMasker	similarity	1310045	1310066	4.7	+	.	Target "Motif:(A)n" 1 22
HiC_scaffold_1	RepeatMasker	similarity	1310440	1310465	0.0	+	.	Target "Motif:(T)n" 1 26
HiC_scaffold_1	RepeatMasker	similarity	1310590	1311239	9.0	+	.	Target "Motif:rnd-6_family-7397" 80 689
HiC_scaffold_1	RepeatMasker	similarity	1311457	1311670	11.3	+	.	Target "Motif:rnd-6_family-7397" 704 916
HiC_scaffold_1	RepeatMasker	similarity	1311668	1311907	11.1	+	.	Target "Motif:rnd-6_family-7397" 1038 1322
HiC_scaffold_1	RepeatMasker	similarity	1314061	1314283	10.4	-	.	Target "Motif:rnd-5_family-449" 149 372
HiC_scaffold_1	RepeatMasker	similarity	1314208	1314292	16.8	+	.	Target "Motif:rnd-1_family-654" 294 373
HiC_scaffold_1	RepeatMasker	similarity	1314703	1314737	17.4	+	.	Target "Motif:(TAT)n" 1 35
HiC_scaffold_1	RepeatMasker	similarity	1314878	1314999	21.3	-	.	Target "Motif:rnd-5_family-854" 67 188
HiC_scaffold_1	RepeatMasker	similarity	1315108	1315126	0.0	+	.	Target "Motif:(A)n" 1 19
HiC_scaffold_1	RepeatMasker	similarity	1315249	1315428	26.4	+	.	Target "Motif:rnd-5_family-854" 68 187
HiC_scaffold_1	RepeatMasker	similarity	1315534	1315668	19.7	+	.	Target "Motif:rnd-5_family-219" 28 160
HiC_scaffold_1	RepeatMasker	similarity	1315723	1315856	19.1	-	.	Target "Motif:rnd-5_family-219" 28 159
HiC_scaffold_1	RepeatMasker	similarity	1315904	1315956	11.3	-	.	Target "Motif:rnd-1_family-244" 1086 1138
HiC_scaffold_1	RepeatMasker	similarity	1315954	1316066	23.4	+	.	Target "Motif:rnd-5_family-72" 387 499
HiC_scaffold_1	RepeatMasker	similarity	1316091	1316351	20.9	+	.	Target "Motif:rnd-1_family-210" 155 427
HiC_scaffold_1	RepeatMasker	similarity	1316429	1316496	23.5	+	.	Target "Motif:rnd-4_family-200" 8597 8666
HiC_scaffold_1	RepeatMasker	similarity	1316439	1316644	18.9	+	.	Target "Motif:rnd-1_family-227" 671 875
HiC_scaffold_1	RepeatMasker	similarity	1316767	1316904	20.2	-	.	Target "Motif:rnd-1_family-486" 150 284
HiC_scaffold_1	RepeatMasker	similarity	1317043	1317382	23.4	+	.	Target "Motif:rnd-5_family-72" 2737 3035
HiC_scaffold_1	RepeatMasker	similarity	1317418	1317627	11.4	-	.	Target "Motif:rnd-1_family-244" 880 1090
HiC_scaffold_1	RepeatMasker	similarity	1317686	1317798	6.2	+	.	Target "Motif:rnd-6_family-7397" 138 254
HiC_scaffold_1	RepeatMasker	similarity	1317809	1317895	16.9	+	.	Target "Motif:rnd-6_family-3723" 5 82
HiC_scaffold_1	RepeatMasker	similarity	1317941	1318360	9.0	+	.	Target "Motif:rnd-6_family-7397" 241 689
HiC_scaffold_1	RepeatMasker	similarity	1318553	1318919	7.9	+	.	Target "Motif:rnd-6_family-7397" 704 1071
HiC_scaffold_1	RepeatMasker	similarity	1320144	1320351	29.6	+	.	Target "Motif:rnd-6_family-8502" 1461 1675
HiC_scaffold_1	RepeatMasker	similarity	1321041	1321338	26.3	+	.	Target "Motif:rnd-5_family-1595" 1 309
HiC_scaffold_1	RepeatMasker	similarity	1321402	1321490	19.5	-	.	Target "Motif:rnd-1_family-286" 406 494
HiC_scaffold_1	RepeatMasker	similarity	1321466	1321559	11.7	+	.	Target "Motif:rnd-1_family-465" 66 159
HiC_scaffold_1	RepeatMasker	similarity	1321563	1321831	18.2	+	.	Target "Motif:rnd-1_family-232" 167 571
HiC_scaffold_1	RepeatMasker	similarity	1321702	1321972	20.3	-	.	Target "Motif:rnd-1_family-230" 23 442
HiC_scaffold_1	RepeatMasker	similarity	1321978	1322126	18.1	-	.	Target "Motif:rnd-1_family-465" 12 159
HiC_scaffold_1	RepeatMasker	similarity	1323426	1323710	12.5	+	.	Target "Motif:rnd-6_family-1671" 2 286
HiC_scaffold_1	RepeatMasker	similarity	1323665	1323950	9.8	-	.	Target "Motif:rnd-1_family-488" 1 187
HiC_scaffold_1	RepeatMasker	similarity	1323796	1324033	18.0	+	.	Target "Motif:rnd-6_family-1671" 310 554
HiC_scaffold_1	RepeatMasker	similarity	1324303	1324337	19.5	+	.	Target "Motif:(TTAA)n" 1 36
HiC_scaffold_1	RepeatMasker	similarity	1324510	1324542	18.4	+	.	Target "Motif:(TTTTAA)n" 1 32
HiC_scaffold_1	RepeatMasker	similarity	1325285	1325355	14.7	-	.	Target "Motif:rnd-5_family-1032" 6 73
HiC_scaffold_1	RepeatMasker	similarity	1325605	1325660	20.0	+	.	Target "Motif:rnd-5_family-2170" 1804 1859
HiC_scaffold_1	RepeatMasker	similarity	1325662	1325727	13.6	+	.	Target "Motif:rnd-1_family-435" 1 66
HiC_scaffold_1	RepeatMasker	similarity	1325933	1325943	23.3	+	.	Target "Motif:(T)n" 1 29
HiC_scaffold_1	RepeatMasker	similarity	1325944	1325996	25.4	+	.	Target "Motif:(TTCT)n" 1 54
HiC_scaffold_1	RepeatMasker	similarity	1325997	1326012	23.3	+	.	Target "Motif:(T)n" 30 80
HiC_scaffold_1	RepeatMasker	similarity	1326030	1326138	16.4	+	.	Target "Motif:rnd-1_family-481" 73 176
HiC_scaffold_1	RepeatMasker	similarity	1326209	1326238	7.5	+	.	Target "Motif:(TTCAAT)n" 1 31
HiC_scaffold_1	RepeatMasker	similarity	1326239	1326317	19.0	+	.	Target "Motif:rnd-6_family-286" 116 199
HiC_scaffold_1	RepeatMasker	similarity	1326318	1326487	19.7	+	.	Target "Motif:rnd-6_family-2763" 4 219
HiC_scaffold_1	RepeatMasker	similarity	1327390	1327663	24.8	+	.	Target "Motif:rnd-6_family-9854" 575 846
HiC_scaffold_1	RepeatMasker	similarity	1328506	1328548	22.5	+	.	Target "Motif:(CAATT)n" 1 43
HiC_scaffold_1	RepeatMasker	similarity	1328626	1328836	30.4	-	.	Target "Motif:rnd-1_family-176" 411 608
HiC_scaffold_1	RepeatMasker	similarity	1328828	1328977	21.6	+	.	Target "Motif:rnd-6_family-10919" 3 231
HiC_scaffold_1	RepeatMasker	similarity	1330359	1330597	12.6	+	.	Target "Motif:rnd-5_family-146" 1 232
HiC_scaffold_1	RepeatMasker	similarity	1332999	1333031	9.8	+	.	Target "Motif:(CT)n" 1 33
HiC_scaffold_1	RepeatMasker	similarity	1334842	1334872	14.2	+	.	Target "Motif:(TTATAA)n" 1 32
HiC_scaffold_1	RepeatMasker	similarity	1338497	1338747	15.8	+	.	Target "Motif:rnd-6_family-6365" 316 548
HiC_scaffold_1	RepeatMasker	similarity	1346869	1346965	23.4	-	.	Target "Motif:rnd-6_family-10853" 131 224
HiC_scaffold_1	RepeatMasker	similarity	1347027	1347808	12.3	-	.	Target "Motif:rnd-6_family-11785" 1 754
HiC_scaffold_1	RepeatMasker	similarity	1349326	1349349	4.3	+	.	Target "Motif:(A)n" 1 24
HiC_scaffold_1	RepeatMasker	similarity	1350164	1350712	17.2	-	.	Target "Motif:rnd-6_family-11785" 195 716
HiC_scaffold_1	RepeatMasker	similarity	1351359	1351461	11.0	-	.	Target "Motif:rnd-6_family-11785" 259 350
HiC_scaffold_1	RepeatMasker	similarity	1351548	1351598	17.9	+	.	Target "Motif:(T)n" 1 51
HiC_scaffold_1	RepeatMasker	similarity	1353465	1353581	7.7	-	.	Target "Motif:rnd-6_family-10853" 354 442
HiC_scaffold_1	RepeatMasker	similarity	1354677	1354991	3.8	-	.	Target "Motif:rnd-6_family-10853" 1 340
HiC_scaffold_1	RepeatMasker	similarity	1355555	1356072	13.6	-	.	Target "Motif:rnd-6_family-11785" 259 751
HiC_scaffold_1	RepeatMasker	similarity	1356775	1356820	22.9	+	.	Target "Motif:(TTTTATT)n" 1 47
HiC_scaffold_1	RepeatMasker	similarity	1357513	1357651	12.9	-	.	Target "Motif:rnd-6_family-2797" 1 164
HiC_scaffold_1	RepeatMasker	similarity	1358027	1358209	21.9	-	.	Target "Motif:rnd-2_family-2" 29 207
HiC_scaffold_1	RepeatMasker	similarity	1358655	1358841	18.6	+	.	Target "Motif:rnd-5_family-2779" 121 318
HiC_scaffold_1	RepeatMasker	similarity	1359065	1359150	1.2	-	.	Target "Motif:rnd-6_family-10373" 1 86
HiC_scaffold_1	RepeatMasker	similarity	1359255	1359327	19.2	-	.	Target "Motif:rnd-5_family-2779" 101 173
HiC_scaffold_1	RepeatMasker	similarity	1359368	1359564	22.3	-	.	Target "Motif:rnd-6_family-2763" 23 219
HiC_scaffold_1	RepeatMasker	similarity	1360056	1360194	20.8	-	.	Target "Motif:rnd-5_family-284" 43 175
HiC_scaffold_1	RepeatMasker	similarity	1360067	1360212	18.7	+	.	Target "Motif:rnd-4_family-194" 1 144
HiC_scaffold_1	RepeatMasker	similarity	1360552	1360851	19.9	+	.	Target "Motif:rnd-4_family-15" 6 301
HiC_scaffold_1	RepeatMasker	similarity	1360852	1361136	18.1	-	.	Target "Motif:rnd-5_family-4358" 294 560
HiC_scaffold_1	RepeatMasker	similarity	1361137	1361743	19.9	+	.	Target "Motif:rnd-4_family-15" 302 901
HiC_scaffold_1	RepeatMasker	similarity	1361815	1362162	25.4	-	.	Target "Motif:rnd-1_family-194" 183 524
HiC_scaffold_1	RepeatMasker	similarity	1362347	1362582	5.5	-	.	Target "Motif:rnd-1_family-542" 1 235
HiC_scaffold_1	RepeatMasker	similarity	1362887	1362914	11.6	+	.	Target "Motif:A-rich" 1 29
HiC_scaffold_1	RepeatMasker	similarity	1362991	1363179	9.8	-	.	Target "Motif:rnd-5_family-3042" 398 580
HiC_scaffold_1	RepeatMasker	similarity	1363208	1363605	5.7	+	.	Target "Motif:rnd-6_family-1075" 1 398
HiC_scaffold_1	RepeatMasker	similarity	1363591	1364433	23.7	+	.	Target "Motif:rnd-6_family-1075" 4005 4878
HiC_scaffold_1	RepeatMasker	similarity	1364434	1364591	0.0	+	.	Target "Motif:(AT)n" 1 158
HiC_scaffold_1	RepeatMasker	similarity	1364592	1364626	23.7	+	.	Target "Motif:rnd-6_family-1075" 4879 4913
HiC_scaffold_1	RepeatMasker	similarity	1364651	1364752	11.8	-	.	Target "Motif:rnd-1_family-683" 11 115
HiC_scaffold_1	RepeatMasker	similarity	1364938	1364989	15.4	-	.	Target "Motif:rnd-6_family-2191" 1644 1695
HiC_scaffold_1	RepeatMasker	similarity	1365166	1365565	22.7	-	.	Target "Motif:rnd-5_family-3042" 5 382
HiC_scaffold_1	RepeatMasker	similarity	1365585	1365758	16.9	+	.	Target "Motif:rnd-4_family-170" 1 159
HiC_scaffold_1	RepeatMasker	similarity	1367040	1367125	8.1	-	.	Target "Motif:rnd-6_family-10853" 352 441
HiC_scaffold_1	RepeatMasker	similarity	1368249	1368574	3.4	-	.	Target "Motif:rnd-6_family-10853" 1 340
HiC_scaffold_1	RepeatMasker	similarity	1370343	1370425	25.1	-	.	Target "Motif:rnd-6_family-10853" 358 436
HiC_scaffold_1	RepeatMasker	similarity	1372220	1372258	17.6	+	.	Target "Motif:A-rich" 1 39
HiC_scaffold_1	RepeatMasker	similarity	1372302	1372502	12.9	-	.	Target "Motif:rnd-6_family-10853" 123 316
HiC_scaffold_1	RepeatMasker	similarity	1373458	1373586	20.8	-	.	Target "Motif:rnd-6_family-7768" 1261 1385
HiC_scaffold_1	RepeatMasker	similarity	1375008	1375098	19.8	-	.	Target "Motif:rnd-6_family-2935" 27 112
HiC_scaffold_1	RepeatMasker	similarity	1375938	1375959	0.0	+	.	Target "Motif:(A)n" 1 22
HiC_scaffold_1	RepeatMasker	similarity	1375997	1376050	11.1	+	.	Target "Motif:rnd-1_family-197" 26 80
HiC_scaffold_1	RepeatMasker	similarity	1376098	1376212	21.5	+	.	Target "Motif:rnd-6_family-10919" 1 194
HiC_scaffold_1	RepeatMasker	similarity	1376210	1376336	5.8	+	.	Target "Motif:rnd-6_family-2297" 35 176
HiC_scaffold_1	RepeatMasker	similarity	1376323	1376991	1.5	-	.	Target "Motif:rnd-6_family-237" 1427 2092
HiC_scaffold_1	RepeatMasker	similarity	1376985	1377663	0.9	-	.	Target "Motif:rnd-6_family-237" 398 1077
HiC_scaffold_1	RepeatMasker	similarity	1377591	1378013	13.4	+	.	Target "Motif:rnd-6_family-98" 2240 2649
HiC_scaffold_1	RepeatMasker	similarity	1377918	1378313	1.0	-	.	Target "Motif:rnd-6_family-237" 2 397
HiC_scaffold_1	RepeatMasker	similarity	1378316	1378748	3.9	-	.	Target "Motif:rnd-1_family-155" 160 592
HiC_scaffold_1	RepeatMasker	similarity	1378746	1378876	3.1	+	.	Target "Motif:rnd-4_family-2584" 21 150
HiC_scaffold_1	RepeatMasker	similarity	1378878	1379042	2.5	+	.	Target "Motif:rnd-5_family-4652" 915 1077
HiC_scaffold_1	RepeatMasker	similarity	1379001	1379049	17.1	-	.	Target "Motif:rnd-6_family-2132" 556 602
HiC_scaffold_1	RepeatMasker	similarity	1381615	1381818	13.6	+	.	Target "Motif:rnd-6_family-10853" 119 318
HiC_scaffold_1	RepeatMasker	similarity	1382447	1382485	17.6	+	.	Target "Motif:A-rich" 1 39
HiC_scaffold_1	RepeatMasker	similarity	1382529	1382729	12.9	-	.	Target "Motif:rnd-6_family-10853" 123 316
HiC_scaffold_1	RepeatMasker	similarity	1386827	1387079	1.6	+	.	Target "Motif:rnd-1_family-542" 1 253
HiC_scaffold_1	RepeatMasker	similarity	1387065	1387123	1.1	+	.	Target "Motif:rnd-1_family-364" 2057 2115
HiC_scaffold_1	RepeatMasker	similarity	1387124	1387434	1.6	+	.	Target "Motif:rnd-1_family-413" 1 311
HiC_scaffold_1	RepeatMasker	similarity	1387495	1387764	10.1	-	.	Target "Motif:rnd-6_family-3105" 39 300
HiC_scaffold_1	RepeatMasker	similarity	1388507	1388568	21.7	+	.	Target "Motif:(ATA)n" 1 63
HiC_scaffold_1	RepeatMasker	similarity	1388900	1388923	0.0	+	.	Target "Motif:(TAA)n" 1 27
HiC_scaffold_1	RepeatMasker	similarity	1389027	1389233	28.7	+	.	Target "Motif:rnd-5_family-3125" 327 544
HiC_scaffold_1	RepeatMasker	similarity	1389283	1389336	11.1	+	.	Target "Motif:rnd-1_family-197" 26 80
HiC_scaffold_1	RepeatMasker	similarity	1389384	1389484	17.2	+	.	Target "Motif:rnd-6_family-10919" 92 194
HiC_scaffold_1	RepeatMasker	similarity	1392065	1392267	14.1	+	.	Target "Motif:rnd-6_family-10853" 119 318
HiC_scaffold_1	RepeatMasker	similarity	1392897	1392935	17.6	+	.	Target "Motif:A-rich" 1 39
HiC_scaffold_1	RepeatMasker	similarity	1392979	1393179	13.4	-	.	Target "Motif:rnd-6_family-10853" 123 316
HiC_scaffold_1	RepeatMasker	similarity	1393968	1393994	12.2	+	.	Target "Motif:(A)n" 1 27
HiC_scaffold_1	RepeatMasker	similarity	1394114	1394231	15.6	-	.	Target "Motif:rnd-6_family-7768" 1267 1385
HiC_scaffold_1	RepeatMasker	similarity	1395661	1395751	21.0	-	.	Target "Motif:rnd-6_family-2935" 27 112
HiC_scaffold_1	RepeatMasker	similarity	1396242	1396266	4.1	+	.	Target "Motif:(TAA)n" 1 27
HiC_scaffold_1	RepeatMasker	similarity	1396370	1396546	24.0	+	.	Target "Motif:rnd-5_family-3125" 327 518
HiC_scaffold_1	RepeatMasker	similarity	1396611	1396663	5.7	+	.	Target "Motif:rnd-1_family-197" 26 80
HiC_scaffold_1	RepeatMasker	similarity	1396711	1396811	21.0	+	.	Target "Motif:rnd-6_family-10919" 92 194
HiC_scaffold_1	RepeatMasker	similarity	1399731	1399805	14.7	+	.	Target "Motif:rnd-1_family-686" 10 86
HiC_scaffold_1	RepeatMasker	similarity	1399987	1400062	5.3	-	.	Target "Motif:rnd-1_family-686" 12 91
HiC_scaffold_1	RepeatMasker	similarity	1400126	1400142	0.0	+	.	Target "Motif:(T)n" 1 17
HiC_scaffold_1	RepeatMasker	similarity	1400741	1400949	9.2	+	.	Target "Motif:rnd-6_family-15133" 52 260
HiC_scaffold_1	RepeatMasker	similarity	1400952	1400991	15.3	+	.	Target "Motif:GA-rich" 1 39
HiC_scaffold_1	RepeatMasker	similarity	1401077	1401124	14.6	+	.	Target "Motif:rnd-6_family-4871" 99 146
HiC_scaffold_1	RepeatMasker	similarity	1401149	1401256	18.7	+	.	Target "Motif:rnd-6_family-11785" 650 751
HiC_scaffold_1	RepeatMasker	similarity	1402109	1402138	14.7	+	.	Target "Motif:(A)n" 1 30
HiC_scaffold_1	RepeatMasker	similarity	1405740	1405796	21.0	+	.	Target "Motif:A-rich" 1 59
HiC_scaffold_1	RepeatMasker	similarity	1406221	1406256	13.0	+	.	Target "Motif:(CTT)n" 1 37
HiC_scaffold_1	RepeatMasker	similarity	1406506	1406690	22.6	-	.	Target "Motif:rnd-6_family-100" 309 534
HiC_scaffold_1	RepeatMasker	similarity	1406975	1407060	18.9	-	.	Target "Motif:rnd-6_family-100" 452 531
HiC_scaffold_1	RepeatMasker	similarity	1407062	1407154	11.8	-	.	Target "Motif:rnd-1_family-395" 52 144
HiC_scaffold_1	RepeatMasker	similarity	1407262	1407327	19.7	+	.	Target "Motif:rnd-5_family-2495" 80 145
HiC_scaffold_1	RepeatMasker	similarity	1407288	1407338	7.8	-	.	Target "Motif:rnd-1_family-395" 1 51
HiC_scaffold_1	RepeatMasker	similarity	1407337	1407492	26.5	-	.	Target "Motif:rnd-4_family-256" 59 219
HiC_scaffold_1	RepeatMasker	similarity	1407966	1408005	17.7	+	.	Target "Motif:(AATTT)n" 1 40
HiC_scaffold_1	RepeatMasker	similarity	1408040	1408553	14.1	+	.	Target "Motif:rnd-6_family-11785" 206 749
HiC_scaffold_1	RepeatMasker	similarity	1409174	1409367	14.7	+	.	Target "Motif:rnd-6_family-11785" 38 285
HiC_scaffold_1	RepeatMasker	similarity	1409733	1409849	6.0	+	.	Target "Motif:rnd-1_family-211" 2 118
HiC_scaffold_1	RepeatMasker	similarity	1409847	1410113	13.6	-	.	Target "Motif:rnd-6_family-5540" 213 471
HiC_scaffold_1	RepeatMasker	similarity	1411529	1411563	19.6	+	.	Target "Motif:(T)n" 1 35
HiC_scaffold_1	RepeatMasker	similarity	1411687	1411794	11.8	+	.	Target "Motif:rnd-6_family-11785" 189 286
HiC_scaffold_1	RepeatMasker	similarity	1412194	1412309	22.0	+	.	Target "Motif:A-rich" 1 116
HiC_scaffold_1	RepeatMasker	similarity	1413428	1413454	0.0	+	.	Target "Motif:(A)n" 1 27
HiC_scaffold_1	RepeatMasker	similarity	1413455	1413901	19.8	+	.	Target "Motif:rnd-6_family-11785" 307 751
HiC_scaffold_1	RepeatMasker	similarity	1414162	1414268	18.1	+	.	Target "Motif:rnd-6_family-11785" 615 711
HiC_scaffold_1	RepeatMasker	similarity	1416094	1416605	13.9	+	.	Target "Motif:rnd-6_family-11785" 234 717
HiC_scaffold_1	RepeatMasker	similarity	1417174	1417216	19.3	+	.	Target "Motif:(TTCGTAT)n" 1 44
HiC_scaffold_1	RepeatMasker	similarity	1417363	1417460	14.4	+	.	Target "Motif:rnd-1_family-597" 1 98
HiC_scaffold_1	RepeatMasker	similarity	1417574	1417723	3.0	-	.	Target "Motif:rnd-4_family-97" 15 158
HiC_scaffold_1	RepeatMasker	similarity	1417725	1418779	17.4	-	.	Target "Motif:rnd-5_family-4358" 1 970
HiC_scaffold_1	RepeatMasker	similarity	1418779	1418899	20.8	+	.	Target "Motif:rnd-6_family-13246" 15 141
HiC_scaffold_1	RepeatMasker	similarity	1419779	1420016	5.9	+	.	Target "Motif:rnd-1_family-268" 1 241
HiC_scaffold_1	RepeatMasker	similarity	1420081	1420625	17.1	+	.	Target "Motif:rnd-4_family-15" 1 586
HiC_scaffold_1	RepeatMasker	similarity	1420729	1420920	20.3	+	.	Target "Motif:rnd-1_family-223" 1 193
HiC_scaffold_1	RepeatMasker	similarity	1426326	1426401	19.7	+	.	Target "Motif:rnd-6_family-10919" 112 197
HiC_scaffold_1	RepeatMasker	similarity	1427096	1427129	10.7	+	.	Target "Motif:(TTATTT)n" 1 32
HiC_scaffold_1	RepeatMasker	similarity	1427280	1427434	13.6	-	.	Target "Motif:rnd-4_family-194" 314 443
HiC_scaffold_1	RepeatMasker	similarity	1427345	1427454	23.1	+	.	Target "Motif:rnd-6_family-2797" 29 141
HiC_scaffold_1	RepeatMasker	similarity	1427443	1428260	15.2	-	.	Target "Motif:rnd-1_family-194" 1 852
HiC_scaffold_1	RepeatMasker	similarity	1428254	1428374	12.2	-	.	Target "Motif:rnd-4_family-194" 256 357
HiC_scaffold_1	RepeatMasker	similarity	1428370	1428505	21.1	-	.	Target "Motif:rnd-5_family-1516" 1 146
HiC_scaffold_1	RepeatMasker	similarity	1428949	1428972	9.1	+	.	Target "Motif:(T)n" 1 24
HiC_scaffold_1	RepeatMasker	similarity	1429168	1429197	7.5	+	.	Target "Motif:(TTAA)n" 1 30
HiC_scaffold_1	RepeatMasker	similarity	1431098	1431469	11.8	+	.	Target "Motif:rnd-5_family-1028" 97 434
HiC_scaffold_1	RepeatMasker	similarity	1431532	1431628	19.6	-	.	Target "Motif:rnd-6_family-8929" 2 81
HiC_scaffold_1	RepeatMasker	similarity	1431661	1431902	26.1	+	.	Target "Motif:rnd-5_family-1028" 540 772
HiC_scaffold_1	RepeatMasker	similarity	1431917	1432051	11.5	+	.	Target "Motif:rnd-6_family-2797" 1 155
HiC_scaffold_1	RepeatMasker	similarity	1432389	1432414	8.1	+	.	Target "Motif:(TTCTT)n" 1 27
HiC_scaffold_1	RepeatMasker	similarity	1436442	1436893	17.6	+	.	Target "Motif:rnd-6_family-11785" 212 733
HiC_scaffold_1	RepeatMasker	similarity	1437581	1437665	25.0	-	.	Target "Motif:rnd-5_family-857" 12561 12645
HiC_scaffold_1	RepeatMasker	similarity	1437695	1437912	10.1	-	.	Target "Motif:rnd-1_family-375" 125 342
HiC_scaffold_1	RepeatMasker	similarity	1437970	1438418	16.3	+	.	Target "Motif:rnd-6_family-11785" 233 744
HiC_scaffold_1	RepeatMasker	similarity	1438740	1438882	17.4	-	.	Target "Motif:rnd-4_family-84" 43 272
HiC_scaffold_1	RepeatMasker	similarity	1439472	1439580	16.4	+	.	Target "Motif:rnd-6_family-11785" 292 385
HiC_scaffold_1	RepeatMasker	similarity	1439647	1439682	0.0	+	.	Target "Motif:(ATA)n" 1 36
HiC_scaffold_1	RepeatMasker	similarity	1441971	1442132	17.1	+	.	Target "Motif:rnd-6_family-11785" 153 323
HiC_scaffold_1	RepeatMasker	similarity	1442377	1442416	7.7	+	.	Target "Motif:rnd-6_family-11785" 403 441
HiC_scaffold_1	RepeatMasker	similarity	1443110	1443165	9.9	+	.	Target "Motif:rnd-6_family-11785" 38 88
HiC_scaffold_1	RepeatMasker	similarity	1443231	1443512	21.2	+	.	Target "Motif:rnd-6_family-11785" 52 320
HiC_scaffold_1	RepeatMasker	similarity	1443545	1443786	14.8	+	.	Target "Motif:rnd-6_family-11785" 465 697
HiC_scaffold_1	RepeatMasker	similarity	1444867	1445260	16.3	+	.	Target "Motif:rnd-6_family-11785" 166 535
HiC_scaffold_1	RepeatMasker	similarity	1445597	1445703	18.4	+	.	Target "Motif:rnd-6_family-11785" 615 711
HiC_scaffold_1	RepeatMasker	similarity	1446312	1446673	20.1	+	.	Target "Motif:rnd-6_family-11785" 355 748
HiC_scaffold_1	RepeatMasker	similarity	1446972	1447030	11.9	+	.	Target "Motif:rnd-6_family-11785" 213 274
HiC_scaffold_1	RepeatMasker	similarity	1447038	1447102	10.1	-	.	Target "Motif:rnd-6_family-1106" 231 290
HiC_scaffold_1	RepeatMasker	similarity	1447405	1447648	19.7	+	.	Target "Motif:rnd-6_family-11785" 9 241
HiC_scaffold_1	RepeatMasker	similarity	1447655	1447815	9.6	+	.	Target "Motif:rnd-6_family-2797" 1 157
HiC_scaffold_1	RepeatMasker	similarity	1447816	1448006	15.9	-	.	Target "Motif:rnd-4_family-194" 5 441
HiC_scaffold_1	RepeatMasker	similarity	1447835	1448089	21.7	+	.	Target "Motif:rnd-6_family-1106" 117 412
HiC_scaffold_1	RepeatMasker	similarity	1447965	1448236	18.4	-	.	Target "Motif:rnd-5_family-33" 3 258
HiC_scaffold_1	RepeatMasker	similarity	1448241	1448325	23.5	+	.	Target "Motif:rnd-6_family-619" 57 141
HiC_scaffold_1	RepeatMasker	similarity	1448334	1448393	15.0	+	.	Target "Motif:rnd-5_family-2170" 1806 1868
HiC_scaffold_1	RepeatMasker	similarity	1448388	1448448	16.4	+	.	Target "Motif:rnd-1_family-435" 1 66
HiC_scaffold_1	RepeatMasker	similarity	1448453	1448499	6.4	+	.	Target "Motif:rnd-6_family-10919" 185 232
HiC_scaffold_1	RepeatMasker	similarity	1448551	1448888	16.3	+	.	Target "Motif:rnd-6_family-11785" 238 541
HiC_scaffold_1	RepeatMasker	similarity	1449703	1449770	13.4	-	.	Target "Motif:rnd-1_family-383" 26 94
HiC_scaffold_1	RepeatMasker	similarity	1449771	1449900	5.4	-	.	Target "Motif:rnd-1_family-378" 2 132
HiC_scaffold_1	RepeatMasker	similarity	1449772	1449932	18.5	+	.	Target "Motif:rnd-6_family-1866" 1456 1613
HiC_scaffold_1	RepeatMasker	similarity	1450049	1450185	18.4	+	.	Target "Motif:rnd-6_family-281" 113 249
HiC_scaffold_1	RepeatMasker	similarity	1450751	1451131	14.6	-	.	Target "Motif:rnd-5_family-848" 1 381
HiC_scaffold_1	RepeatMasker	similarity	1450993	1451241	22.8	+	.	Target "Motif:rnd-4_family-901" 202 458
HiC_scaffold_1	RepeatMasker	similarity	1452303	1452441	24.6	+	.	Target "Motif:rnd-5_family-3131" 350 488
HiC_scaffold_1	RepeatMasker	similarity	1452557	1452881	30.1	+	.	Target "Motif:rnd-5_family-3131" 1134 1442
HiC_scaffold_1	RepeatMasker	similarity	1454077	1454286	17.6	+	.	Target "Motif:rnd-6_family-11785" 117 315
HiC_scaffold_1	RepeatMasker	similarity	1454301	1454591	15.4	+	.	Target "Motif:rnd-6_family-11785" 411 746
HiC_scaffold_1	RepeatMasker	similarity	1455284	1455432	18.0	+	.	Target "Motif:rnd-6_family-11785" 160 323
HiC_scaffold_1	RepeatMasker	similarity	1455703	1455865	8.4	-	.	Target "Motif:rnd-1_family-185" 100 267
HiC_scaffold_1	RepeatMasker	similarity	1459318	1459354	21.8	+	.	Target "Motif:GA-rich" 1 38
HiC_scaffold_1	RepeatMasker	similarity	1459688	1460412	25.0	+	.	Target "Motif:rnd-5_family-2507" 35 751
HiC_scaffold_1	RepeatMasker	similarity	1460957	1460973	0.0	+	.	Target "Motif:(CT)n" 1 17
HiC_scaffold_1	RepeatMasker	similarity	1461042	1461165	15.8	+	.	Target "Motif:rnd-1_family-185" 143 267
HiC_scaffold_1	RepeatMasker	similarity	1461168	1461211	13.7	+	.	Target "Motif:A-rich" 1 43
HiC_scaffold_1	RepeatMasker	similarity	1461352	1461608	11.2	-	.	Target "Motif:rnd-5_family-449" 117 372
HiC_scaffold_1	RepeatMasker	similarity	1461751	1462059	15.0	+	.	Target "Motif:rnd-6_family-11785" 192 483
HiC_scaffold_1	RepeatMasker	similarity	1462070	1462218	12.7	+	.	Target "Motif:rnd-6_family-11785" 617 738
HiC_scaffold_1	RepeatMasker	similarity	1462532	1462711	12.2	+	.	Target "Motif:rnd-6_family-408" 41 221
HiC_scaffold_1	RepeatMasker	similarity	1462710	1462749	12.8	-	.	Target "Motif:rnd-1_family-414" 55 93
HiC_scaffold_1	RepeatMasker	similarity	1462760	1462884	20.2	+	.	Target "Motif:rnd-5_family-1478" 45 166
HiC_scaffold_1	RepeatMasker	similarity	1463967	1464183	15.2	+	.	Target "Motif:rnd-1_family-268" 25 241
HiC_scaffold_1	RepeatMasker	similarity	1465029	1465828	31.1	+	.	Target "Motif:rnd-6_family-6411" 18 829
HiC_scaffold_1	RepeatMasker	similarity	1466657	1467366	26.4	+	.	Target "Motif:rnd-6_family-6411" 1428 2125
HiC_scaffold_1	RepeatMasker	similarity	1469843	1469883	0.0	+	.	Target "Motif:(TA)n" 1 41
HiC_scaffold_1	RepeatMasker	similarity	1475809	1475849	22.1	+	.	Target "Motif:(ATCTATT)n" 1 39
HiC_scaffold_1	RepeatMasker	similarity	1476303	1476370	16.0	+	.	Target "Motif:A-rich" 1 71
HiC_scaffold_1	RepeatMasker	similarity	1478881	1479174	10.4	-	.	Target "Motif:rnd-5_family-1478" 20 309
HiC_scaffold_1	RepeatMasker	similarity	1479988	1480040	19.2	+	.	Target "Motif:(ATATCA)n" 1 52
HiC_scaffold_1	RepeatMasker	similarity	1482759	1482944	12.6	+	.	Target "Motif:rnd-6_family-2348" 170 353
HiC_scaffold_1	RepeatMasker	similarity	1483068	1483105	10.5	+	.	Target "Motif:rnd-5_family-33" 176 214
HiC_scaffold_1	RepeatMasker	similarity	1483115	1483168	12.5	+	.	Target "Motif:(TAA)n" 1 54
HiC_scaffold_1	RepeatMasker	similarity	1483169	1483245	4.1	+	.	Target "Motif:(TAT)n" 1 78
HiC_scaffold_1	RepeatMasker	similarity	1483247	1483564	1.6	-	.	Target "Motif:rnd-6_family-783" 1 311
HiC_scaffold_1	RepeatMasker	similarity	1483568	1483666	5.5	-	.	Target "Motif:rnd-1_family-293" 59 159
HiC_scaffold_1	RepeatMasker	similarity	1483683	1483801	19.3	+	.	Target "Motif:rnd-5_family-33" 125 250
HiC_scaffold_1	RepeatMasker	similarity	1485462	1485557	18.6	+	.	Target "Motif:rnd-4_family-194" 264 350
HiC_scaffold_1	RepeatMasker	similarity	1485513	1485565	15.1	-	.	Target "Motif:rnd-5_family-33" 157 209
HiC_scaffold_1	RepeatMasker	similarity	1485842	1486026	23.5	-	.	Target "Motif:rnd-6_family-3105" 100 289
HiC_scaffold_1	RepeatMasker	similarity	1486088	1486117	7.0	+	.	Target "Motif:(A)n" 1 30
HiC_scaffold_1	RepeatMasker	similarity	1488080	1488252	26.2	+	.	Target "Motif:rnd-6_family-6411" 1965 2125
HiC_scaffold_1	RepeatMasker	similarity	1488341	1488407	15.5	-	.	Target "Motif:rnd-1_family-400" 1 55
HiC_scaffold_1	RepeatMasker	similarity	1488355	1488416	8.1	+	.	Target "Motif:rnd-5_family-284" 4 76
HiC_scaffold_1	RepeatMasker	similarity	1489211	1489291	12.5	-	.	Target "Motif:rnd-6_family-8637" 1065 1144
HiC_scaffold_1	RepeatMasker	similarity	1489298	1489560	8.4	+	.	Target "Motif:rnd-6_family-1416" 50 316
HiC_scaffold_1	RepeatMasker	similarity	1489566	1489730	15.2	-	.	Target "Motif:rnd-6_family-8637" 896 1063
HiC_scaffold_1	RepeatMasker	similarity	1489737	1489788	17.7	-	.	Target "Motif:rnd-6_family-8637" 619 669
HiC_scaffold_1	RepeatMasker	similarity	1491936	1491968	0.0	+	.	Target "Motif:(AC)n" 1 33
HiC_scaffold_1	RepeatMasker	similarity	1491969	1491991	16.1	+	.	Target "Motif:A-rich" 6 28
HiC_scaffold_1	RepeatMasker	similarity	1502058	1502352	15.2	+	.	Target "Motif:rnd-6_family-11785" 10 355
HiC_scaffold_1	RepeatMasker	similarity	1502376	1502798	8.3	+	.	Target "Motif:rnd-1_family-191" 249 672
HiC_scaffold_1	RepeatMasker	similarity	1502607	1502833	8.4	-	.	Target "Motif:rnd-1_family-212" 241 468
HiC_scaffold_1	RepeatMasker	similarity	1502796	1502843	10.4	+	.	Target "Motif:rnd-1_family-233" 1 48
HiC_scaffold_1	RepeatMasker	similarity	1502834	1502976	8.2	+	.	Target "Motif:rnd-1_family-442" 762 831
HiC_scaffold_1	RepeatMasker	similarity	1502844	1502860	17.7	+	.	Target "Motif:rnd-5_family-311" 360 424
HiC_scaffold_1	RepeatMasker	similarity	1502989	1503143	3.9	+	.	Target "Motif:rnd-1_family-527" 5 163
HiC_scaffold_1	RepeatMasker	similarity	1503161	1503326	15.7	+	.	Target "Motif:rnd-4_family-158" 227 415
HiC_scaffold_1	RepeatMasker	similarity	1503327	1503466	2.2	+	.	Target "Motif:(TA)n" 1 140
HiC_scaffold_1	RepeatMasker	similarity	1503467	1503638	15.7	+	.	Target "Motif:rnd-4_family-158" 416 605
HiC_scaffold_1	RepeatMasker	similarity	1503609	1503640	20.7	+	.	Target "Motif:rnd-5_family-311" 358 562
HiC_scaffold_1	RepeatMasker	similarity	1503641	1503888	8.9	-	.	Target "Motif:rnd-1_family-212" 1 248
HiC_scaffold_1	RepeatMasker	similarity	1503897	1504188	10.6	-	.	Target "Motif:rnd-1_family-413" 30 313
HiC_scaffold_1	RepeatMasker	similarity	1504196	1504461	5.3	-	.	Target "Motif:rnd-1_family-542" 1 293
HiC_scaffold_1	RepeatMasker	similarity	1504456	1504591	8.1	+	.	Target "Motif:rnd-1_family-191" 729 867
HiC_scaffold_1	RepeatMasker	similarity	1504664	1504732	3.9	+	.	Target "Motif:rnd-6_family-11785" 465 520
HiC_scaffold_1	RepeatMasker	similarity	1504769	1504911	11.1	+	.	Target "Motif:rnd-6_family-11785" 602 727
HiC_scaffold_1	RepeatMasker	similarity	1504924	1504950	8.5	+	.	Target "Motif:(TGTTT)n" 1 26
HiC_scaffold_1	RepeatMasker	similarity	1505212	1505333	19.6	+	.	Target "Motif:rnd-6_family-11785" 414 541
HiC_scaffold_1	RepeatMasker	similarity	1505751	1505847	12.7	+	.	Target "Motif:rnd-6_family-11785" 231 323
HiC_scaffold_1	RepeatMasker	similarity	1505915	1506125	15.4	+	.	Target "Motif:rnd-6_family-11785" 479 691
HiC_scaffold_1	RepeatMasker	similarity	1506485	1507106	17.6	+	.	Target "Motif:rnd-6_family-11785" 126 746
HiC_scaffold_1	RepeatMasker	similarity	1507147	1507264	10.7	-	.	Target "Motif:rnd-6_family-11785" 602 695
HiC_scaffold_1	RepeatMasker	similarity	1507327	1507351	8.7	+	.	Target "Motif:(T)n" 1 25
HiC_scaffold_1	RepeatMasker	similarity	1508355	1508548	12.7	+	.	Target "Motif:rnd-6_family-11785" 27 212
HiC_scaffold_1	RepeatMasker	similarity	1508606	1509015	18.7	+	.	Target "Motif:rnd-6_family-11785" 357 749
HiC_scaffold_1	RepeatMasker	similarity	1509275	1509312	21.2	+	.	Target "Motif:(CTCATAT)n" 1 39
HiC_scaffold_1	RepeatMasker	similarity	1509489	1509527	10.3	+	.	Target "Motif:rnd-6_family-11785" 248 287
HiC_scaffold_1	RepeatMasker	similarity	1509578	1509712	27.2	+	.	Target "Motif:rnd-6_family-525" 160 299
HiC_scaffold_1	RepeatMasker	similarity	1509597	1509719	10.9	-	.	Target "Motif:rnd-6_family-525" 232 382
HiC_scaffold_1	RepeatMasker	similarity	1509723	1510065	13.0	+	.	Target "Motif:rnd-6_family-11785" 88 402
[truncated: 534,840 more rows]
